# Supplementary material for: Genome adaptation to chemical stress: clues from comparative transcriptomics in Saccharomyces cerevisiae and Candida glabrata
Source: Genome Biol. 2008 Nov 24;9(11):R164. doi: 10.1186/gb-2008-9-11-r164 (PMC2614496; doi:10.1186/gb-2008-9-11-r164)
Supplement: Additional data file 2 — Genes significantly up- and down-regulated in S. cerevisiae and C. glabrata, with expression measurements. [file gb-2008-9-11-r164-S2.xls]

## Sheet: Up-regulated_genes_cerevisiae
GENE	2min	4min	10min	20min	40min	80min
YPR201W	0.341	0.306	1.345	3.087	3.486	2.388
YPR200C	-0.08	0.788	1.575	3.481	3.922	2.092
YPR184W	-0.109	0.204	0.104	-0.012	2.192	2.458
YPR168W	0.013	-0.041	0.4	0.49	1.546	1.605
YPR167C	0.079	0.214	0.864	2.088	3.245	3.325
YPR160W	0.14	0.115	-0.014	0.193	1.599	1.216
YPR158W	0.037	0.006	0.367	1.687	2.05	2.057
YPR154W	0.231	0.416	1.07	1.729	1.061	1.087
YPR094W	-0.091	0.184	0.372	0.929	1.315	1.245
YPR093C	0.332	0.204	0.96	1.827	1.39	1.55
YPR026W	-0.033	0.176	-0.297	-0.038	1.888	1.812
YPL250C	1.261	1.897	2.246	1.655	2.344	2.733
YPL247C	0.377	0.149	0.127	0.96	1.328	1.255
YPL230W	-0.151	-0.11	0.026	0.505	2.866	2.186
YPL222W	0.199	0.308	0.251	0.619	1.527	1.333
YPL186C	0.069	0.286	0.172	0.041	1.417	2.264
YPL171C	0.161	0.639	1.895	4.707	5.691	5.844
YPL149W	-0.044	0.206	1.171	1.972	-0.118	0.464
YPL123C	0.041	0.136	0.201	0.792	1.773	1.841
YPL091W	0.015	0.188	0.359	1.003	1.206	1.213
YPL054W	0.173	0.161	0.186	0.618	3.608	3.055
YPL003W	-0.121	-0.023	-0.101	0.136	1.227	1.218
YOR386W	0.169	-0.027	0.019	0.828	1.379	1.152
YOR385W	-0.016	0.326	1.998	2.242	0.876	1.018
YOR374W	0.178	-0.015	-0.084	-0.004	2.494	2.845
YOR289W	-0.017	0.069	0.409	0.82	1.364	1.372
YOR220W	0.064	0.474	1.589	1.922	1.615	1.375
YOR173W	0.103	0.147	0.147	1.278	2.174	2.299
YOR161C	0.089	0.012	-0.46	-0.493	1.816	1.406
YOR120W	-0.008	0.147	0.265	0.804	1.858	2.032
YOR022C	-0.073	0.008	0.233	1.139	1.563	1.208
YOR018W	-0.002	-0.229	-0.793	0.101	1.385	1.251
YOL153C	-0.276	0.174	0.134	1.766	1.829	1.344
YOL151W	0.399	0.931	1.165	1.884	3.365	4.762
YOL119C	0.081	0.099	-0.205	0.812	1.514	2.319
YOL117W	0.032	-0.047	0.025	0.405	1.726	1.532
YOL084W	0.0422068965517241	0.116	-0.012	0.969	1.956	3.252
YOL064C	0.115	0.188	0.207	0.57	1.196	1.332
YOL052C-A	0.093	-0.034	0.088	-0.005	2.068	3.287
YOL048C	-0.079	-0.007	-0.045	0.54	1.244	1.28
YOL032W	0.172	0.844	1.621	2.253	2.196	1.855
YOL016C	0.024	0.458	2.293	2.258	0.935	1.34
YNR074C	-0.022	0.04	0.022	0.169	1.96	1.978
YNR069C	-0.176	-0.206	-0.017	1.762	2.837	1.801
YNR068C	-0.286	0.124	-0.024	1.352	2.585	1.987
YNR034W	0.007	0.129	0.335	0.888	1.488	1.204
YNR002C	-0.157	0.0694	0.186	0.829	2.845	2.373
YNL331C	0.039	0.032	0.15	1.043	2.897	4.212
YNL277W	0.023	0.258	1.112	1.832	3.048	3.542
YNL274C	0.125	0.159	-0.102	0.27	1.429	2.143
YNL260C	0.262	0.91	1.576	1.921	1.631	1.07
YNL200C	0.198	0.027	-0.113	0.381	1.188	1.333
YNL195C	-1.346	0.0545	0.434	1.139	4.087	2.72
YNL194C	0.0583333333333333	0.408413793103448	1.633	2.341	3.83	2.812
YNL134C	0.085	0.368	1.22	1.556	2.037	1.919
YMR114C	0.024	0.162	0.227	0.414	1.18	1.162
YMR107W	0.0326206896551724	-0.032	0.428	1.322	2.074	3.564
YMR105C	0.023	0.126	-0.181	0.094	1.672	1.35
YMR104C	0.082	0.164	0.14	0.359	1.487	2.17
YMR103C	0.138	0.275	0.095	0.189	1.853	2.396
YMR090W	0.063	0.409	1.289	2.716	3.842	3.958
YMR085W	-0.123	0.262	0.485	2.663	1.656	1.301
YMR084W	-0.062	0.047	1.158	2.843	1.817	1.458
YMR053C	0.103	-0.114	-0.252	0.044	1.351	1.43
YMR052C-A	0.372	0.052	0.153	0.548	1.272	1.583
YMR041C	0.147	0.127	0.41	1.423	1.604	1.684
YMR030W	-0.197	-0.19	0.132	0.406	1.31	1.388
YMR009W	0.094	0.203	0.701	1.112	1.671	1.504
YML131W	0.324	0.686	1.63	2.626	3.731	3.399
YML130C	-0.07	0.09	0.425	1.736	1.766	2.22
YML128C	0.071	0.115	0.262	0.748	2.948	3.847
YML116W	-0.116	-0.378	-0.428	1.412	3.08	3.41
YML100W	0.315	-0.022	-0.319	0.01	1.44	1.3
YML091C	0.095	-0.036	-0.447	0.038	1.712	1.157
YLR460C	0.282	1.302	3.121	4.472	4.381	2.995
YLR327C	0.233	0.263	1.385	2.172	3.143	3.43
YLR303W	0.159	0.059	0.372	1.568	2.55	3.32
YLR297W	0.229	0.368	0.664	1.54	2.079	1.918
YLR270W	0.16	-0.168	0.039	0.454	1.139	1.821
YLR267W	0.193	0.186	0.282	1.478	3.095	2.194
YLR252W	-0.062	0.136	0.836	1.39	1.724	1.492
YLR251W	-0.01	0.052	0.771	1.758	1.802	1.529
YLR178C	0.185	-0.028	0.047	0.65	2.638	3.109
YLR164W	-0.191	-0.131	-0.173	0.473	1.428	1.575
YLR161W	0.192	-0.062	-0.135	-0.013	1.268	1.255
YLR149C	0.165	0.167	0.145	1.108	2.546	2.613
YLR108C	0.132	0.58	0.669	1.04	1.614	1.757
YLR092W	-0.11	0.134	-0.045	0.722	3.157	4.093
YLL060C	-0.016	0.551	1.29	2.095	3.438	4.109
YLL056C	0.026	0.211	0.754	2.334	2.778	2.789
YLL026W	-0.008	-0.044	0.392	0.456	1.092	1.313
YLL023C	0.09	0.092	0.192	0.738	1.545	1.108
YKR076W	-0.003	0.2	0.943	1.62	2.592	4.412
YKR069W	-0.048	-0.052	0.106	0.209	1.954	2.032
YKR066C	0.328	0.06	0.33	0.778	1.342	1.206
YKR046C	0.247	0.075	0.206	0.415	1.397	1.993
YKL151C	0.118	-0.02	0.186	0.56	1.269	2.228
YKL103C	0.086	0.112	0.975	1.564	2.457	2.958
YKL086W	0.0518620689655173	0.177	1.794	2.222	1.943	1.794
YKL071W	0.0196551724137931	0.386821428571429	1.919	2.597	4.6	5.236
YJL156W-A	0.08	0.482	1.232	2.516	2.986	1.128
YIR039C	-0.158	0.039	0.029	0.704	1.327	1.579
YIR017C	0.012	0.345	0.901	2.118	2.768	2.762
YIL168W	0.201	0.849	1.761	2.524	2.147	1.587
YIL167W	0.541	0.168	0.45	1.18	1.981	2.215
YIL155C	-0.063	-0.133	-0.493	-0.476	1.253	1.888
YIL143C	0.042	0.014	-0.25	-0.151	1.304	1.674
YIL136W	0.133	0.103	0.384	0.317	1.189	1.886
YIL107C	0.089	0.093	0.089	0.177	1.632	1.659
YIL101C	0.187	-0.032	-0.319	-0.453	1.537	1.85
YIL097W	-0.083	0.238	0.402	0.92	1.298	1.445
YIL055C	0.045	-0.012	-0.141	0.294	1.509	1.835
YIL045W	-0.116	0.112	0.778	2.057	2.429	1.197
YIL003W	0.029	0.114	0.244	0.165	1.252	1.383
YHR199C	-0.009	0.15	0.452	1.187	2.024	2.662
YHR179W	0.212	0.471	0.784	1.044	2.131	2.164
YHR171W	0.013	-0.076	0.304	0.554	1.081	1.185
YHR157W	-0.075	0.078	-0.058	0.286	1.316	1.587
YHR140W	0.044	-0.111	-0.202	0.441	2.056	1.91
YHR139C	-0.16	0.076	0.461	1.826	3.16	3.662
YHR138C	-0.037	0.051	0.927	1.056	1.442	2.474
YHR112C	0.026	0.106	0.125	0.915	1.47	1.732
YHR111W	0.002	0.161	0.461	0.924	1.454	1.621
YHR104W	-0.039	0.058	0.243	1.028	2.11	1.983
YHR097C	0.136	0.148	0.805	1.054	1.527	1.723
YHR096C	0.142	0.086	0.223	0.524	2.847	4.718
YHR087W	-0.048	0.158	0.803	1.462	2.652	2.919
YHR082C	0.201	0.02	-0.215	0.447	1.425	1.231
YHR055C	0.031	0.734	1.812	2.66	2.577	-0.54
YHR053C	0.104	0.51	1.784	2.091	1.998	-0.34
YHR048W	-0.192	-0.076	0.033	1.671	1.572	1.212
YHR029C	0.101	0.252	0.613	1.293	2.709	2.607
YHL036W	0.095	0.032	1.151	1.941	2.178	2.672
YHL021C	0.054	0.126	0.427	0.848	1.725	2.116
YGR256W	-0.087	0.046	0.348	1.591	3.696	4.214
YGR250C	0.098	0.132	0.878	2.016	1.93	1.318
YGR248W	-0.012	0.128	0.322	0.776	2.359	2.189
YGR243W	0.033	0.022	-0.198	-0.392	2.307	1.131
YGR223C	-0.003	0.07	0.409	0.611	1.407	1.63
YGR211W	-0.088	0.413	1.54	2.235	0.901	0.418
YGR209C	0.023	0.216	0.88	0.806	1.83	2.43
YGR197C	-0.07	0.207	0.639	1.159	1.464	1.506
YGR161C	0.099	0.464	0.929	1.118	2.615	2.742
YGR154C	-0.102	-0.121	0.185	1.729	2.58	2.484
YGR142W	0.142	1.708	3.103	2.672	3.616	3.952
YGR130C	0.12	0.292	0.546	0.587	1.145	1.433
YGR127W	-0.215	-0.12	-0.474	0.264	1.326	1.296
YGR088W	0.004	0.023	0.355	1.87	2.905	2.438
YGR043C	-0.007	0.156	0.304	0.391	3.296	3.97
YGR023W	0.078	-0.062	-0.034	0.802	1.306	1.295
YGR011W	-0.096	0.056	-0.036	0.419	1.427	1.451
YGR010W	-0.057	-0.063	-0.022	0.39	1.393	1.547
YGR008C	0.115	0.362	0.811	0.996	1.864	1.51
YGL184C	-0.081	0.158	0.689	1.59	2.3	2.526
YGL180W	0.064	-0.096	-0.183	0.494	1.25	2.194
YGL121C	-0.098	-0.04	0.012	0.35	1.362	2.302
YGL114W	0.081	0.29	0.725	1.496	1.851	1.835
YGL091C	-0.025	0.345	0.953	1.071	1.143	1.419
YGL037C	0.14	0.302	0.457	0.322	1.359	2.494
YFR030W	0.046	0.068	-0.054	0.097	1.925	2.345
YFR017C	-0.027	0.026	-0.131	0.344	2.171	1.45
YFL057C	-0.008	-0.013	0.176	0.841	2.659	4.223
YFL056C	-0.077	0.196	0.518	1.107	2.844	4.691
YFL055W	-0.037	-0.096	-0.145	0.188	1.8	2.395
YFL033C	-0.074	0.217	-0.009	0.279	1.33	1.112
YFL030W	-0.024	0.079	0.2	0.769633333333333	2.072	2.724
YFL016C	0.225	0.253	0.852	1.356	1.688	1.928
YFL014W	0.106	0.122	0.291	0.045	1.984	4.26
YER116C	0.122	-0.208	0.197	0.599	1.764	2.849
YER103W	-0.039	0.116	0.963	1.304	1.442	1.981
YER081W	-0.48	-0.638	-0.907	0.468	3.056	2.244
YER079W	-0.004	0.362	1.235	1.945	1.74	1.448
YER054C	-0.05	-0.094	-0.217	0.1	3.375	1.573
YER053C	-0.111	-0.078	-0.42	0.266	2.019	1.233
YER035W	0.39	0.645	0.957	0.626	1.053	1.115
YEL072W	-0.257	-0.567	-0.529	0.497	1.859	1.965
YEL039C	0.024	0.156	0.059	0.367	2.03	1.936
YEL012W	-0.013	0.123	0.157	0.518	1.409	1.238
YEL011W	0.078	-0.108	0.11	0.822	1.993	1.466
YDR533C	0.047	0.282	0.889	1.647	1.978	3.343
YDR513W	0.012	0.233	0.412	0.771	1.522	2.211
YDR453C	-0.018	0.029	0.457	1.172	2.412	3.655
YDR379C-A	-0.019	0.108	0.326	0.685	1.364	1.253
YDR368W	-0.044	0.109	0.324	1.051	1.608	1.397
YDR258C	0.026	0.15	1.02	1.574	1.645	2.427
YDR255C	-0.026	-0.057	0.214	0.55	1.105	1.209
YDR253C	0.099	0.046	0.365	1.37	2.718	1.809
YDR247W	-0.111	-0.079	0.282	0.74	1.179	1.246
YDR216W	0.047	-0.143	-0.405	0.459	1.621	1.124
YDR204W	0.167	-0.04	0.231	0.544	1.184	1.203
YDR171W	0.158	0.912	1.831	2.139	3.207	3.826
YDR034W-B	0.1096	-0.057	0.768	1.477	1.622	1.98
YDR032C	0.049	0.417	0.669	0.923	1.732	2.741
YDL222C	-0.091	0.007	-0.016	0.34	2.285	2.867
YDL180W	-0.178	0.444	1.196	1.808	1.775	1.026
YDL168W	-0.078	0.264	0.718	0.759333333333333	1.214	1.125
YDL159W-A	-0.091	-0.104	0.341	0.846	2.133	3.78
YDL025C	0.014	-0.098	1.074	2.172	2.3	2.149
YDL021W	-0.152	0.053	0.765	1.741	2.507	1.23
YDL020C	-0.066	-0.068	-0.205	0.102	1.452	1.923
YCR106W	0.144	-0.037	0.098	0.946	1.119	1.108
YCR102C	0.114	0.98	3.068	4.085	4.13	2.823
YCR091W	-0.096	-0.224	-0.304	0.168	1.651	1.554
YCR021C	0.027	0.659	3.51	3.646	4.062	2.115
YCR005C	-0.202	-0.093	1.235	2.094	0.471	1.5
YCL039W	-0.053	-0.146	-0.269	-0.118	1.207	1.302
YCL026C-B	1.042	2.721	4.287	5.826	7.083	6.257
YCL026C-A	0.202	1.603	4.196	5.176	6.72	5.023
YBR285W	0.12	-0.274	-0.128	0.362	1.387	1.194
YBR233W-A	-0.02	0.477	0.348	1.649	4.249	1.99
YBR214W	0.189	0.036	0.59	1.28	1.856	1.53
YBR169C	0.035	0.106	1.27	2.13	2.511	2.812
YBR145W	-0.109	-0.096	0.188	2.077	2.584	-0.135
YBR101C	0.083	0.823	1.383	1.792	1.959	1.833
YBR099C	-0.198	-0.562	-0.422	0.119	2.096	2.324
YBR072W	-0.025	-0.162	0.806	1.833	3.455	5.423
YBR047W	-0.199	-0.035	0.988	2.242	2.454	2.104
YBR046C	-0.082	-0.131	0.391	1.635	2.399	1.88
YBR045C	-0.098	-0.67	-0.341	0.612	2.689	3.347
YBR008C	-0.235	0.144	1.229	2.467	4.468	5.417
YBL078C	-0.21	-0.171	0.538	0.977	1.613	2.668
YBL075C	0.081	-0.38	-0.213	-0.029	1.528	4.279
YBL064C	-0.117	-0.02	-0.175	0.338	1.836	2.952
YBL033C	0.225	0.542	1.299	1.108	1.458	1.139
YAL034C	-0.186	-0.255	0.055	1.348	1.281	1.51
YAL028W	-0.168	-0.269	0.228	0.845	1.304	1.28
YAL017W	-0.012	0.05	-0.16	0.29	1.151	1.302
YAL012W	0.065	0.24	0.461	0.821	1.762	2.129

## Sheet: Down-regulated_genes_cerevisiae
GENE	2min	4min	10min	20min	40min	80min
YPR190C	0.02	0.042	-0.065	-0.414	-1.123	-1.07
YPR187W	-0.234	0	-0.288	-0.71	-1.558	-1.666
YPR163C	-0.003	0.207	0.126	-0.133	-1.896	-2.522
YPR156C	-0.056	-0.281	-0.713	-0.62	-1.293	-0.938
YPR145W	0.079	0.128	0.206	-0.162	-0.996	-1.108
YPR144C	-0.121	0.082	0.224	-0.211	-1.786	-1.609
YPR143W	0.001	0.075	0.172	-0.653	-2.086	-1.613
YPR141C	-0.008	-0.056	-0.061	-0.912	-1.22	-0.995
YPR137W	0.055	0.08	0.052	-0.8	-1.305	-1.129
YPR124W	0.518	0.584	0.003	-0.121	-1.493	-2.032
YPR120C	-0.214	-0.143	-0.253	-0.837	-1.027	-0.894
YPR119W	-0.135	-0.42	-0.858	-1.126	-2.112	-1.438
YPR113W	-0.088	-0.009	0.034	0.009	-1.034	-1.788
YPR112C	0.01	0.233	0.063	0.336	-1.472	-1.89
YPR110C	0.02	-0.016	-0.026	-0.166	-2.385	-2.736
YPR074C	0.059	0.26	0.175	-0.047	-1.077	-2.122
YPR052C	-0.02	0.379	-0.083	-0.454	-1.202	-1.058
YPR041W	0.073	0.262	-0.048	-0.501	-1.519	-1.258
YPR035W	0.23	0.019	0.161	-0.02	-1.989	-2.811
YPR016C	0.076	-0.06	-0.314	-0.932	-1.402	-1.616
YPR010C	-0.138	0.269	0.075	0.227	-2.263	-3.365
YPL266W	-0.023	0.068	0.091	0.058	-1.844	-1.816
YPL263C	0.192	0.19	0.163	-0.248	-1.328	-1.578
YPL256C	-0.055	-0.231	-0.444	-1.231	-1.863	-1.879
YPL237W	-0.028	-0.008	0.022	0.098	-1.268	-1.47
YPL227C	-0.112	-0.042	-0.2	-0.588	-0.988	-1.107
YPL226W	0.159	0.026	-0.035	-0.985	-2.786	-2.498
YPL217C	0.043	0.14	0.042	0.058	-1.537	-1.816
YPL211W	-0.191	-0.08	-0.232	-0.41	-1.299	-2.369
YPL207W	0.145	-0.014	-0.015	-0.022	-1.043	-1.198
YPL187W	-0.111	-0.019	-0.182	-1.053	-2.779	-4.665
YPL183C	0.004	0.178	0.002	-0.505	-1.53	-1.317
YPL160W	0.173	0.113	0.026	-0.124	-1.211	-1.968
YPL145C	0.065	-0.138	-0.296	-0.376	-1.047	-1.102
YPL127C	0.032	0.012	0.086	-0.256	-1.284	-1.33
YPL126W	0.041	-0.152	-0.043	0.149	-2.021	-1.93
YPL094C	-0.148	-0.217	-0.334	-0.294	-1.47	-1.238
YPL093W	0.019	-0.038	-0.019	-0.492	-2.558	-2.367
YPL086C	0.08	0.266	0.074	0.31	-1.57	-1.719
YPL082C	0.036	-0.024	-0.217	-1.208	-1.972	-1.427
YPL043W	0.259	0.091	0.028	-0.326	-1.826	-1.62
YPL032C	0.102	0.136	-0.2	-0.587	-1.19	-1.222
YPL012W	0.075	0.226	-0.143	-0.511	-1.509	-2.101
YOR361C	0.181	0.078	0.036	-0.272	-2.234	-1.989
YOR359W	0.043	-0.587	-0.998	-1.253	-1.342	-1.141
YOR355W	0.001	-0.084	-0.198	-0.316	-1.538	-1.749
YOR346W	0.022	0.142	-0.131	-0.458	-1.068	-1.066
YOR342C	-0.006	0.068	-0.047	-1.036	-1.188	-1.216
YOR341W	0.116	-0.382	0.017	-0.52	-1.852	-3.119
YOR340C	-0.059	0.149	0.209	-0.132	-1.796	-1.897
YOR335C	-0.037	0.24	-0.124	-0.331	-1.562	-2.131
YOR326W	0.005	0.146	-0.049	-0.402	-0.978	-1.131
YOR315W	0.026	-0.172	-0.794	-1.502	-1.502	-1.957
YOR310C	-0.119	-0.028	-0.002	-0.339	-3.016	-3.192
YOR309C	-0.022	0.124	0.066	-0.074	-2.74	-3.228
YOR294W	0.102	-0.071	0.049	-0.184	-1.645	-1.774
YOR272W	0.086	-0.006	0.001	-0.3	-1.532	-1.666
YOR271C	0.031	0.157	0.245	0.186	-1.123	-1.448
YOR264W	-0.061	-0.044	-0.3	-0.754	-0.98	-1.016
YOR252W	-0.004	0.257	0.47	-0.001	-1.269	-1.275
YOR246C	0.059	0.022	-0.094	-0.258	-1.099	-1.122
YOR243C	-0.136	0.031	-0.26	-0.24	-1.773	-1.88
YOR236W	-0.086	0.144	0.019	0.17	-1.303	-1.244
YOR232W	-0.043	0.062	0.098	-0.396	-1.341	-1.087
YOR212W	-0.124	-0.069	-0.171	-0.169	-1.44	-1.211
YOR207C	0	0.068	-0.18	-0.18	-1.872	-1.591
YOR206W	0.155	0.128	0.195	0.118	-1.805	-1.983
YOR204W	0.201	0.074	0.282	0.372	-1.892	-1.125
YOR188W	0.093	0.216	-0.003	-0.429	-1.48	-1.3
YOR187W	-0.131	0.007	-0.17	-0.457	-1.42	-1.469
YOR153W	-0.008	-0.117	-0.136	-0.754	-2.652	-1.978
YOR101W	-0.119	0.157	-0.453	-0.964	-1.406	-1.319
YOR095C	-0.154	0.224	-0.115	-0.509	-1.728	-2.065
YOR091W	0.087	0.062	0.003	-0.434	-1.411	-1.137
YOR078W	-0.155	0.015	-0.039	-0.928	-1.544	-1.293
YOR063W	-0.073	0.0317777777777778	0.0399310344827586	-0.214	-1.769	-3.436
YOR056C	-0.031	0.124	0.177	-0.024	-1.402	-1.706
YOR046C	-0.16	0.172	0.184	0.246	-1.001	-1.226
YOR045W	0.026	0.093	0.316	-0.076	-1.22	-1.299
YOR021C	-0.091	0.045	-0.002	-0.068	-1.007	-1.223
YOR006C	-0.006	0.157	0.347	-0.121	-1.05	-1.214
YOR004W	-0.072	0.097	0.052	-0.454	-1.873	-1.58
YOL144W	-0.044	0.087	0.291	0.311	-1.163	-1.393
YOL142W	0.003	0.049	0.146	-0.056	-1.325	-0.974
YOL139C	-0.148	0.168	-0.246	-0.265	-1.251	-1.49
YOL124C	-0.184	0.074	0.037	-0.429	-2.052	-2.631
YOL122C	-0.012	0.022	-0.287	-0.338	-1.064	-1.124
YOL097C	0.056	0.106	0.101	0.299	-1.25	-1.916
YOL092W	-0.258	-0.062	-0.067	-0.222	-1.664	-1.818
YOL080C	0.04	0.132	0.092	-0.405	-1.06	-0.967
YOL077C	-0.151	0.003	0.026	-0.176	-2.676	-2.998
YOL076W	-0.006	-0.001	-0.161	-0.502	-1.604	-1.4
YOL052C	0.194	0.014	0.372	0.035	-1.245	-1.57
YOL041C	0.072	0.004	0.098	-0.367	-1.593	-1.725
YOL022C	-0.331	0.108	0.201	0.323	-1.734	-1.789
YOL019W	0.227	0.051	-0.167	-0.921	-0.978	-1.086
YOL010W	-0.092	0.057	-0.274	-1.181	-1.617	-1.56
YOL007C	-0.1	-0.556	-0.808	-1.416	-1.064	-1.796
YOL002C	-0.039	0.05	0.102	0.204	-1.227	-1.216
YNR067C	0.068	-0.009	-0.493	-1.355	-1.528	-1.647
YNR053C	-0.053	-0.22	-0.44	-1.004	-1.963	-2.135
YNR043W	0.022	-0.014	-0.071	-0.31	-1.218	-1.238
YNR038W	-0.025	0.046	-0.024	-0.23	-1.338	-1.306
YNR021W	0.012	-0.116	-0.088	-0.438	-1.065	-1.356
YNR018W	0.093	0.017	0.072	-0.175	-1.032	-1.512
YNR017W	0.182	-0.196	-0.177	-0.638	-1.083	-1.252
YNR012W	-0.042	0.112	0.029	-0.142	-1.025	-1.217
YNR009W	-0.076	-0.139	-0.925	-1.361	-1.656	-1.27
YNR003C	0.015	-0.065	0.052	0.08	-1.296	-1.607
YNL327W	0.182	-0.184	-0.184	-0.926	-1.772	-2.497
YNL308C	0.123	0.166	0.365	0.044	-1.498	-1.662
YNL300W	0.089	-0.176	-0.408	-1.703	-3.233	-3.193
YNL292W	0.114	0.094	0.059	-0.258	-1.042	-0.935
YNL289W	-0.183	-0.718	-1.779	-2.237	-1.72	-1.509
YNL248C	-0.01	0.104	0.052	0.145	-2.232	-2.59
YNL227C	0.097	0.149	0.16	0.062	-1.296	-0.986
YNL216W	0.026	0.064	0.003	-0.448	-1.483	-1.733
YNL207W	-0.087	0.071	0.047	-0.049	-1.578	-1.817
YNL182C	-0.084	0.226	0.179	-0.14	-1.507	-1.143
YNL096C	0.008	-0.02	0.171	0.11	-1.507	-2.182
YMR131C	-0.119	0.06	0.011	0.177	-2.606	-2.97
YMR128W	0.032	0.166	0.302	0.256	-1.355	-1.734
YMR122W-A	-0.117	-0.089	-0.224	-0.971	-2.785	-1.55
YMR093W	0.028	-0.03	-0.165	-1.174	-1.716	-1.486
YMR076C	0.045	0.235	-0.141	-0.69	-1.044	-1.133
YMR058W	-0.009	-0.069	-0.533	-0.312	-2.033	-2.173
YMR049C	0.091	0.02	0.137	0.19	-1.846	-2.827
YMR015C	0.015	0.273	-0.246	-1.083	-1.659	-1.317
YMR014W	0.029	0.263	0.154	-0.573	-1.145	-1.163
YMR012W	0.076	0.108	0.078	-0.185	-1.62	-1.145
YMR006C	0.02	0.172	-0.199	-0.349	-1.596	-1.676
YMR003W	-0.127	0.03	0.014	-0.454	-1.405	-1.251
YML126C	0.137	0.042	-0.001	-0.635	-1.58	-1.167
YML113W	0.089	-0.019	-0.314	-0.785	-1.38	-1.235
YML108W	-0.326	-0.072	0.029	-0.06	-1.018	-1.326
YML096W	-0.049	0.111	0.158	-0.016	-1.202	-1.114
YML093W	-0.078	0.31	0.423	0.168	-1.708	-1.792
YML080W	0.005	0.058	-0.02	-1.255	-1.361	-1.438
YML075C	-0.006	0.058	-0.424	-0.864	-1.031	-0.89
YML060W	-0.007	0.017	0.061	-0.353	-1.156	-1.161
YML058W	-0.127	-0.019	0.07	-0.544	-1.79	-0.952
YML056C	0.008	-0.044	-0.092	-0.382	-1.689	-3.438
YML052W	-0.004	-0.217	-0.654	-1.979	-1.941	-1.51
YML022W	-0.001	0.126	0.012	-0.356	-1.644	-2.848
YML019W	-0.181	-0.038	-0.073	-0.24	-1.359	-1.347
YLR452C	-0.028	-0.504	-0.841	-1.541	-2.065	-2.042
YLR449W	0.182	0.165	0.13	-0.198	-1.952	-2.648
YLR435W	-0.037	0.082	0.045	-0.398	-1.8	-2.136
YLR432W	0.077	-0.202	-0.034	-0.124	-1.247	-2.576
YLR420W	0.037	0.134	0.27	0.356	-1.274	-1.588
YLR413W	-0.049	-0.194	-0.51	-1.638	-2.858	-2.738
YLR409C	-0.009	0.122	0.138	-0.324	-1.939	-2.006
YLR401C	0.101	0.102	0.176	-0.023	-1.486	-2.244
YLR384C	0.246	0	-0.011	-0.568	-1.123	-1.317
YLR372W	0.037	-0.198	-0.37	0.005	-2.189	-3.149
YLR363W-A	-0.156	-0.099	-0.047	-0.447	-1.341	-1.216
YLR355C	-0.016	-0.104	-1.166	-3.524	-4.273	-3.758
YLR342W	0.085	0.374	0.326	-0.179	-2.304	-2.63
YLR335W	0.039	0.159	0.136	0.268	-1.125	-1.083
YLR304C	-0.011	0.174	-0.609	-1.671	-1.883	-1.04
YLR300W	0.042	-0.37	-0.435	-0.7	-2.332	-2.284
YLR291C	-0.035	0.038	-0.069	-0.03	-1.043	-1.379
YLR285W	-0.044	0.024	0.025	-0.226	-1.081	-1.213
YLR276C	-0.08	0.015	0.063	-0.01	-1.429	-1.64
YLR264W	-0.283	-0.458	-1.125	-1.673	-1.828	-3.184
YLR249W	0.05	0.62	-0.058	-0.202	-1.734	-4.384
YLR222C	-0.157	0.209	0.09	0.002	-1.382	-1.665
YLR221C	-0.049	0.133	0.247	-0.186	-1.541	-1.604
YLR214W	0.463	0.625	-0.004	-0.733	-1.921	-2.25
YLR197W	-0.134	0.096	0.128	0.005	-2.325	-3.506
YLR186W	0.005	-0.088	-0.179	-0.496	-1.994	-2.184
YLR180W	0.243	-0.047	0.101	0.36	-1.217	-1.658
YLR175W	-0.025	0.071	-0.052	-0.406	-2.831	-3.346
YLR129W	0.075	0.063	-0.029	-0.409	-1.646	-1.478
YLR100W	0.035	0.138	0.042	0.033	-0.973	-1.011
YLR083C	-0.022	-0.077	-0.412	-0.365	-2.159	-2.07
YLR074C	0.203	0.163	0.411	-0.022	-1.432	-1.467
YLR063W	-0.024	0.044	0.01	-0.328	-1.07	-1.05
YLR051C	0.024	0.016	0.21	-0.486	-1.899	-1.796
YLR042C	0.156	-0.067	0.038	-0.064	-1.748	-1.614
YLR040C	0.091	0.47	0.114	-0.461	-1.849	-2.864
YLR022C	-0.078	0.074	0.145	-0.064	-1.195	-1.133
YLR017W	0.286	0.06	0.337	-0.086	-1.343	-1.874
YLR009W	-0.08	-0.022	-0.086	-0.26	-1.599	-2.386
YLR008C	-0.24	-0.229	-0.336	-1.047	-1.365	-1.346
YLR003C	0.256	-0.026	0.104	-0.007	-1.214	-1.311
YLR002C	-0.164	0.065	-0.08	-0.016	-1.52	-1.73
YLL031C	0.151	0.103	-0.206	-0.822	-1.031	-0.953
YKR092C	0.185	0.025	0.253	0.168	-1.509	-2.457
YKR013W	0.167	0.034	-0.117	-0.124	-1.223	-1.809
YKL216W	-0.027	0.126	0.156	0.092	-1.789	-3.254
YKL178C	0.092	-0.38	-0.46	-0.987	-1.63	-1.962
YKL165C-A	-0.024	0.006	-0.019	-0.419	-1.333	-0.922
YKL156W	-0.103	-0.143	-0.2	-0.72	-1.976	-2.745
YKL099C	-0.1	0.093	0.23	-0.1	-1.655	-1.932
YKL096W	0.081	0.039	-0.125	-0.455	-1.828	-1.653
YKL082C	-0.12	-0.002	0.012	-0.202	-1.336	-1.706
YKL021C	-0.153	0.022	0.327	0.328	-1.005	-1.286
YJL010C	0.02	0.043	0.144	0.13	-1.507	-1.202
YIR026C	0.08	0.009	0.221	0.526	-1.015	-1.061
YIL131C	0.003	-0.014	0.05	-0.308	-0.996	-1.137
YIL127C	-0.066	-0.03	0.189	0.108	-1.925	-2.035
YIL123W	0.152	0.012	-0.236	-0.93	-1.702	-2.128
YIL103W	-0.072	0.04	0.109	-0.136	-1.474	-1.553
YIL091C	-0.013	0.11	-0.086	-0.603	-1.247	-1.545
YIL079C	-0.015	0.12	-0.099	-0.564	-1.171	-1.096
YIL064W	0.069	-0.01	-0.047	0.076	-1.082	-1.696
YIL053W	0.13	0.024	0.031	-0.124	-2.206	-3.028
YIL009W	0.041	-0.01	-0.792	-1.091	-1.119	-1.092
YHR197W	-0.005	0.128	0.157	-0.049	-1.347	-1.315
YHR196W	-0.159	-0.038	-0.251	-0.942	-1.953	-1.907
YHR170W	-0.052	0.068	0.21	0.156	-2.182	-2.797
YHR169W	0.215	0.072	0.081	-0.467	-1.222	-1.2
YHR154W	0.129	0.028	-0.149	-0.248	-1.274	-1.273
YHR148W	0.095	-0.022	0.258	-0.369	-1.46	-1.813
YHR144C	-0.025	0.101	0.045	-0.416	-1.33	-1.492
YHR143W-A	-0.389	-0.164	-0.343	-0.9	-1.498	-1.395
YHR143W	0.019	-0.084	-0.35	-1.218	-1.977	-2.306
YHR128W	-0.165	-0.023	0.006	-0.096	-1.78	-2.596
YHR089C	-0.101	-0.008	0.006	-0.156	-2.388	-2.769
YHR088W	0.132	0.168	0.33	0.347	-1.121	-1.644
YHR085W	0.02	0.262	0.085	0.171	-0.997	-1.325
YHR084W	0.041	-0.108	-0.588	-0.657	-1.117	-1.157
YHR072W-A	-0.005	0.061	-0.044	-0.28	-1.771	-2.098
YHR066W	-0.049	0.128	0.176	-0.74	-1.98	-2.021
YHR052W	-0.072	0.056	0.044	-0.524	-1.91	-1.852
YHR032W	0.222	-0.299	-0.404	-0.486	-1.115	-1.068
YHR020W	0.076	0.049	0.11	0.174	-1.481	-3.3
YHR007C	0.128	-0.025	-0.08	-0.235	-2.078	-1.423
YHR005C-A	-0.23	-0.371	-0.25	-0.46	-1.616	-1.15
YHR005C	-0.09	-0.172	-0.292	-0.716	-1.375	-1
YHL028W	0.001	-0.31	-1.068	-1.132	-1.198	-1.121
YHL011C	-0.13	-0.1	-0.164	-0.345	-1.824	-2.259
YGR280C	0.119	0.068	0.402	-0.008	-1.81	-1.922
YGR272C	0.151	0.01	0.129	-0.59	-1.522	-1.651
YGR271C-A	-0.087	0.08	0.252	-0.45	-1.476	-1.38
YGR264C	0.052	0.04	0.347	0.179	-1.202	-1.497
YGR260W	-0.009	0.074	-0.022	0.071	-1.058	-1.255
YGR245C	-0.055	0.086	0.02	-0.214	-1.604	-1.432
YGR229C	0.074	0.052	0.027	-0.76	-1.826	-1.385
YGR200C	-0.162	0.16	-0.064	-0.2	-1.638	-1.872
YGR189C	0.063	-0.017	0.182	-0.242	-1.655	-1.268
YGR187C	0.028	0.013	0.07	-0.472	-1.529	-1.631
YGR177C	0.053	-0.157	-0.021	-0.432	-1.47	-1.228
YGR175C	-0.015	-0.185	-0.112	-0.216	-2.105	-1.933
YGR162W	0.109	0.243	-0.137	-0.45	-2.383	-2.254
YGR159C	0.188	0.175	-0.319	-1.311	-2.258	-2.602
YGR145W	-0.039	0.277	0.191	0.514	-1.683	-1.923
YGR140W	0.13	-0.138	-0.138	-0.806	-1.188	-1.212
YGR138C	0.026	-0.351	-0.677	-0.694	-1.378	-1.086
YGR128C	-0.136	0.028	-0.079	-0.368	-1.417	-2.05
YGR123C	0.051	-0.032	0.053	0.221	-1.797	-2.314
YGR109C	-0.128	-0.397	-1.215	-0.965	-1.115	-1.105
YGR108W	-0.106	-0.412	-0.574	-0.83	-1.396	-1.568
YGR103W	0.159	0.031	0.234	0.138	-2.121	-3.176
YGR094W	-0.01	0.115	0.485	0.055	-1.049	-1.894
YGR090W	-0.021	0.14	-0.254	-0.536	-1.481	-1.423
YGR083C	-0.068	-0.022	0.061	-0.092	-1.607	-1.421
YGR082W	0	0.223	0.23	-0.528	-1.345	-1.362
YGR081C	-0.019	0.029	0.107	-0.574	-1.121	-1.326
YGR079W	-0.28	-0.491	-1.178	-1.178	-1.167	-1.173
YGR078C	0.222	0.1	0.264	-0.088	-1.01	-1.028
YGR061C	0.084	0.123	0.129	-0.274	-1.256	-1.83
YGR014W	0.127	0.14	-0.688	-1.622	-1.671	-1.898
YGL225W	0.038	-0.101	-0.316	-0.8	-1.52	-1.804
YGL171W	0.012	-0.019	-0.041	-0.079	-1.172	-2.333
YGL169W	-0.193	0.038	-0.046	-0.374	-1.13	-0.934
YGL120C	-0.12	0.217	0.337	0.18	-1.439	-2.398
YGL111W	-0.058	0.013	0.076	-0.01	-1.361	-1.646
YGL101W	0.03	0.006	0.054	-0.58	-1.205	-2.134
YGL099W	-0.002	0.18	0.107	0.168	-1.615	-1.857
YGL097W	0.128	-0.022	0.196	0.165	-1.413	-1.169
YGL077C	-0.163	-0.12	-0.328	-0.816	-1.336	-1.526
YGL055W	-0.165	0.016	0.058	0.218	-1.931	-3.106
YGL029W	-0.052	0.087	-0.012	-1.028	-1.605	-1.998
YGL028C	-0.01	-0.401	-1.538	-1.865	-1.796	-2.095
YFR055W	0.148	0.345	0.074	-0.54	-1.603	-1.639
YFR028C	0.079	0.048	0.021	-0.704	-1.119	-1.008
YFR001W	-0.062	0.039	0.171	-0.162	-1.361	-1.441
YFL034C-A	-0.318	-0.229	-0.259	-0.63	-2.418	-3.104
YFL023W	0.2	-0.002	0.134	-0.465	-1.201	-0.992
YFL002C	0.046	-0.071	0.029	0.103	-1.337	-1.178
YER156C	0.059	0.176	0.133	-0.226	-1.701	-1.748
YER145C	-0.015	-0.214	-0.665	-1.425	-2.088	-1.64
YER126C	-0.044	0.083	0.184	-0.072	-1.758	-2.288
YER118C	-0.073	-0.087	-0.16	-0.384	-1.183	-1.23
YER086W	0.055	-0.058	-0.38	-0.307	-1.145	-2.277
YER073W	-0.14	0.002	-0.214	-0.484	-1.446	-2.501
YER070W	0.239	-0.161	-0.404	-1.764	-2.713	-2.82
YER060W-A	-0.138	-0.004	-0.14	-0.678	-1.672	-2.22
YER056C	-0.093	0.032	0.21	-0.836	-1.91	-2.658
YER055C	-0.141	-0.038	-0.056	-0.136	-1.304	-2.366
YER049W	-0.171	0.216	0.107	-0.058	-1.495	-1.938
YER036C	-0.092	0.092	-0.183	-0.744	-2.075	-1.978
YER032W	0.065	0.16	-0.2	-0.732	-1.026	-1.101
YER025W	-0.127	0.296	-0.255	-0.141	-1.832	-1.815
YER006W	0.043	0.394	0.237	0.38	-1.302	-1.69
YER002W	-0.097	0.152	0.284	-0.068	-1.453	-1.336
YER001W	0.152	0.08	0.037	-0.302	-1.451	-1.1
YEL055C	-0.105	0.038	-0.001	0.039	-1.73	-2.318
YEL054C	0.202	0.254	0.195	-0.406	-1.453	-4.548
YEL048C	-0.433	-0.442	-0.609	-0.64	-1.174	-0.99
YEL046C	0.075	-0.153	-0.328	-0.513	-1.416	-1.966
YEL045C	-0.05	-0.032	-0.19	-0.782	-1.155	-1.93
YEL042W	-0.061	-0.205	-0.348	-0.634	-1.575	-2.174
YEL040W	0.188	-0.005	-0.314	-1.492	-2.385	-2.385
YEL032W	0.219	0.084	-0.349	-0.858	-1.14	-1.032
YEL026W	-0.072	0.164	-0.257	-0.32	-1.68	-2.758
YEL009C	-0.211	-0.132	-0.051	0.128	-1.006	-1.633
YDR528W	-0.328	-0.681	-1.69	-1.432	-1.109	-1.083
YDR508C	-0.059	-0.291	-0.432	-0.936	-1.406	-1.85
YDR507C	0.005	0.08	-0.145	-0.612	-1.207	-0.922
YDR496C	0.059	0.074	0.233	-0.277	-2.026	-2.725
YDR471W	0.054	-0.05	0.363	-0.013	-1.362	-3.898
YDR465C	-0.014	0.014	0.087	0.342	-1.485	-1.696
YDR451C	-0.191	-0.32	-1.186	-1.249	-1.164	-1.231
YDR449C	-0.181	-0.012	0.046	-0.693	-1.2	-1.326
YDR412W	-0.045	0.048	0.028	-0.349	-1.905	-1.819
YDR399W	-0.21	-0.034	-0.392	-0.884	-1.983	-2.648
YDR395W	-0.094	0.172	-0.041	0.104	-1.51	-1.39
YDR384C	-0.131	0.158	0.152	0.316	-1.134	-1.456
YDR381W	-0.088	-0.116	-0.168	-0.167	-1.323	-1.337
YDR361C	-0.126	-0.063	-0.225	-0.131	-1.519	-1.824
YDR346C	-0.088	-0.188	-0.332	-0.809	-1.554	-1.523
YDR324C	-0.101	-0.015	0.002	-0.482	-1.282	-1.57
YDR321W	0.053	-0.025	-0.205	-0.2	-1.08	-2.47
YDR309C	-0.251	-0.152	-0.266	-0.745	-1.369	-1.375
YDR300C	-0.028	-0.114	-0.03	0.104	-1.204	-1.634
YDR299W	0.023	-0.055	-0.045	-0.582	-1.632	-1.842
YDR297W	0.182	0.013	-0.006	-0.466	-1.412	-1.722
YDR245W	-0.179	-0.088	-0.322	-0.876	-1	-1.112
YDR233C	0.009	0.952	-0.23	-0.142	-1.057	-2.025
YDR225W	-0.141	0	-0.089	-1.103	-3.938	-3.314
YDR211W	-0.121	0.011	-0.034	-0.088	-1.334	-0.939
YDR210W	-0.04	-0.054	0.05	-0.07	-1.025	-1.235
YDR190C	0.001	-0.058	0.053	0.023	-1.444	-1.13
YDR165W	-0.104	-0.111	-0.148	-0.352	-1.815	-1.893
YDR161W	0.003	0.03	0.157	0.517	-1.383	-1.756
YDR033W	-0.045	-0.098	-0.341	-0.368	-2.125	-3.088
YDL031W	0.004	0.157	0.198	-0.314	-1.253	-1.304
YDL014W	0.129	-0.092	-0.36	-0.442	-3.037	-3.36
YCR072C	0.012	-0.015	-0.088	-0.368	-1.207	-1.776
YCR057C	-0.144	-0.024	-0.169	-0.406	-1.338	-1.534
YCR051W	0.063	-0.039	-0.045	-0.451	-1.008	-0.964
YCR047C	0.145	-0.046	0.189	-0.468	-1.379	-1.687
YCR034W	-0.054	-0.064	-0.381	-0.954	-2.111	-2.266
YCL054W	0.073	0.088	-0.005	-0.485	-1.32	-1.375
YBR247C	-0.011	0.003	0.243	0.267	-1.432	-0.971
YBR187W	-0.166	-0.086	-0.356	-0.662	-2.243	-2.449
YBR162C	-0.006	0.046	-0.119	-0.207	-1.235	-2.361
YBR158W	-0.417	-0.548	-1.396	-1.964	-1.597	-2.031
YBR143C	-0.029	0.028	-0.058	-0.328	-1.572	-1.636
YBR142W	-0.115	0.06	0.193	0.612	-1.645	-2.03
YBR106W	-0.16	-0.303	-0.649	-0.678	-1.438	-0.924
YBR088C	0.071	0.165	-0.002	-0.551	-1.484	-1.662
YBR083W	-0.128	-0.297	-0.626	-1.506	-1.04	-0.98
YBR079C	0.18	0.063	0.036	-0.495	-1.126	-1.483
YBR078W	0.096	-0.215	-0.502	-0.67	-2.645	-2.667
YBR069C	-0.098	-0.312	-0.559	-0.881	-1.167	-2.268
YBR034C	0.062	-0.118	-0.24	-1.072	-1.883	-1.965
YBR031W	-0.09	0.01	0.164	0.1	-2.325	-3.992
YBR023C	-0.052	-0.066	-0.285	-0.828	-1.169	-0.961
YBR010W	-0.119	-0.083	-0.118	-0.744	-2.369	-1.109
YBR009C	-0.172	-0.098	-0.251	-1.292	-3.603	-2.753
YBL071W-A	-0.457	-0.14	-0.36	-0.952	-1.685	-1.636
YBL042C	-0.339	-0.107	-0.48	-0.53	-1.342	-1.644
YBL039C	-0.17	0.148	0.401	0.274	-1.764	-2.355
YBL032W	0.017	-0.136	-0.283	-0.152	-1.109	-1.387
YBL030C	-0.076	0.004	-0.198	-0.303	-1.853	-1.942
YBL028C	-0.156	0.011	0.015	-0.333	-1.816	-1.551
YBL024W	-0.005	0.126	0.016	-0.49	-1.842	-2.228
YBL004W	0.14	0.157	0.299	-0.018	-1.05	-1.972
YBL003C	-0.159	-0.001	-0.089	-0.865	-3.788	-3.513
YBL002W	-0.061	0.058	-0.042	-1.137	-3.346	-3.18
YAR071W	-0.124	-0.102	-0.145	0.067	-1.094	-1.493
YAL059W	-0.12	-0.212	0.052	-0.04	-1.413	-1.604
YAL036C	-0.059	-0.05	-0.087	0.165	-1.661	-2.11
YAL025C	-0.07	-0.09	0.015	-0.846	-1.492	-2.02
YAL019W	0.062	-0.043	-0.273	-0.273	-1.028	-1.213

## Sheet: Up-regulated_genes_glabrata
GENE	2min	4min	10min	20min	40min	80min
CAGL0M14091G	0.034	0.503	1.212	2.357	1.44	0.782
CAGL0M14047G	0.514	0.27	1.723	2.562	1.412	2.732
CAGL0M14003G	0.012	0.069	0.265	1.237	1.478	0.601
CAGL0M13783G	0.046	0.31	0.756	1.329	1.459	0.362
CAGL0M13651G	0.056	-0.046	0.231	1.134	1.73	0.496
CAGL0M13255G	0.051	0.407	0.593	1.317	1.577	0.24
CAGL0M12551G	0.266	0.373	0.857	2.035	1.958	0.977
CAGL0M11902G	0.566	1.618	3.804	2.741	2.951	0.594
CAGL0M11682G	1.877	2.369	4.187	4.102	3.584	2.77
CAGL0M11462G	0.043	0.235	0.927	1.185	1.518	1.032
CAGL0M10571G	0.178	0.84	1.684	2.335	2.053	1.058
CAGL0M09735G	0.159	0.712	1.351	1.218	0.662	-0.19
CAGL0M09713G	0.665	0.414	1.692	1.883	1.111	0.259
CAGL0M09229G	0.006	-0.04	0.858	1.824	1.319	1.05
CAGL0M08822G	0.48	1.766	4.677	3.044	2.058	0.117
CAGL0M07007G	-0.039	0.112	0.66	1.368	1.607	0.54
CAGL0M06105G	0.083	0.135	0.624	1.537	1.707	0.489
CAGL0M05687G	-0.003	0.038	0.499	1.06	1.339	1.05
CAGL0M05665G	0.005	0.038	-0.057	1.367	1.864	1.22
CAGL0M04675G	0.684	1.541	3.381	4.428	4.782	2.156
CAGL0M03729G	0.327	0.252	1.222	1.096	1.312	1.219
CAGL0M03377G	0.063	-0.096	0.219	1.526	1.806	-0.34
CAGL0M02937G	0.067	0.47	0.986	1.29	0.977	0.046
CAGL0M02211G	0.121	0.452	0.951	1.828	2.264	0.617
CAGL0M00374G	-0.005	0.163	0.324	1.051	2.581	1.797
CAGL0M00154G	0.382	1.073	1.346	1.33	0.676	0.351
CAGL0L13046G	-0.005	0.016	0.861	1.148	1.168	0.533
CAGL0L12342G	-0.02	-0.034	0.036	0.364	1.65	1.855
CAGL0L10582G	0.037	0.086	0.621	1.352	2.116	0.748
CAGL0L10186G	0.22	0.778	3.386	3.508	3.76	1.908
CAGL0L09933G	0.129	0.281	1.263	1.837	1.131	0.361
CAGL0L09537G	0.816	1.827	4.481	5.393	6.599	4.586
CAGL0L08338G	0.157	0.278	1.006	1.35	1.213	0.34
CAGL0L07656G	0.448	0.911	2.399	2.927	2.501	2.067
CAGL0L07238G	-0.077	0.152	0.245	1.705	1.659	0.555
CAGL0L06974G	-0.122	0.094	0.581	1.203	1.978	1.439
CAGL0L06402G	0.134	0.838	1.437	2.27	2.376	1.068
CAGL0L06094G	-0.383	-0.201	0.993	1.525	1.57	-0.239
CAGL0L05786G	-0.051	0.384	1.376	1.36	1.548	0.253
CAGL0L05016G	0.202	0.095	0.508	1.065	1.344	1.281
CAGL0L04312G	0.274	0.589	0.506	1.706	1.878	0.7
CAGL0L03630G	0.311	0.619	1.424	1.889	0.831	0.663
CAGL0L02827G	0.03	0.383	1.283	1.526	0.894	0.287
CAGL0L02607G	0.22	0.384	1.86	1.973	2.11	1.075
CAGL0L02321G	0.035	0.129	0.327	1.384	4.378	2.736
CAGL0L01925G	0	0.516	1.319	1.419	0.972	0.102
CAGL0L01507G	0.294	0.252	1.57	1.574	1.116	0.611
CAGL0L01485G	0.735	1.307	2.151	1.978	1.673	0.552
CAGL0L01199G	0.258	0.414	1.545	1.298	0.784	0.022
CAGL0L01177G	0.266	0.73	2.398	3.67	3.257	1.23
CAGL0L00957G	-0.081	-0.056	0.934	1.887	2.239	0.342
CAGL0L00803G	0.108	0.826	3.052	1.768	0.97	0.106
CAGL0L00759G	0.065	0.288	1.161	1.949	0.624	0.104
CAGL0K12958G	1.051	2.545	4.634	5.028	4.904	3.343
CAGL0K12782G	0.134	0.274	0.738	1.744	1.782	0.582
CAGL0K12760G	0.048	0.282137931034483	1.271	1.402	1.343	0.188
CAGL0K12144G	0.847	2.123	3.221	3.306	1.361	0.124
CAGL0K11946G	0.269	0.986	2.311	1.875	0.652	0.244
CAGL0K11594G	-0.191	0.41	1.946	2.101	1.798	0.279
CAGL0K11297G	0.091	0.068	0.292	1.752	1.587	0.5
CAGL0K10890G	0.354	0.778	3.249	4.429	5.738	2.666
CAGL0K10494G	-0.012	0.122	0.702	1.205	1.746	0.814
CAGL0K09702G	0.114	1.286	3.095	4.543	5.325	2.934
CAGL0K08866G	0.056	0.142	0.371	1.229	1.347	0.505
CAGL0K08844G	0.051	0.338	1.284	1.808	1.218	-0.127
CAGL0K08800G	0.256	0.643	2.066	3.055	1.808	0.28
CAGL0K08734G	0.054	0.355	0.762	1.319	1.248	0.066
CAGL0K08668G	0.072	0.172	1.029	2.598	1.269	0.3
CAGL0K08536G	0.043	0.205	1.173	2.206	2.417	-0.041
CAGL0K08338G	0.561	1.495	1.848	0.225	0.377	0.646
CAGL0K07480G	0.07	0.128	0.582	1.257	2.461	0.164
CAGL0K06677G	0.183	0.536928571428571	1.579	3.208	2.94	1.006
CAGL0K05973G	0.039	0.132	0.989	1.448	0.88	-0.223
CAGL0K05687G	0.161	-0.036	0.022	1.711	1.458	0.297
CAGL0K05665G	-0.024	0.734	2.45	2.211	1.425	-0.223
CAGL0K04719G	0.454	1.235	3.491	4.217	2.824	1.55
CAGL0K04367G	0.399	0.648	1.793	1.321	0.623	0.197
CAGL0K04301G	0.758	0.405	1.024	1.833	1.369	-0.032
CAGL0K03377G	0.193	0.072	1.248	1.226	0.9	0.166
CAGL0K02761G	0.32	0.91	1.209	1.778	1.202	0.534
CAGL0K02629G	2.144	1.652	4.914	4.20757142857143	3.94966666666667	5.692
CAGL0K02585G	0.091	0.332	1.167	1.376	0.918	0.05
CAGL0K01727G	0.643	1.485	2.274	1.748	1.391	0.964
CAGL0K01683G	1.012	1.714	3.146	4.24	3.947	3.036
CAGL0K00891G	0.228	0.094	0.959	1.632	1.381	0.228
CAGL0K00803G	0.232	0.852448275862069	2.212	3.362	1.946	1.849
CAGL0K00759G	0.454	1.026	3.06	2.459	-0.61	0.167
CAGL0K00319G	0.12	0.705	1.774	1.941	2.095	0.87
CAGL0K00231G	-0.051	-0.037	0.272	1.319	1.433	0.112
CAGL0J11484G	0.24	0.682	1.824	1.679	1.233	0.562
CAGL0J10846G	0.181	0.912	3.657	2.465	0.907	-0.049
CAGL0J10296G	0.7	0.429	1.983	1.791	0.544	-0.032
CAGL0J09812G	-0.068	0.448	1.396	2.173	2.096	0.436
CAGL0J09262G	0.09	0.271	1.294	2.112	2.091	0.203
CAGL0J08954G	-0.007	0.236	1.608	1.687	1.08	0.355
CAGL0J08316G	-0.059	0.396	2.056	1.437	0.458	0.287
CAGL0J08118G	-0.028	0.052	0.611	1.339	1.452	0.418
CAGL0J08096G	-0.044	0.209	0.813	1.209	1.618	0.78
CAGL0J07612G	0.043	0.342	0.439	1.77	1.99	0.969
CAGL0J07172G	0.12	0.738	1.875	1.759	0.639	0.342
CAGL0J07128G	0.462	1.624	1.221	0.953	1.246	1.82
CAGL0J07084G	-0.04	0.226	0.61	1.177	1.455	0.287
CAGL0J05962G	0.048	0.288	0.273	1.583	2.119	0.688
CAGL0J05852G	0.807	1.595	3.96	4.218	4.726	3.394
CAGL0J05830G	0.124	-0.011	0.614	1.916	1.758	0.682
CAGL0J05720G	0.059	0.126	0.27	1.068	1.151	0.893
CAGL0J05324G	-0.009	0.218	1.012	1.622	1.886	1.012
CAGL0J05302G	0.247	0.394	1.007	1.57	1.494	0.285
CAGL0J05082G	-0.134	-0.196	0.823	1.523	2.144	0.411
CAGL0J04158G	0.387	0.629	1.794	1.982	1.341	0.473
CAGL0J04048G	0.63	0.988	2.428	2.603	1.79	0.243
CAGL0J03542G	0.066	0.097	0.461	1.202	1.206	0.174
CAGL0J03212G	0.602	0.496	0.934	1.236	1.371	1.818
CAGL0J03058G	0.142	0.521	0.946	1.489	1.456	0.798
CAGL0J01353G	0.032	0.1871	0.626	1.11	1.357	0.66
CAGL0J01331G	0.158	0.033	1.521	1.552	2.535	1.344
CAGL0J00803G	-0.076	0.085	0.892	1.318	1.197	0.088
CAGL0J00583G	0.008	-0.074	0.779	1.308	1.472	-0.044
CAGL0J00561G	0.193	1.344	4.027	4.204	4.202	2.265
CAGL0J00451G	0.052	0.718	2.306	4.136	4.585	0.565
CAGL0I10967G	0.187	0.499	0.889	2.252	1.4	0.489
CAGL0I10406G	0.003	0.123	0.605	1.577	1.196	0.609
CAGL0I10010G	2.964	3.393	4.765	4.697	3.227	0.75
CAGL0I09394G	0.188	0.396	1.1	1.909	2.202	0.776
CAGL0I09009G	0.05	0.144	0.531	1.584	1.186	0.209
CAGL0I08965G	0.055	0.213	1.056	1.739	1.694	0.345
CAGL0I08503G	-0.036	-0.168	0.268	1.034	2.264	1.207
CAGL0I08151G	0.18	0.514	1.392	1.781	0.804	0.047
CAGL0I07887G	0.214	0.228	1.22603333333333	2.068	1.196	0.015
CAGL0I06809G	-0.127	-0.04	1.271	2.369	2.663	0.579
CAGL0I06424G	0.065	0.358	1.635	2.082	1.718	0.07
CAGL0I04884G	0.15	0.348	0.457	1.612	1.823	0.463
CAGL0I04246G	1.143	1.851	1.356	1.6	0.864	0.408
CAGL0I04048G	0.03	0.073	0.482	2.241	3.219	0.34
CAGL0I02574G	1.017	2.466	3.598	4.204	4.66	2.882
CAGL0I02442G	0.079	0.26	0.38	1.499	1.532	0.683
CAGL0I02046G	-0.025	0.09	0.78	1.854	2.344	0.755
CAGL0I02024G	0.27	0.442	3.479	3.865	4.672	1.202
CAGL0I01782G	0.113	0.685	1.487	1.152	1.218	0.444
CAGL0I01276G	-0.083	0.049	1.412	1.382	2.151	0.614
CAGL0I01166G	0.877	1.512	3.168	3.13	2.624	0.9
CAGL0I01122G	0.084	0.464	1.135	2.021	1.732	0.548
CAGL0I01100G	0.307	1.077	2.587	3.643	2.759	0.924
CAGL0I00506G	0.149	-0.182	-0.312	1.252	1.694	0.528
CAGL0I00462G	0.213	0.602	1.786	2.64	2.164	1.164
CAGL0H10274G	0.015	-0.377	0.197	0.948	1.242	0.868
CAGL0H09944G	0.152	0.462	0.912	2.211	1.99	0.337
CAGL0H09680G	0.148	0.353	1.275	1.287	1.056	0.477
CAGL0H08459G	0.244	0.643	1.423	1.461	1.048	0.602
CAGL0H08195G	0.243	0.303	1.002	1.241	0.748	-0.728
CAGL0H07579G	0.65	0.987	3.945	4.587	5.657	1.658
CAGL0H06919G	0.38	1.292	2.103	2.293	1.939	1.21
CAGL0H06853G	0.262	0.94	0.99	1.701	1.787	1.41
CAGL0H06699G	0.231	0.389	0.942	1.172	0.67	-0.404
CAGL0H06479G	0.264	0.726	1.283	1.244	0.814	0.477
CAGL0H06017G	2.335	3.072	4.327	4.913	5.251	4.864
CAGL0H05995G	0.282	0.517	4.022	5.42	4.056	0.869
CAGL0H05841G	0.149	0.278	0.801	1.451	1.159	0.136
CAGL0H05665G	0.609	1.751	2.629	2.958	1.32	1.292
CAGL0H04785G	0.016	0.262482758620690	0.991	1.321	1.14	0.342
CAGL0H04631G	0.607	0.884	0.927	1.79	1.64	1.032
CAGL0H03707G	0.663	0.660896551724138	3.046	1.454	0.73	-0.587
CAGL0H03289G	-0.006	0.018	0.917	1.625	1.088	0.218
CAGL0H02893G	0.005	0.369	0.855	1.351	1.35	-0.048
CAGL0H02321G	-0.037	0.05	0.9	1.093	0.883	0.112
CAGL0H02101G	0.002	-0.73	1.237	3.246	3.606	0.81
CAGL0H01375G	-0.035	0.113	0.858	1.248	0.728	0.385
CAGL0H00781G	0.023	0.536	1.399	1.509	1.232	-0.011
CAGL0H00704G	2.068	2.197	2.418	2.8	1.783	0
CAGL0G09977G	-0.015	-0.022	0.562	1.81	1.584	0.407
CAGL0G09152G	0.009	0.134	1.996	1.87	1.351	0.36
CAGL0G09020G	-0.051	0.489	1.824	2.5	1.872	0.115
CAGL0G08151G	0.029	0.155	0.522	1.912	2.365	1.91
CAGL0G07689G	0.166	0.404	1.615	2.093	1.698	0.63
CAGL0G07601G	0.203	0.595	1.408	1.583	1.46	0.606
CAGL0G07271G	0.323	0.754	1.135	2.008	2.024	1.033
CAGL0G06314G	-0.025	-0.11	0.333	1.458	1.418	0.602
CAGL0G05830G	0.172	-0.078	1.241	2.028	1.512	0.403
CAGL0G05632G	0.056	0.34	0.551	1.573	2.905	0.584
CAGL0G05357G	-0.008	0.077	1.064	1.42	1.227	0.165
CAGL0G05247G	0.049	0.057	1.346	1.572	1.576	0.356
CAGL0G03927G	1.039	1.497	2.218	2.929	2.825	1.934
CAGL0G03905G	0.479	0.302	1.527	2.216	1.458	0.396
CAGL0G03883G	0.639	2.541	4.678	4.124	2.052	0.258
CAGL0G03795G	0.132	0.3147	1.414	2.406	1.718	-0.244
CAGL0G03773G	-0.026	0.28	1.154	2.005	1.7	-0.026
CAGL0G03289G	0.269	1.925	4.914	5.875	4.898	1.094
CAGL0G02849G	-0.085	0.131	0.486	1.573	2.132	0.32
CAGL0G02101G	0.199	0.268	1.164	2.344	2.784	1.539
CAGL0G01947G	0.095	0.109	1.099	1.082	1.846	1.871
CAGL0G01903G	0.208	0.484	0.381	1.788	2.557	1.222
CAGL0G01672G	0.001	-0.029	0.418	1.262	1.435	0.532
CAGL0G01122G	0.991	0.212	1.625	1.629	0.829	0.568
CAGL0G01100G	-0.018	0.116	0.891	1.578	1.32	0.502
CAGL0G00946G	-0.108	-0.088	0.518	1.419	1.57	1.064
CAGL0F08745G	0.092	0.462	3.572	3.052	2.572	0.177
CAGL0F07535G	0.032	-0.007	1.031	1.303	0.612	0.146
CAGL0F07293G	0.312	0.418	1.461	1.468	0.97	0.556
CAGL0F07117G	-0.12	-0.18	0.277	1.684	1.891	0.543
CAGL0F07029G	0.03	0.173	1.17	2.46	1.833	0.54
CAGL0F06941G	-0.024	0.394	0.804	1.077	1.595	0.914
CAGL0F06369G	0.4	1.13	2.293	1.348	0.224	-0.377
CAGL0F06017G	0.313	1.012	2.128	2.64	2.73	1.101
CAGL0F04917G	0.228	0.184	1.075	1.338	1.038	0.301
CAGL0F04895G	0.04	0.122	1.646	4.025	3.38	0.253
CAGL0F04741G	0.052	0.417	1.356	1.504	0.831	0.4
CAGL0F04719G	0.147	0.208	0.71	2.201	2.447	-0.288
CAGL0F04521G	1.037	0.452	1.052	1.734	1.221	0.434
CAGL0F04279G	1.29	1.841	2.951	2.738	2.119	1.22
CAGL0F04191G	0.089	0.565	0.891	1.416	0.686	0.072
CAGL0F02717G	0.143	0.612	1.695	2.655	2.185	0.444
CAGL0F02101G	-0.057	-0.282	0.458	1.705	2.673	0.884
CAGL0F01815G	0.772	0.752	2.852	3.482	2.051	0.797
CAGL0F00825G	0.353	0.862	1.616	1.307	0.965	0.752
CAGL0F00605G	0.148	0.478	1.283	1.48	1.326	-0.368
CAGL0E06380G	0.201	0.116	0.944	1.392	1.09	0.037
CAGL0E05280G	0.473	1.184	3.753	4.209	2.81	2.313
CAGL0E05214G	1.294	1.184	3.952	4.253	5	4.084
CAGL0E05192G	1.302	1.94	3.373	4.439	3.95551851851852	3.796
CAGL0E05170G	1.398	2.36	3.5991	5.686	3.99107407407407	4.607
CAGL0E05148G	-0.137	0.116	1.077	2.029	2.969	0.387
CAGL0E04884G	0.042	0.524	1.506	1.244	1.19	0.529
CAGL0E04356G	0.066	0.199	1.165	1.801	1.228	0.497
CAGL0E04004G	0.231	0.73	1.8	1.593	0.871	0.16
CAGL0E03982G	0.009	0.234	0.96	1.056	1.243	1.129
CAGL0E03828G	-0.035	0.049	0.339	1.42	1.833	0.619
CAGL0E02827G	0.045	0.341	1.914	1.603	0.719	0.031
CAGL0E01705G	0.898	0.818	1.442	1.77	1.52	0.39
CAGL0E00803G	0.614	1.289	3.727	3.951	3.16	0.4
CAGL0E00649G	0.189	0.308	0.34	1.573	1.643	0.751
CAGL0E00583G	-0.003	0.233379310344828	0.768	1.63	2.624	1.608
CAGL0D06424G	-0.014	0.022	0.909	1.248	1.313	0.645
CAGL0D06402G	0.069	-0.103	0.182	2.765	2.558	1.445
CAGL0D05280G	0.038	-0.543	0.049	0.686	3.34	1.8
CAGL0D03564G	-0.148	0.268	0.85	1.09	1.339	0.708
CAGL0D01496G	-0.014	0.521	1.725	1.364	0.839	0.477
CAGL0D00704G	0.084	0.22	1.192	1.614	2.054	0.645
CAGL0D00198G	-0.008	-0.058	0.922	1.512	1.829	0.121
CAGL0C04587G	0.006	0.059	0.778	1.528	1.482	0.027
CAGL0C03113G	0.009	0.194	0.768	1.42	1.234	0.266
CAGL0C02321G	0.293	0.843	2.442	2.387	1.32	0.268
CAGL0C02233G	0.434	1.238	3.334	4.017	1.553	0.504
CAGL0C01705G	0.558	0.923	2.51	3.858	3.147	2.757
CAGL0C01595G	-0.053	0.167	1.365	1.373	0.525	-0.237
CAGL0C01067G	0.175	0.392	1.938	2.283	2.314	1.689
CAGL0C00693G	0.183	0.284	0.863	0.715	1.217	1.224
CAGL0C00319G	0.186	0.72	1.325	1.125	0.41	0.304
CAGL0C00275G	0.643	1.936	3.277	4.776	3.88248148148148	4.117
CAGL0B04323G	0.202	0.269	0.4	1.243	1.32	0.357
CAGL0B04059G	0.088	0.32	1.181	2.02	2.216	0.614
CAGL0B03839G	-0.044	-0.018	0.509	1.581	3.462	2.241
CAGL0B03817G	0.17	0.623	1.332	1.568	1.401	0.038
CAGL0B03619G	0.051	0.03	0.424	2.037	2.094	1.056
CAGL0B03201G	0.099	0.09	0.915	2.023	2.028	0.167
CAGL0B02860G	-0.084	0.294	0.92	1.769	1.855	-0.041
CAGL0B02838G	0.069	0.592	2.508	3.145	2.373	-0.154
CAGL0B02519G	0.022	0.248	0.607	1.408	1.401	0.576
CAGL0B01991G	0.409	0.480222222222222	1.439	4.269	2.56	0.099
CAGL0B01925G	-0.158	-0.152	0.615	1.452	1.234	0.019
CAGL0B01419G	1.112	2.294	4.024	4.723	3.193	1.422
CAGL0B01078G	0.119	0.042	1.196	2.015	1.732	0.187
CAGL0B00990G	0.196	0.706	2.059	2.946	2.02613333333333	1.021
CAGL0B00836G	0.153	0.891	2.607	2.908	0.666	0.796
CAGL0B00814G	0.013	0.392	2.362	2.771	2.299	0.83
CAGL0B00704G	0.154	0.402	0.727	1.247	1.356	1.004
CAGL0A04675G	0.021	-0.055	0.798	1.631	1.855	-0.005
CAGL0A02530G	0.676	0.798	2.768	3.25	2.586	0.928
CAGL0A02002G	0.002	0.12	0.581	2.685	2.578	0.134
CAGL0A01243G	-0.095	-0.074	1.414	1.224	1.331	0.329
CAGL0A01089G	0.21	0.566	1.551	1.7	1.536	0.554
CAGL0A00407G	0.096	0.162	0.623	1.249	1.201	0.552
CAGL0A00143G	-0.235	-0.222	1.181	1.986	1.25	0.258

## Sheet: Down-regulated_genes_glabrata
GENE	2min	4min	10min	20min	40min	80min
CAGL0M13893G	0.011	-0.031	-0.824	-2.361	-2.164	-0.284
CAGL0M13871G	-0.054	-0.151	-0.784	-1.715	-1.396	-0.261
CAGL0M13629G	-0.094	-0.104	-0.499	-1.232	-1.297	-0.261
CAGL0M13519G	-0.069	-0.108	-0.9	-2.143	-1.996	-0.551
CAGL0M12430G	-0.29	-0.436	-0.76	-2.179	-2.196	-0.496
CAGL0M12144G	0.1	0.031	-0.427	-1.452	-1.208	-0.373
CAGL0M12122G	-0.019	-0.085	-1.168	-2.866	-2.389	-0.29
CAGL0M11660G	-0.147	-0.876	-1.509	-2.083	-2.355	-0.078
CAGL0M11154G	0.118	-0.037	-1.254	-2.463	-2.123	-0.26
CAGL0M10527G	0.06	-0.032	-0.499	-2.365	-1.922	-0.076
CAGL0M09977G	-0.068	-0.142	-0.483	-1.052	-1.582	-0.078
CAGL0M09845G	0.114	-0.25	-0.684	-2.12	-1.374	-0.067
CAGL0M08514G	-0.004	0.108	-0.535	-1.692	-1.288	-1.021
CAGL0M08448G	-0.137	-0.135	-0.505	-1.348	-1.294	0.022
CAGL0M07293G	0.027	-0.06	-0.409	-1.733	-1.462	-0.116
CAGL0M07227G	-0.038	0.093	-1.503	-1.646	-1.026	-0.145
CAGL0M06457G	-0.162	-0.02	-1.113	-1.333	-1.849	-0.578
CAGL0M05775G	-0.085	-0.176	-0.975	-2.227	-1.642	-0.197
CAGL0M05599G	0.008	-0.236	-1.474	-2.194	-2.023	-0.12
CAGL0M04829G	0.043	0.098	-1.06	-2.064	-2.25	-0.263
CAGL0M04279G	0.084	-0.126	-1.057	-1.893	-1.513	-0.304
CAGL0M03905G	-0.038	0.262	-0.789	-1.776	-1.842	-0.418
CAGL0M03223G	0.115	0.054	-0.442	-1.112	-1.273	-0.529
CAGL0M02871G	0.012	0.001	-0.895	-1.621	-1.287	-0.334
CAGL0M02805G	-0.024	-0.446	-1.495	-2.046	-1.956	-0.092
CAGL0M02783G	0.008	0.024	-0.707	-1.62	-1.619	-0.49
CAGL0M02409G	-0.086	-0.214	-2.021	-1.651	-1.611	0.06
CAGL0M01826G	0.006	-0.108	-0.289	-1.574	-1.526	-0.256
CAGL0M01430G	-0.027	-0.25	-1.22	-1.993	-1.938	-0.046
CAGL0M01056G	-0.11	-0.084	-1.164	-1.455	-1.603	0.062
CAGL0M00946G	0.142	0.111	-0.878	-1.702	-1.519	0.068
CAGL0M00770G	-0.083	-0.21	-1.095	-1.526	-1.047	0.062
CAGL0M00484G	0.033	-0.044	-0.59	-1.276	-1.897	-0.519
CAGL0M00220G	0.036	0.14	-0.285	-1.039	-1.045	-0.507
CAGL0L13156G	-0.082	0.015	-1.022	-2.143	-1.435	-0.315
CAGL0L12408G	0.075	0.246	-0.405	-1.759	-1.063	-0.251
CAGL0L12364G	0.044	0.134	-0.221	-1.24	-1.937	-0.574
CAGL0L11660G	0.061	-0.156	-1.054	-2.395	-1.904	-0.13
CAGL0L11638G	-0.046	0.043	-0.944	-1.342	-1.273	-0.231
CAGL0L11528G	0.035	0.031	-0.669	-2.134	-1.553	0.3
CAGL0L11506G	0.165	-0.1	-1.283	-2.355	-1.865	-0.728
CAGL0L10890G	-0.229	-0.199	-1.96	-1.973	-1.972	0.318
CAGL0L10868G	-0.075	-0.038	-0.42	-1.543	-1.329	-0.236
CAGL0L10758G	0.057	0.064	-0.297	-0.972	-1.914	-0.23
CAGL0L10714G	-0.452	0.213	-0.435	-1.289	-1.142	-0.589
CAGL0L10648G	-0.045	-0.122137931034483	-0.884	-1.262	-1.243	-0.08
CAGL0L10516G	-0.06	-0.1	-1.354	-2.698	-1.352	0.024
CAGL0L09669G	0.025	-0.027	-1.267	-2.412	-1.869	-0.01
CAGL0L09581G	0.033	-0.02	-0.503	-1.569	-1.881	0.198
CAGL0L08756G	0.089	-0.185	-0.97	-2.608	-1.429	-0.163
CAGL0L08602G	-0.01	-0.079	-0.385	-1.352	-1.195	-0.305
CAGL0L08184G	-0.032	-0.165	-0.893	-2.308	-1.903	0.283
CAGL0L07942G	0.021	-0.053	-0.235	-0.982	-1.754	-0.536
CAGL0L07678G	-0.048	-0.169	-1.319	-1.318	-1.179	-0.08
CAGL0L06952G	-0.024	0.044	-0.614	-1.244	-1.313	-0.452
CAGL0L06754G	-0.022	-0.192	-1.16	-2.513	-1.829	-0.107
CAGL0L06314G	-0.001	-0.216	-1.037	-1.544	-2.073	-0.298
CAGL0L06160G	0.176	0.286	-0.103	-1.012	-1.794	-1.294
CAGL0L06138G	-0.024	-0.21	-0.082	-1.109	-1.842	-0.421
CAGL0L05566G	-0.106	-0.322	-1.178	-1.22	-0.815	-0.289
CAGL0L04950G	0.058	-0.35	-1.733	-2.181	-2.412	-0.077
CAGL0L04928G	0.04	-0.144	-0.814	-1.752	-1.28	-0.081
CAGL0L04532G	0.165	-0.13	-0.676	-1.847	-1.613	-0.468
CAGL0L04356G	0.021	-0.044	-0.633	-1.258	-1.094	-0.284
CAGL0L03872G	-0.213	-0.486	-2.417	-1.661	-2.082	-0.238
CAGL0L03846	0.187	-0.038	-0.97	-2.388	-2.534	-0.422
CAGL0L03843	0.297	0.001	-0.632	-1.359	-1.462	-0.745
CAGL0L03828G	-0.162	-0.492	-1.885	-2.722	-2.598	-0.516
CAGL0L03806G	0.016	0.094	-1.276	-1.945	-1.737	-0.208
CAGL0L03047G	-0.034	-0.372	-1.057	-1.325	-1.028	-0.008
CAGL0L02915G	-0.104	-0.275	-1.232	-1.443	-1.207	-0.247
CAGL0L02871G	0.084	0.289	-1.472	-1.389	-2.057	-0.281
CAGL0L02035G	-0.125	-0.01	-0.087	-1.115	-1.123	-0.418
CAGL0L02013G	0.073	0.117	-0.517	-1.539	-1.539	-0.534
CAGL0L01551G	-0.083	-0.194	-0.905	-1.72	-1.254	-0.893
CAGL0L00671G	-0.092	-0.358	-1.555	-3.024	-1.822	-0.282
CAGL0L00429G	-0.15	-0.327	-0.705	-1.788	-2.101	-1.038
CAGL0L00341G	-0.232	-0.126	-1.162	-2.087	-2.061	-0.327
CAGL0K12848G	0.068	0.136	-1.007	-2.356	-3.048	0.122
CAGL0K12012G	0.326	-0.003	-0.462	-1.311	-2.128	-0.64
CAGL0K11770G	0.082	0.076	-0.448	-1.114	-1.312	-0.462
CAGL0K11462G	-0.134	0.03	-1.975	-1.837	-0.889	-0.054
CAGL0K10802G	0.001	-0.222	-1.787	-3.194	-3.048	-0.494
CAGL0K10780G	-0.044	-0.229	-1.894	-3.278	-3.154	-0.511
CAGL0K10362G	0.044	-0.517	-1.194	-1.424	-0.662	0.013
CAGL0K10340G	0.07	0.058	-0.495	-2.139	-1.758	-0.8
CAGL0K09614G	0.013	-0.011	-0.78	-1.787	-1.428	-0.103
CAGL0K09460G	-0.201	-0.391	-0.889	-1.984	-1.428	-0.46
CAGL0K09284G	-0.053	-0.274	-1.423	-1.78	-1.48	-0.05
CAGL0K08360G	-0.478	-0.291	-1.049	-1.48	-1.848	-0.143
CAGL0K07656G	-0.013	0.121	-0.581	-1.506	-2.093	-0.213
CAGL0K06457G	0.063	-0.11	-0.667	-1.605	-1.618	0.155
CAGL0K06281G	-0.003	-0.012	-0.367	-1.258	-1.807	-0.416
CAGL0K06149G	0.072	-0.021	-0.196	-0.578	-3.228	-1.575
CAGL0K05357G	-0.056	-0.064	-1.53	-2.595	-1.597	-1.39
CAGL0K05313G	0.142	0.173	-0.243	-1.111	-1.6	-0.172
CAGL0K04587G	0.0968	1.001	-0.338	-1.815	-4.119	-1.151
CAGL0K04499G	0.092	0.059	-0.643	-1.965	-2.027	-0.797
CAGL0K04477G	-0.006	-0.138	-1.041	-2.515	-2.498	-0.676
CAGL0K04345G	0.085	-0.064	-0.815	-1.185	-1.163	-0.218
CAGL0K03861G	-0.011	-0.03	-0.973	-1.96	-1.562	-0.065
CAGL0K02233G	-0.182	-0.3	-1.041	-1.562	-1.744	-0.245
CAGL0K01991G	-0.062	-0.0871666666666667	-1.197	-2.585	-2.365	-0.187
CAGL0K01859G	0.134	0.001	-0.634	-2.488	-3.261	-0.419
CAGL0J11748G	-0.041	-0.196	-1.048	-2.215	-2.14	-0.063
CAGL0J11660G	-0.166	-0.44	-1.153	-1.056	-0.629	-0.11
CAGL0J11286G	-0.182	-0.204	-1.332	-1.413	-1.061	0.098
CAGL0J11154G	-0.003	-0.058	-1.42	-1.514	-1.624	0.063
CAGL0J11066G	-0.087	0.03	-1.121	-1.091	-1.45	-0.128
CAGL0J10912G	-0.259	-0.205	-1.582	-1.554	-1.463	-0.168
CAGL0J10890G	-0.121	-0.305	-0.959	-1.088	-1.108	-0.204
CAGL0J10032G	-0.119	-0.02	-0.998	-1.691	-1.66	-0.11
CAGL0J09614G	-0.097	-0.01	-0.387	-1.187	-1.163	-0.495
CAGL0J09064G	-0.035	-0.05	-0.591	-1.203	-2.021	0.24
CAGL0J08679G	0.03	-0.145	-0.807	-2.065	-1.518	-0.232
CAGL0J07744G	0.111	-0.16	-0.62	-1.272	-1.575	-0.388
CAGL0J07678G	0.197	0.048	-0.463	-1.85	-2.325	-1.038
CAGL0J07458G	-0.031	-0.08	-0.526	-1.49	-1.047	-0.26
CAGL0J06666G	-0.034	-0.158	-1.496	-2.017	-1.651	-0.027
CAGL0J06600G	0.085	0.012	-0.532	-1.363	-1.333	-0.197
CAGL0J06006G	-0.314	-0.163	-0.738	-1.678	-1.203	-0.169
CAGL0J05984G	-0.064	-0.049	-1.274	-1.278	-0.959	0.152
CAGL0J04070G	-0.013	0.044	-0.914	-2.273	-1.62	-0.397
CAGL0J03476G	-0.25	-0.418	-1.039	-1.365	-1.337	-0.139
CAGL0J03454G	-0.108	-0.26	-1.093	-1.276	-1.036	-0.325
CAGL0J02948G	-0.235	-0.42	-1.913	-2.508	-1.497	-0.542
CAGL0J02816G	0.021	-0.137	-0.534	-1.601	-2.697	-0.167
CAGL0J02222G	-0.281	-0.568	-1.604	-1.222	-1.574	0.081
CAGL0J01265G	0.032	-0.119	-0.986	-2.094	-1.593	0.191
CAGL0J01155G	0.095	-0.189	-1.188	-1.414	-0.85	-0.316
CAGL0J01045G	-0.027	-0.575	-1.663	-1.426	-1.416	-0.068
CAGL0J00891G	0.056	-0.074	-1.263	-1.311	-1.249	0.113
CAGL0J00649G	0.064	0.107	-0.342	-1.13	-1.51	-0.606
CAGL0J00473G	-0.17	-0.130033333333333	-1.213	-1.478	-1.796	-0.074
CAGL0I10560G	-0.025	-0.006	-1.061	-1.34	-1.101	-0.06
CAGL0I09790G	-0.061	0.568	-0.892	-2.208	-2.279	-0.329
CAGL0I08547G	0.083	-0.128	-0.915	-1.306	-1.285	0.041
CAGL0I08393G	-0.032	0.017	-0.684	-2.092	-1.306	-0.219
CAGL0I07975G	-0.098	-0.011	-1.565	-2.357	-1.836	-0.308
CAGL0I07799G	0.042	-0.057	-1.214	-2.205	-1.786	-0.668
CAGL0I07667G	0.008	-0.014	-0.594	-1.568	-1.656	-0.077
CAGL0I07491G	-0.134	0.021	-1.222	-1.668	-1.268	0.021
CAGL0I07447G	-0.057	-0.125	-1.27	-1.605	-1.024	-0.111
CAGL0I06006G	-0.156	-0.223	-1.486	-1.9	-1.913	-0.233
CAGL0I05588G	-0.115	-0.04	-0.68	-2.088	-1.766	-0.052
CAGL0I05500G	-0.152	-0.25	-0.667	-1.444	-1.87	-0.277
CAGL0I05126G	-0.056	0.056	-0.18	-1.156	-1.087	-0.202
CAGL0I04752G	-0.03	0.014	-1.197	-1.435	-0.912	0.023
CAGL0I04730G	0.002	0.038	-1.003	-1.952	-1.698	-0.472
CAGL0I04532G	-0.106	-0.12	-0.817	-1.502	-1.3	-0.268
CAGL0I04444G	-0.115	-0.312	-0.684	-1.508	-1.887	-0.523
CAGL0I03608G	0.065	-0.484	-1.683	-1.383	-1.746	-0.094
CAGL0I03234G	-0.028	-0.104	-1.256	-3.306	-3.06	-0.151
CAGL0I02926G	-0.016	-0.062	-1.14	-2.026	-2.032	-0.272
CAGL0I02398G	-0.065	-0.288	-1.244	-2.528	-1.17	0.327
CAGL0I01606G	0.119	-0.032	-0.812	-1.402	-1.323	0.027
CAGL0I01408G	-0.055	-0.11	-1.185	-2.622	-2.649	-0.914
CAGL0I00418G	-0.142	-0.216	-1.102	-2.023	-1.142	0.088
CAGL0H10604G	0.111	0.077	-0.575	-2.033	-1.897	-0.108
CAGL0H09834G	0.038	-0.602	-2.953	-2.128	-2.479	0.012
CAGL0H09724G	-0.036	0.034	-0.769	-1.754	-1.588	-0.132
CAGL0H09196G	0.01	0.078	-0.643	-1.87	-1.945	-0.328
CAGL0H09064G	-0.182	-0.586	-1.758	-1.757	-2.479	-0.159
CAGL0H08415G	-0.163	-0.026	-0.578	-2.004	-1.272	-0.196
CAGL0H08393G	-0.116	-0.563	-1.388	-1.243	-1.167	-0.792
CAGL0H08173G	0.024	-0.171	-1.119	-1.226	-1.014	0.996
CAGL0H08151G	-0.02	0.081	-0.628	-1.529	-1.093	0.916
CAGL0H08019G	-0.048	-0.057	-0.935	-1.143	-1.151	-0.033
CAGL0H07975G	-0.008	0.234	-0.841	-1.688	-2.274	-0.394
CAGL0H07887G	-0.071	0.007	-0.626	-2.022	-1.838	-0.406
CAGL0H05709G	0.143	-0.212	-1.816	-1.865	-2.245	-0.13
CAGL0H05093G	0.029	-0.005	-0.3	-1.579	-1.146	-0.099
CAGL0H04675G	0.002	0.064	-0.723	-1.574	-1.514	-0.271
CAGL0H04653G	0.06	-0.012	-0.362	-1.595	-2.463	-0.354
CAGL0H03773G	-0.046	-0.152	-1.375	-2.028	-1.49	-0.342
CAGL0H03685G	-0.061	-0.454	-1.623	-3.584	-3.178	-0.35
CAGL0H02937G	-0.217	-0.487	-1.474	-1.956	-1.809	-0.1
CAGL0H02431G	0.041	-0.041	-0.29	-1.786	-1.147	-0.18
CAGL0H02079G	-0.131	-0.356	-0.889	-1.66	-1.081	-0.08
CAGL0H02057G	0.065	0.828	-0.911	-1.457	-1.776	-0.275
CAGL0H00957G	0.069	-0.122	-0.353	-1.281	-1.617	-0.449
CAGL0H00847G	-0.061	-0.052	-1.029	-1.57	-0.904	-0.206
CAGL0G10109G	-0.102	-0.366	-1.475	-1.902	-1.247	-0.017
CAGL0G10043G	-0.11	-0.114	-1.056	-2.098	-1.69	-0.173
CAGL0G08041G	-0.008	-0.192	-0.689	-1.99	-1.892	0.058
CAGL0G07975G	-0.131	-0.428	-1.704	-1.394	-0.766	-0.251
CAGL0G07843G	-0.02	-0.138	-1.343	-2.346	-2.537	-0.302
CAGL0G07535G	0.007	-0.1	-1.319	-2.729	-1.692	-0.047
CAGL0G07469G	0.013	0.006	-0.819	-1.974	-1.657	-0.339
CAGL0G07106G	0.015	-0.088	-1.36	-2.421	-2.206	-0.24
CAGL0G06666G	0.162	-0.17	-0.376	-1.555	-1.105	0.204
CAGL0G05742G	0.025	0.042	-1.502	-1.545	-1.42	-0.065
CAGL0G04851G	-0.404	0.218	-0.072	-1.45	-2.493	0.06
CAGL0G04499G	-0.309	-0.2675	-1.261	-1.087	-1.032	-0.852
CAGL0G04411G	0.087	-0.122	-0.847	-1.869	-2.198	-0.148
CAGL0G03091G	0.168	0.103	-0.324	-1.216	-2.526	-0.607
CAGL0G03003G	0.046	-0.238	-2.059	-2.479	-2.166	-0.236
CAGL0G02453G	-0.055	0.034	-0.519	-2.358	-2.748	-0.821
CAGL0G02409G	0.101	0.005	-0.939	-2.91	-2.662	-0.141
CAGL0G02189G	-0.101	-0.209689655172414	-1.815	-3.018	-2.479	-1.063
CAGL0G01034G	0.162	0.388	0.025	-1.36	-1.438	0.46
CAGL0G00264G	-0.304	-0.162	-1.137	-1.332	-1.529	-0.17
CAGL0G00154G	-0.006	0.006	-0.179	-1.822	-2.44	-0.292
CAGL0F08833G	-0.005	-0.117	-1.064	-1.513	-0.757	0.534
CAGL0F08129G	0.048	0.016	-0.318	-1.62	-1.357	-0.269
CAGL0F07645G	-0.062	0.012	-0.626	-1.535	-1.125	-0.114
CAGL0F07139G	-0.108	-0.016	-0.635	-1.849	-1.441	-0.035
CAGL0F06809G	-0.308	-0.275	-0.967	-1.069	-1.203	-0.005
CAGL0F06039G	0.159	0.308	-1.016	-1.561	-1.252	-0.276
CAGL0F04983G	-0.082	-0.252	-1.459	-2.457	-2.066	-0.079
CAGL0F04499G	0.276	-0.384	-2.129	-1.281	-1.669	-0.657
CAGL0F04433G	-0.061	-0.204	-0.488	-1.16	-1.157	-0.343
CAGL0F04103G	-0.138	-0.096	-1.663	-1.562	-1.474	-0.153
CAGL0F03927G	-0.078	-0.042	-0.834	-1.994	-2.153	-0.377
CAGL0F02563G	-0.119	-0.159	-1.852	-4.047	-3.539	-0.456
CAGL0F02541G	-0.08	-0.288	-1.23	-1.409	-1.206	-0.024
CAGL0F01793G	-0.109	-0.304	-0.698	-1.332	-1.699	-0.571
CAGL0F01705G	-0.007	-0.101	-0.886	-2.029	-1.939	-0.528
CAGL0F00561G	0.024	-0.109	-1.757	-1.31	-1.559	-0.119
CAGL0F00407G	-0.073	-0.284	-1.753	-3.231	-2.782	-0.051
CAGL0E06534G	-0.081	-0.276	-1.307	-1.333	-1.178	-0.041
CAGL0E05874G	0.188	0.077	-0.84	-1.531	-1.853	0.028
CAGL0E05522G	-0.122	-0.032	-0.867	-1.608	-1.479	-0.528
CAGL0E05500G	0.173	0.135	-0.794	-2.358	-2.648	-0.236
CAGL0E05478G	-0.25	-0.38	-1.168	-2.693	-2.558	-0.151
CAGL0E05390G	0.036	0.055	-0.377	-1.389	-2.465	-0.224
CAGL0E04994G	-0.043	-0.076	-0.30448	-0.41	-3.526	-1.72
CAGL0E04334G	-0.002	-0.09	-0.891	-1.695	-2.678	-0.652
CAGL0E04092G	0.019	0.4	-1.421	-3.068	-1.425	0.274
CAGL0E03938G	-0.122	-0.0854074074074074	-0.607448275862069	-1.161	-1.674	-1.529
CAGL0E03289G	-0.127	-0.328	-1.519	-3.071	-3.32	-0.284
CAGL0E03245G	-0.046	-0.236	-2.291	-2.782	-2.469	-0.499
CAGL0E02937G	0.087	-0.048	-0.975	-2.056	-2.101	-0.149
CAGL0E02343G	-0.087	-0.064	-0.842	-1.385	-1.349	-0.122
CAGL0E02255G	0.07	-0.089	-0.815	-2.135	-3.037	-1.616
CAGL0E01925G	-0.206	-0.495	-1.153	-1.132	-1.309	0.033
CAGL0E01463G	0.073	0.036	-0.181	-1.219	-1.361	-0.443
CAGL0E00979G	-0.058	-0.031	-1.323	-1.533	-1.217	-0.142
CAGL0E00781G	0.096	-0.066	-0.73	-2.547	-2.013	-0.069
CAGL0E00517G	-0.08	-0.084	-0.48	-1.576	-1.701	-0.31
CAGL0D05940G	0.033	-0.105	-0.605	-1.339	-1.131	-0.573
CAGL0D05588G	-0.08	-0.126	-0.311	-1.592	-1.165	-0.01
CAGL0D05434G	-0.154	-0.255518518518519	-1.21	-1.124	-0.229	0.418
CAGL0D05060G	-0.019	-0.072	-0.718	-1.488	-1.312	-0.076
CAGL0D04884G	-0.11	-0.215	-1.63	-1.57	-1.598	-0.113
CAGL0D04708G	0.002	-0.128	-1.073	-0.984	-1.555	-1.515
CAGL0D04356G	-0.029	0.084	-0.464	-1.67	-1.26	-0.682
CAGL0D04180G	-0.074	-0.224884615384615	-1.779	-1.282	-0.857	0.001
CAGL0D04114G	0.081	0.023	-0.302	-1.5	-1.192	-0.112
CAGL0D03718G	0.019	-0.113	-0.56	-1.87	-1.226	-0.472
CAGL0D03674G	0.139	-0.181	-1.665	-1.54	-1.662	-0.013
CAGL0D03124G	-0.12	-0.202	-0.274	-1.822	-1.52	-0.402
CAGL0D02838G	-0.025	-0.444	-1.288	-1.055	-0.985	0.074
CAGL0D02105	0.0635666666666667	-0.0434666666666667	-0.648	-1.751	-2.618	-0.988
CAGL0D01716G	-0.054	-0.038	-0.381	-1.708	-2.276	0.065
CAGL0D01562G	-0.103	-0.095	-0.719	-1.433	-2.26	-0.408
CAGL0D00836G	-0.195	-0.396	-1.598	-1.153	-1.21	-0.091
CAGL0D00550G	0.115	-0.159	-0.84	-1.728	-1.897	-0.219
CAGL0D00528G	0.048	-0.035	-0.305	-2.42	-1.778	0.342
CAGL0D00484G	-0.049	-0.072	-0.409	-1.103	-1.219	-0.244
CAGL0D00418G	-0.047	-0.207	-1.483	-1.736	-0.186	-0.993
CAGL0D00176G	-0.096	-0.087	-0.827	-2.761	-2.802	0.318
CAGL0C05621G	0.403	-0.042	-1.367	-2.292	-1.115	0.202
CAGL0C05379G	0.192	-0.0150370370370370	-0.452275862068966	-1.688	-3.412	-0.638
CAGL0C05181G	-0.066	-0.194	-0.435	-2.115	-1.756	-0.057
CAGL0C04389G	-0.059	-0.496	-2.076	-2.336	-1.686	-0.086
CAGL0C04136G	0.04	-0.2131	-1.518	-1.312	-1.4	0.035
CAGL0C03630G	-0.081	-0.088	-0.331	-1.66	-2.03	-0.151
CAGL0C03377G	0.055	-0.069	-0.797	-1.322	-1.226	-0.238
CAGL0C02475G	0.051	0.23	-1.002	-2.035	-1.195	-0.398
CAGL0C02343G	0.098	0.094	-0.347	-2.553	-2.588	-0.442
CAGL0C02211G	-0.355	-0.879	-1.985	-2.136	-1.927	-0.667
CAGL0C02189G	0.096	-0.076	-0.96	-2.956	-2.902	-0.31
CAGL0C01639G	-0.077	-0.157	-0.935	-1.356	-1.496	-0.186
CAGL0C00759G	0.025	-0.26	-1.155	-1.096	-1.153	0.097
CAGL0C00715G	-0.256	-0.426	-0.656	-1.616	-1.237	-0.074
CAGL0B04961G	0.036	-0.073	-0.422	-1.576	-1.497	-0.378
CAGL0B04125G	-0.003	-0.156	-1.181	-1.807	-2.164	-0.193
CAGL0B03993G	0.092	-0.227	-0.489	-1.217	-1.188	-0.313
CAGL0B03795G	-0.011	0.02	-0.982	-1.772	-1.371	-0.468
CAGL0B03047G	-0.085	-0.18	-0.138	-1.542	-1.55	-0.28
CAGL0B02970G	-0.126	-0.24	-0.575	-1.282	-1.949	-1.453
CAGL0B02794G	0.156	0.119	-0.167	-1.24	-2.45	-0.387
CAGL0B02717G	0.047	-0.186	-0.564	-1.964	-1.919	-0.586
CAGL0B02607G	0.079	0.02	-0.198	-1.236	-1.08	0.324
CAGL0B02145G	-0.024	-0.088	-0.913	-1.5	-1.057	0.175
CAGL0B01397G	0.004	-0.058	-0.616	-1.108	-1.151	-0.19
CAGL0B01232G	-0.102	-0.168	-0.539	-1.557	-1.473	0.006
CAGL0B00792G	-0.138	-0.04	-1.433	-2.605	-1.612	-0.196
CAGL0B00352G	-0.139	0.016	-0.762	-1.258	-1.284	0.092
CAGL0B00220G	-0.012	-0.087	-0.464	-1.409	-1.464	0.076
CAGL0A04257G	-0.06	-0.131	-0.669	-1.68	-1.49	-0.079
CAGL0A04015G	0.108	0.375	-0.926	-2.717	-2.939	-0.415
CAGL0A02321G	0.202	-0.062	-0.709	-2.093	-2.314	-0.994
CAGL0A02112G	0.002	-0.135	-0.406	-1.26	-3.061	-0.149
CAGL0A02090G	-0.005	0.024	-0.281	-1.191	-3.235	-0.751
CAGL0A00495G	-0.048	-0.16	-0.485	-1.898	-2.484	-0.185
CAGL0A00429G	0.086	0.198	-0.539	-1.355	-1.05	-0.068
