# Supplementary material for: Genome adaptation to chemical stress: clues from comparative transcriptomics in Saccharomyces cerevisiae and Candida glabrata
Source: Genome Biol. 2008 Nov 24;9(11):R164. doi: 10.1186/gb-2008-9-11-r164 (PMC2614496; doi:10.1186/gb-2008-9-11-r164)
Supplement: Additional data file 5 — Genes in each DCA cluster. [file gb-2008-9-11-r164-S5.xls]

## Sheet: Glabrata
ORF	NA	NA	NA	NA	NA	NA	TTACTAA_Glabrata.txt	AllYAP1_Glabrata.txt	AGGGG.Glabrata.txt	CGATGAG_Glabrata.txt	AAAATTT_Glabrata.txt
CAGL0C03369	-0.048	-0.124	0.74	0.276	0.684	0.565	NA	NA	NA	2	5
CAGL0D02530G	0	-0.104	0.245	-0.439	0.267	-0.346	NA	NA	NA	NA	NA
CAGL0G05896G	-0.061	0.096	0.106	-0.405	-0.368	-0.482	NA	1	NA	NA	1
CAGL0A03586G	-0.069	-0.104	-0.266	-0.185	-0.15	-0.21	NA	NA	NA	NA	NA
CAGL0H10076G	-0.131	-0.068	-0.109	-0.596	-0.216	-0.062	NA	NA	1	NA	NA
CAGL0J03146G	-0.066	-0.121	-0.568	-0.058	-0.042	0.333	NA	2	NA	NA	NA
CAGL0D06314G	0.116	0.01	0.155	0.21	-0.05	-0.183	NA	NA	NA	NA	NA
CAGL0H03135G	-0.03	0.096	-0.051	0.17	0.136	-0.22	NA	NA	NA	NA	NA
CAGL0M12881G	-0.166	-0.212	-0.424	-1.487	-1.015	-0.361	NA	NA	NA	1	2
CAGL0M01826G	0.006	-0.108	-0.289	-1.574	-1.526	-0.256	NA	NA	2	NA	2
CAGL0B03047G	-0.085	-0.18	-0.138	-1.542	-1.55	-0.28	NA	1	NA	NA	NA
CAGL0F02937G	0.042	-0.084	-0.278	-0.549	-0.658	-0.766	NA	1	3	NA	1
CAGL0J07766G	-0.052	-0.096	-0.081	-0.757	-0.94	-0.348	NA	NA	1	1	4
CAGL0F05115G	0.229	0.235	-0.724	-1.02	-0.254	0.452	NA	NA	1	NA	2
CAGL0J01848G	-0.067	-0.271	-0.538	-0.869	-0.689	0.172	NA	NA	NA	1	4
CAGL0I05852G	-0.377	-0.496	-0.598	-0.857	-0.462	0.235	1	1	NA	NA	1
CAGL0I02398G	-0.065	-0.288	-1.244	-2.528	-1.17	0.327	NA	NA	NA	2	4
CAGL0I00418G	-0.142	-0.216	-1.102	-2.023	-1.142	0.088	NA	NA	NA	NA	4
CAGL0I08393G	-0.032	0.017	-0.684	-2.092	-1.306	-0.219	NA	NA	NA	NA	2
CAGL0K03861G	-0.011	-0.03	-0.973	-1.96	-1.562	-0.065	NA	NA	1	1	4
CAGL0I04730G	0.002	0.038	-1.003	-1.952	-1.698	-0.472	NA	NA	2	1	2
CAGL0L08184G	-0.032	-0.165	-0.893	-2.308	-1.903	0.283	NA	NA	2	1	2
CAGL0I02926G	-0.016	-0.062	-1.14	-2.026	-2.032	-0.272	NA	NA	1	1	5
CAGL0B04125G	-0.003	-0.156	-1.181	-1.807	-2.164	-0.193	NA	NA	1	1	1
CAGL0C04411G	0.026	-0.184	-1.923	-1.664	-1.424	0.784	NA	NA	2	NA	NA
CAGL0C04411G_2	0.026	-0.184	-1.923	-1.664	-1.424	0.784	NA	NA	NA	NA	NA
CAGL0M06457G	-0.162	-0.02	-1.113	-1.333	-1.849	-0.578	NA	1	1	NA	2
CAGL0M06677G	-0.066	-0.25	-0.989	-0.963	-1.229	-0.754	NA	NA	NA	NA	NA
CAGL0E01925G	-0.206	-0.495	-1.153	-1.132	-1.309	0.033	NA	1	1	1	2
CAGL0I00484G	-0.206	-0.25	-1.15	-1.186	-0.929	0.182	NA	NA	NA	NA	1
CAGL0M07227G	-0.038	0.093	-1.503	-1.646	-1.026	-0.145	NA	1	NA	2	2
CAGL0D03674G	0.139	-0.181	-1.665	-1.54	-1.662	-0.013	NA	NA	NA	3	5
CAGL0C04136G	0.04	-0.213	-1.518	-1.312	-1.4	0.035	NA	NA	1	NA	2
CAGL0G02079G	0.528	-0.044	-0.213	-0.07	-3.843	-0.581	NA	NA	NA	1	4
CAGL0B03487G	0.292	-0.004	-0.065	-1.096	-3.417	-0.007	NA	NA	NA	NA	8
CAGL0C05379G	0.192	-0.015	-0.452	-1.688	-3.412	-0.638	NA	NA	NA	2	10
CAGL0A02090G	-0.005	0.024	-0.281	-1.191	-3.235	-0.751	NA	1	NA	1	4
CAGL0K01859G	0.134	0.001	-0.634	-2.488	-3.261	-0.419	NA	1	1	1	6
CAGL0E05500G	0.173	0.135	-0.794	-2.358	-2.648	-0.236	NA	1	NA	3	6
CAGL0A04015G	0.108	0.375	-0.926	-2.717	-2.939	-0.415	NA	NA	2	1	3
CAGL0G04851G	-0.404	0.218	-0.072	-1.45	-2.493	0.06	NA	NA	NA	NA	NA
CAGL0H02057G	0.065	0.828	-0.911	-1.457	-1.776	-0.275	NA	NA	1	1	4
CAGL0I09790G	-0.061	0.568	-0.892	-2.208	-2.279	-0.329	NA	NA	NA	2	6
CAGL0F02563G	-0.119	-0.159	-1.852	-4.047	-3.539	-0.456	NA	1	NA	2	3
CAGL0I03234G	-0.028	-0.104	-1.256	-3.306	-3.06	-0.151	1	1	NA	1	2
CAGL0K10780G	-0.044	-0.229	-1.894	-3.278	-3.154	-0.511	NA	NA	NA	NA	NA
CAGL0H03685G	-0.061	-0.454	-1.623	-3.584	-3.178	-0.35	NA	1	1	2	4
CAGL0E03245G	-0.046	-0.236	-2.291	-2.782	-2.469	-0.499	NA	NA	NA	2	3
CAGL0H09834G	0.038	-0.602	-2.953	-2.128	-2.479	0.012	NA	1	2	NA	NA
CAGL0K05357G	-0.056	-0.064	-1.53	-2.595	-1.597	-1.39	NA	NA	NA	NA	NA
CAGL0L00671G	-0.092	-0.358	-1.555	-3.024	-1.822	-0.282	NA	NA	1	1	2
CAGL0I07975G	-0.098	-0.011	-1.565	-2.357	-1.836	-0.308	NA	2	NA	2	2
CAGL0G07106G	0.015	-0.088	-1.36	-2.421	-2.206	-0.24	NA	1	NA	2	4
CAGL0G07843G	-0.02	-0.138	-1.343	-2.346	-2.537	-0.302	NA	2	NA	3	2
CAGL0C02211G	-0.355	-0.879	-1.985	-2.136	-1.927	-0.667	1	1	NA	1	2
CAGL0M11660G	-0.147	-0.876	-1.509	-2.083	-2.355	-0.078	NA	1	1	NA	1
CAGL0L04950G	0.058	-0.35	-1.733	-2.181	-2.412	-0.077	NA	NA	NA	1	4
CAGL0H05709G	0.143	-0.212	-1.816	-1.865	-2.245	-0.13	NA	2	NA	3	3
60	NA	NA	NA	NA	NA	NA	NA	NA	NA	NA	NA
CAGL0G00484G	-0.195	-0.534	-1.417	-0.92	-1.288	-0.142	1	1	NA	2	3
CAGL0D04180G	-0.074	-0.225	-1.779	-1.282	-0.857	0.001	NA	NA	NA	2	1
CAGL0C04114G	-0.109	-0.22	-1.534	-1.153	-1.021	0.122	NA	NA	1	NA	1
CAGL0K11462G	-0.134	0.03	-1.975	-1.837	-0.889	-0.054	NA	NA	1	NA	NA
CAGL0E00979G	-0.058	-0.031	-1.323	-1.533	-1.217	-0.142	NA	NA	2	2	2
CAGL0L07678G	-0.048	-0.169	-1.319	-1.318	-1.179	-0.08	NA	1	1	3	1
CAGL0K09284G	-0.053	-0.274	-1.423	-1.78	-1.48	-0.05	NA	NA	NA	2	3
CAGL0F04103G	-0.138	-0.096	-1.663	-1.562	-1.474	-0.153	NA	NA	NA	1	1
CAGL0H09064G	-0.182	-0.586	-1.758	-1.757	-2.479	-0.159	NA	NA	NA	1	3
CAGL0L10890G	-0.229	-0.199	-1.96	-1.973	-1.972	0.318	NA	NA	1	2	6
CAGL0G03003G	0.046	-0.238	-2.059	-2.479	-2.166	-0.236	NA	NA	NA	1	9
CAGL0L02871G	0.084	0.289	-1.472	-1.389	-2.057	-0.281	NA	NA	NA	3	3
CAGL0F04499G	0.276	-0.384	-2.129	-1.281	-1.669	-0.657	NA	1	NA	NA	1
CAGL0M01430G	-0.027	-0.25	-1.22	-1.993	-1.938	-0.046	NA	1	1	1	2
CAGL0M05599G	0.008	-0.236	-1.474	-2.194	-2.023	-0.12	NA	NA	1	NA	NA
CAGL0M02805G	-0.024	-0.446	-1.495	-2.046	-1.956	-0.092	NA	NA	NA	1	2
CAGL0H09196G	0.01	0.078	-0.643	-1.87	-1.945	-0.328	NA	NA	1	NA	NA
CAGL0J11748G	-0.041	-0.196	-1.048	-2.215	-2.14	-0.063	NA	NA	NA	NA	1
CAGL0E02937G	0.087	-0.048	-0.975	-2.056	-2.101	-0.149	NA	NA	1	2	1
CAGL0L08756G	0.089	-0.185	-0.97	-2.608	-1.429	-0.163	NA	NA	NA	3	4
CAGL0G07535G	0.007	-0.1	-1.319	-2.729	-1.692	-0.047	NA	2	NA	2	2
CAGL0L06754G	-0.022	-0.192	-1.16	-2.513	-1.829	-0.107	NA	NA	NA	NA	2
CAGL0M09845G	0.114	-0.25	-0.684	-2.12	-1.374	-0.067	NA	1	1	2	4
CAGL0J01265G	0.032	-0.119	-0.986	-2.094	-1.593	0.191	NA	NA	1	2	2
CAGL0M04279G	0.084	-0.126	-1.057	-1.893	-1.513	-0.304	NA	NA	NA	2	3
CAGL0J04070G	-0.013	0.044	-0.914	-2.273	-1.62	-0.397	NA	NA	1	NA	2
CAGL0M05775G	-0.085	-0.176	-0.975	-2.227	-1.642	-0.197	NA	2	NA	2	2
CAGL0G10043G	-0.11	-0.114	-1.056	-2.098	-1.69	-0.173	1	2	NA	2	1
CAGL0E04334G	-0.002	-0.09	-0.891	-1.695	-2.678	-0.652	NA	2	NA	NA	2
CAGL0D01716G	-0.054	-0.038	-0.381	-1.708	-2.276	0.065	NA	2	NA	NA	NA
CAGL0E05390G	0.036	0.055	-0.377	-1.389	-2.465	-0.224	NA	NA	NA	1	4
CAGL0J02816G	0.021	-0.137	-0.534	-1.601	-2.697	-0.167	NA	NA	NA	2	4
CAGL0C02343G	0.098	0.094	-0.347	-2.553	-2.588	-0.442	NA	NA	2	1	2
CAGL0G02409G	0.101	0.005	-0.939	-2.91	-2.662	-0.141	NA	NA	NA	2	2
CAGL0E05478G	-0.25	-0.38	-1.168	-2.693	-2.558	-0.151	NA	1	NA	3	6
CAGL0K01991G	-0.062	-0.087	-1.197	-2.585	-2.365	-0.187	NA	NA	1	3	2
CAGL0M12122G	-0.019	-0.085	-1.168	-2.866	-2.389	-0.29	NA	NA	NA	1	2
CAGL0J03212G	0.602	0.496	0.934	1.236	1.371	1.818	NA	3	2	1	NA
CAGL0L00759G	0.065	0.288	1.161	1.949	0.624	0.104	NA	2	1	NA	NA
CAGL0D06424G	-0.014	0.022	0.909	1.248	1.313	0.645	NA	NA	1	NA	NA
CAGL0H01375G	-0.035	0.113	0.858	1.248	0.728	0.385	1	1	2	1	NA
CAGL0H09856G	0.001	-0.2	-1.221	-0.716	0.112	1.079	1	1	NA	NA	NA
CAGL0J10978G	-0.127	-0.362	-0.8	-0.424	0.309	0.282	NA	NA	NA	NA	1
CAGL0H00374G	0.001	-0.353	0.052	0.136	0.429	0.053	1	3	1	NA	NA
CAGL0M08184G	-0.308	-0.04	0.365	0.087	0.454	0.11	NA	NA	NA	NA	NA
CAGL0H07491G	-0.252	-0.35	-0.052	-0.197	-0.077	-0.356	NA	NA	NA	NA	NA
CAGL0A01474G	-0.083	-0.249	-0.395	-0.323	0.088	-0.301	NA	1	NA	NA	3
CAGL0G05852G	-0.001	-0.18	0.405	-0.157	-0.088	0.227	NA	NA	NA	1	1
CAGL0M06655G	-0.032	-0.002	-0.266	0.066	0.007	0.276	NA	NA	NA	NA	NA
CAGL0K09922G	-0.007	-0.004	-0.1	-0.305	-0.362	0.011	NA	1	NA	3	6
CAGL0H03399G	-0.031	-0.028	-0.107	-0.164	-0.01	-0.058	NA	1	NA	NA	NA
CAGL0F07601G	0.823	0.258	0.406	0.515	0.162	-0.128	NA	NA	NA	NA	1
CAGL0L01243G	0.003	1.264	0.263	-0.285	0.069	0.17	NA	NA	NA	1	NA
CAGL0I06743G	0.252	0.398	0.218	-0.639	-0.155	0.447	NA	NA	NA	1	2
CAGL0K05753G	0.192	0.041	0.046	-0.648	-0.003	0.476	NA	NA	NA	1	2
CAGL0K01155G	-0.605	-0.436	-0.914	-1.072	-1.031	0.133	NA	NA	4	3	NA
CAGL0A04499G	-0.249	-0.3	-0.768	-0.944	-0.888	0.47	1	2	NA	1	1
CAGL0D04620G	-0.175	-0.003	-1.115	-1.304	-0.487	-0.297	NA	NA	NA	NA	NA
CAGL0F01925G	-0.132	-0.125	-0.932	-0.928	-0.733	-0.078	1	1	NA	2	2
CAGL0I07689G	-0.155	-0.095	-0.997	-0.851	-0.561	-0.002	NA	1	1	1	NA
CAGL0D05500G	-0.119	-0.092	-0.851	-0.969	-0.553	-0.012	NA	NA	NA	2	2
CAGL0E02233G	-0.455	-0.15	-0.371	-0.768	-0.333	0.232	NA	NA	2	NA	NA
CAGL0F06413G	-0.265	-0.073	-0.39	-1.084	-0.304	0.409	NA	1	1	NA	NA
CAGL0J00957G	-0.03	-0.005	-0.281	-1.287	-0.65	0.197	NA	NA	1	2	2
CAGL0K02387G	-0.032	-0.234	-0.532	-1.065	-0.536	0.104	NA	NA	NA	2	2
CAGL0H01419G	-0.06	0.048	-0.768	-0.998	-0.456	0.186	NA	1	1	3	1
CAGL0I10670G	-0.203	-0.288	-0.323	-0.937	-0.942	-0.293	NA	1	NA	2	3
CAGL0K05555G	-0.165	-0.2	-0.365	-1.048	-0.621	-0.098	NA	NA	NA	2	1
CAGL0A02365G	-0.123	-0.242	-0.258	-0.976	-0.768	-0.14	NA	1	NA	NA	2
CAGL0K00957G	0.103	-0.041	-0.409	-1.003	-0.677	0.03	NA	NA	1	2	NA
CAGL0L05170G	0.013	-0.012	-0.427	-0.866	-0.738	-0.022	NA	1	1	2	3
CAGL0I01826G	-0.071	-0.211	-0.704	-0.804	-0.877	-0.121	NA	NA	NA	2	1
CAGL0I08327G	-0.017	-0.148	-0.554	-0.863	-0.568	-0.189	NA	1	NA	NA	3
CAGL0I07997G	0.058	0.034	-0.671	-0.917	-0.75	-0.193	NA	2	NA	2	1
CAGL0B03553G	0.036	-0.222	-0.668	-0.671	-0.437	-0.012	NA	1	NA	1	NA
CAGL0L10846G	0.013	-0.201	-0.849	-0.556	-0.658	-0.218	NA	NA	NA	1	2
CAGL0L11132G	0.079	0.066	-0.962	-0.596	-0.364	0.005	NA	NA	3	NA	1
CAGL0H04235G	-0.057	-0.187	-0.721	-0.403	-0.156	0.087	NA	NA	NA	1	5
CAGL0F04213G	-0.042	-0.002	-0.44	-0.695	-0.414	-0.086	NA	1	1	NA	1
CAGL0L03740G	-0.003	-0.021	-0.409	-0.468	-0.278	-0.022	1	2	2	NA	1
CAGL0G08778G	-0.049	0.105	-0.445	-0.446	-0.39	0.029	NA	NA	NA	2	1
CAGL0K04917G	-0.022	0.134	-0.368	-0.425	-0.338	-0.413	NA	1	NA	NA	1
CAGL0D02794G	-0.135	0.088	-0.558	-0.486	-0.643	-0.238	NA	NA	1	NA	NA
CAGL0J00935G	0.058	0.143	-0.432	-0.746	-0.652	-0.252	NA	NA	1	2	2
CAGL0I05764G	-0.063	0.122	-0.496	-0.826	-1.047	-0.097	NA	NA	1	NA	2
CAGL0H07051G	0.003	0.066	-0.497	-0.687	-0.988	-0.163	1	1	2	1	1
CAGL0E02673G	0.07	0.324	-0.331	-0.685	-0.934	-0.079	NA	1	NA	2	1
CAGL0L06534G	-0.007	0.192	-0.321	-0.522	-0.722	0.058	NA	NA	2	NA	1
CAGL0E02409G	-0.146	-0.174	-0.456	-0.631	-0.755	0.216	1	2	NA	NA	1
CAGL0F01023G	-0.197	-0.143	-0.207	-0.63	-0.653	-0.092	NA	2	NA	1	4
CAGL0A02673G	-0.069	-0.127	-0.056	-0.286	-1	-0.036	NA	NA	NA	1	2
CAGL0G09559G	0.192	-0.201	-0.18	-0.746	-0.764	0.028	1	1	NA	NA	1
CAGL0I01342G	0.087	-0.24	0.046	-0.496	-0.695	0.159	NA	NA	2	NA	2
CAGL0K09966G	0.108	0.075	-0.472	-0.864	-1.272	-0.554	NA	1	NA	1	2
CAGL0H05533G	0.088	0.008	-0.311	-0.808	-1.234	-0.381	2	2	NA	NA	1
CAGL0G09581G	-0.064	-0.001	-0.26	-0.641	-0.87	-0.48	NA	1	1	NA	1
CAGL0M07656G	-0.063	0.03	-0.384	-0.838	-1.041	-0.707	NA	NA	NA	NA	1
CAGL0K02541G	0.153	-0.109	-0.383	-1.046	-1.646	-0.292	NA	NA	NA	1	2
CAGL0M09977G	-0.068	-0.142	-0.483	-1.052	-1.582	-0.078	1	1	1	4	2
CAGL0D05940G	0.033	-0.105	-0.605	-1.339	-1.131	-0.573	NA	NA	NA	2	3
CAGL0F04433G	-0.061	-0.204	-0.488	-1.16	-1.157	-0.343	NA	NA	NA	1	2
CAGL0I05126G	-0.056	0.056	-0.18	-1.156	-1.087	-0.202	1	3	NA	NA	1
CAGL0E01463G	0.073	0.036	-0.181	-1.219	-1.361	-0.443	NA	NA	NA	1	2
CAGL0G06380G	-0.148	-0.145	-0.816	-0.806	-1.285	0.032	NA	NA	1	NA	NA
CAGL0B00484G	0.109	0.17	-0.796	-0.946	-1.16	-0.022	NA	NA	NA	3	4
CAGL0J10890G	-0.121	-0.305	-0.959	-1.088	-1.108	-0.204	NA	NA	NA	4	4
CAGL0G06248G	-0.12	-0.183	-0.894	-1.418	-1.069	-0.006	1	2	NA	3	5
CAGL0I08547G	0.083	-0.128	-0.915	-1.306	-1.285	0.041	NA	NA	NA	1	2
CAGL0I10560G	-0.025	-0.006	-1.061	-1.34	-1.101	-0.06	NA	NA	NA	1	3
CAGL0H08019G	-0.048	-0.057	-0.935	-1.143	-1.151	-0.033	NA	NA	1	1	1
CAGL0D05060G	-0.019	-0.072	-0.718	-1.488	-1.312	-0.076	NA	3	NA	1	NA
CAGL0E02343G	-0.087	-0.064	-0.842	-1.385	-1.349	-0.122	NA	1	1	1	8
CAGL0M00946G	0.142	0.111	-0.878	-1.702	-1.519	0.068	NA	NA	NA	3	1
CAGL0B01232G	-0.102	-0.168	-0.539	-1.557	-1.473	0.006	NA	NA	NA	3	2
CAGL0F07139G	-0.108	-0.016	-0.635	-1.849	-1.441	-0.035	NA	2	NA	1	3
CAGL0J00473G	-0.17	-0.13	-1.213	-1.478	-1.796	-0.074	NA	1	NA	2	5
CAGL0K02233G	-0.182	-0.3	-1.041	-1.562	-1.744	-0.245	NA	NA	NA	2	3
CAGL0J11066G	-0.087	0.03	-1.121	-1.091	-1.45	-0.128	NA	1	NA	2	3
CAGL0G00264G	-0.304	-0.162	-1.137	-1.332	-1.529	-0.17	1	1	2	2	1
CAGL0J03476G	-0.25	-0.418	-1.039	-1.365	-1.337	-0.139	NA	NA	NA	2	3
CAGL0L01551G	-0.083	-0.194	-0.905	-1.72	-1.254	-0.893	NA	1	NA	NA	NA
CAGL0H04081G	-0.117	-0.1	-0.514	-1.899	-1.017	-0.56	NA	NA	NA	2	3
CAGL0D03718G	0.019	-0.113	-0.56	-1.87	-1.226	-0.472	NA	NA	NA	1	2
CAGL0F08833G	-0.005	-0.117	-1.064	-1.513	-0.757	0.534	NA	2	NA	NA	NA
CAGL0C01441G	0.008	-0.027	-0.882	-1.765	-0.629	0.045	NA	1	NA	1	NA
CAGL0D05016G	-0.011	-0.1	-0.448	-1.305	-0.776	-0.303	NA	2	NA	1	2
CAGL0L12672G	0.052	-0.08	-0.4	-1.532	-0.857	-0.178	NA	NA	NA	2	2
CAGL0J03718G	-0.011	-0.133	-0.69	-1.331	-0.862	-0.033	NA	3	NA	2	2
CAGL0F02849G	-0.118	-0.184	-0.638	-1.39	-0.952	-0.134	NA	NA	NA	1	2
CAGL0L02849G	0.002	-0.164	-0.739	-1.6	-1.016	0.03	NA	NA	1	3	4
CAGL0F07645G	-0.062	0.012	-0.626	-1.535	-1.125	-0.114	NA	2	NA	1	2
CAGL0K02497G	0.064	-0.108	-0.615	-1.536	-0.963	-0.14	NA	NA	NA	1	3
193	NA	NA	NA	NA	NA	NA	NA	NA	NA	NA	NA
CAGL0G02761G	0.018	0.069	-0.346	-0.634	-0.735	0.187	2	4	NA	2	3
CAGL0L12452G	0.034	0.044	-0.232	-0.732	-0.645	0.238	NA	1	4	NA	2
CAGL0F08459G	0.089	-0.056	-0.239	-0.736	-0.598	0.234	1	3	NA	NA	3
CAGL0J03652G	-0.042	-0.07	-0.144	-0.652	-0.713	-0.065	NA	1	NA	NA	2
CAGL0J01507G	-0.054	-0.278	-0.308	-0.647	-0.668	0.141	NA	NA	NA	NA	1
CAGL0M03487G	-0.095	-0.188	-0.233	-0.801	-0.743	0.04	NA	NA	1	1	2
CAGL0I07931G	-0.066	-0.162	-0.625	-0.803	-0.729	-0.057	NA	1	NA	2	1
CAGL0A01958G	0.008	-0.099	-0.636	-0.847	-0.657	-0.061	NA	2	NA	1	1
CAGL0F07403G	0.007	-0.135	-0.426	-0.776	-0.78	-0.101	NA	NA	1	3	NA
CAGL0I10318G	0.042	-0.256	-0.418	-0.765	-0.691	0.128	NA	3	NA	NA	NA
CAGL0H06193G	-0.002	-0.158	-0.509	-0.741	-0.776	0.057	NA	NA	1	1	NA
CAGL0D04642G	-0.259	-0.371	-0.742	-0.705	-0.687	0.068	NA	NA	NA	NA	NA
CAGL0K07700G	-0.024	-0.192	-0.512	-0.768	-0.478	0.204	NA	NA	NA	1	NA
CAGL0J04598G	-0.152	-0.244	-0.474	-0.769	-0.492	0.158	NA	2	NA	2	3
CAGL0G09449G	-0.168	-0.054	-0.606	-0.551	-0.078	1.256	NA	1	1	NA	NA
CAGL0I05654G	0.041	0.098	-0.768	-0.876	-0.281	0.493	NA	1	NA	1	NA
CAGL0A03212G	-0.048	-0.279	-0.791	-0.664	-0.39	0.088	NA	NA	1	NA	2
CAGL0B01463G	-0.028	-0.278	-0.528	-0.501	-0.201	0.078	NA	NA	1	NA	NA
CAGL0M03619G	-0.05	-0.092	-0.631	-0.535	-0.3	0.038	NA	1	NA	1	3
CAGL0E06028G	-0.093	-0.172	-0.602	-0.586	-0.422	-0.052	NA	NA	NA	NA	NA
CAGL0M11506G	0.249	0.152	-0.122	-0.623	-0.546	0.046	NA	NA	NA	1	NA
CAGL0C03003G	0.144	0.056	-0.1	-0.356	-0.473	0.044	NA	NA	NA	1	1
CAGL0H01441G	0.099	-0.017	-0.176	-0.287	-0.445	0.101	NA	3	NA	2	1
CAGL0K01045G	-0.105	-0.169	0.281	-0.471	-0.272	-0.007	NA	1	1	1	2
CAGL0G08954G	-0.184	0.106	-0.068	-0.43	-0.196	0.099	NA	NA	NA	NA	NA
CAGL0M12639G	0.006	0.237	-0.133	-0.438	-0.319	0.308	NA	NA	2	2	NA
CAGL0H02607G	0.14	-0.078	-0.163	-0.353	-0.277	-0.095	1	2	NA	NA	1
CAGL0H06963G	-0.012	-0.074	-0.323	-0.297	-0.349	-0.086	NA	1	NA	1	2
CAGL0G07040G	0.009	-0.011	-0.385	-0.395	-0.276	-0.244	NA	NA	NA	1	NA
CAGL0E04532G	0.104	0.03	-0.297	-0.379	-0.361	-0.164	1	1	NA	1	1
CAGL0J00495G	0.167	-0.064	-0.483	-0.417	-0.505	-0.027	NA	1	NA	NA	NA
CAGL0K01089G	0.074	0.152	-0.528	-0.304	-0.212	0.012	NA	1	NA	1	3
CAGL0B02585G	0.067	0.252	-0.278	0.041	-0.198	-0.389	1	5	2	NA	3
CAGL0I09064G	0.04	0.08	-0.567	-0.417	-0.28	-0.488	1	1	NA	NA	2
CAGL0E05676G	0.106	0.214	-0.782	-0.584	-0.198	-0.173	1	1	NA	1	2
CAGL0I05566G	-0.062	0.158	-0.277	-0.618	-0.49	-0.252	NA	NA	NA	NA	1
CAGL0I07579G	0.021	0.196	0.049	-0.75	-0.539	-0.241	NA	1	NA	NA	1
CAGL0L01397G	-0.087	-0.222	-0.254	-0.563	-0.325	-0.084	NA	1	NA	NA	NA
CAGL0L10021G	-0.013	-0.148	-0.193	-0.678	-0.408	-0.509	1	1	NA	NA	1
CAGL0D00220G	-0.053	-0.054	-0.114	-0.627	-0.421	-0.277	1	1	NA	1	2
CAGL0G00902G	0.103	0.026	-0.415	-0.826	-0.403	-0.051	1	2	NA	NA	2
CAGL0K09042G	0.17	0.058	-0.337	-0.875	-0.314	-0.015	NA	1	1	2	1
CAGL0E01067G	-0.037	-0.177	-0.016	-0.982	-0.441	0.158	NA	NA	1	2	2
CAGL0D03300G	-0.145	-0.148	-0.196	-0.882	-0.578	-0.118	NA	1	NA	1	NA
CAGL0M01496G	0.034	-0.274	-0.252	-0.917	-0.493	-0.183	NA	2	NA	NA	NA
CAGL0F08371G	0.035	-0.02	-0.173	-1.031	-0.617	-1.136	NA	NA	NA	NA	2
CAGL0F01661G	-0.017	0.114	-0.516	-0.263	-0.806	-0.064	NA	NA	NA	NA	2
CAGL0G09669G	-0.064	-0.097	-0.491	-0.524	-0.796	-0.281	NA	1	NA	NA	NA
CAGL0M07722G	0.037	0.096	-0.154	-0.647	-0.887	-0.523	NA	NA	NA	NA	1
CAGL0J03894G	0.133	0.059	-0.233	-0.357	-0.966	-0.524	NA	NA	1	NA	NA
CAGL0E01969G	0.088	0.138	0.216	-0.574	-0.672	-0.529	NA	NA	NA	NA	NA
CAGL0A03117	0.079	0.002	-0.106	-0.326	-0.428	-0.494	1	1	NA	NA	NA
CAGL0G03157G	-0.022	0.138	-0.101	-0.421	-0.567	-0.406	NA	1	NA	NA	3
CAGL0H07579G	0.65	0.987	3.945	4.587	5.657	1.658	NA	NA	2	1	1
CAGL0B04389G	-0.183	-0.211	-0.264	0.146	0.137	0.036	NA	NA	NA	NA	NA
CAGL0D04994G	-0.462	-0.088	-0.099	0.044	0.07	0.118	NA	2	NA	1	2
CAGL0F06677G	0.031	-0.106	0.045	-0.152	0.013	0.006	NA	2	NA	NA	NA
CAGL0M01804G	0.155	-0.122	-0.064	-0.308	0.187	-0.041	NA	NA	NA	NA	2
CAGL0L01155G	-0.039	-0.328	-0.231	-0.268	0.08	-0.118	NA	NA	1	NA	NA
CAGL0K01177G	0.095	-0.091	-0.317	-0.153	-0.053	-0.027	NA	NA	3	2	NA
CAGL0J03850G	-0.018	-0.14	-0.031	-0.093	-0.316	-0.147	NA	2	NA	NA	1
CAGL0C02827G	-0.094	-0.122	-0.03	0.024	-0.013	-0.278	NA	1	1	NA	NA
CAGL0H02145G	-0.226	-0.27	-0.122	-0.054	0.066	-0.135	1	1	NA	NA	3
CAGL0I04290G	-0.021	0.146	-0.145	-0.044	-0.134	0.288	NA	1	1	2	NA
CAGL0D02706G	0.106	0.083	-0.412	0.027	-0.185	0.477	NA	NA	NA	2	NA
CAGL0I10384G	0.108	0.22	0.058	-0.022	-0.143	-0.086	NA	1	NA	NA	1
CAGL0F04257G	0.101	0.166	0.125	-0.137	0.036	0.092	1	1	1	NA	NA
CAGL0M10615G	0.084	0.048	0.294	-0.251	-0.053	0.15	NA	NA	NA	NA	1
CAGL0I01958G	0.052	-0.215	0.088	-0.162	-0.088	0.314	NA	1	NA	NA	NA
CAGL0K05709G	0.237	0.273	0.245	-0.078	-0.079	0.449	NA	NA	NA	NA	1
CAGL0L11176G	0.079	-0.01	0.196	-0.006	0.016	0.445	NA	2	NA	3	NA
CAGL0F00671G	0.168	0.068	0.167	-0.012	0.156	0.283	NA	1	1	NA	NA
CAGL0D05918G	0.154	0.132	0.329	0.353	0.045	-0.132	NA	1	NA	NA	1
CAGL0E02519G	0.051	0.21	0.214	0.308	0.016	-0.242	1	1	NA	NA	NA
CAGL0G04015G	0.13	0.134	0.573	0.672	0.316	0.451	NA	NA	3	1	NA
CAGL0M02431G	0.051	0.262	0.477	0.316	0.007	0.25	NA	NA	1	NA	1
CAGL0L02475G	0.084	0.174	0.52	0.581	0.208	-0.104	1	2	3	NA	3
CAGL0L02761G	-0.047	0.055	0.252	0.414	0.349	0.022	NA	2	NA	NA	NA
CAGL0E05588G	0.066	0.221	0.394	0.417	0.352	0.16	NA	NA	1	NA	NA
CAGL0B02519G	0.022	0.248	0.607	1.408	1.401	0.576	NA	NA	1	1	NA
CAGL0H06985G	0.044	-0.061	0.413	1.148	0.89	1.115	NA	1	NA	2	2
CAGL0J05346G	-0.008	0.138	0.077	0.536	1.078	0.754	NA	1	NA	1	NA
CAGL0D01298G	0.102	0.008	0.282	0.462	0.827	0.539	NA	NA	8	NA	2
CAGL0K12276G	0.055	-0.021	-0.095	0.119	0.508	0.7	NA	NA	NA	NA	2
CAGL0F02299G	-0.027	-0.106	0.001	0.467	0.278	0.401	NA	2	NA	1	2
CAGL0A02112G	0.002	-0.135	-0.406	-1.26	-3.061	-0.149	NA	1	NA	1	4
CAGL0L12364G	0.044	0.134	-0.221	-1.24	-1.937	-0.574	NA	NA	1	1	NA
CAGL0K12012G	0.326	-0.003	-0.462	-1.311	-2.128	-0.64	NA	NA	NA	NA	2
CAGL0H04653G	0.06	-0.012	-0.362	-1.595	-2.463	-0.354	NA	NA	2	NA	1
CAGL0B02794G	0.156	0.119	-0.167	-1.24	-2.45	-0.387	NA	NA	NA	NA	NA
CAGL0G03091G	0.168	0.103	-0.324	-1.216	-2.526	-0.607	NA	1	NA	1	2
CAGL0L06160G	0.176	0.286	-0.103	-1.012	-1.794	-1.294	NA	NA	1	NA	NA
CAGL0E03938G	-0.122	-0.085	-0.607	-1.161	-1.674	-1.529	NA	1	NA	NA	3
CAGL0D04708G	0.002	-0.128	-1.073	-0.984	-1.555	-1.515	NA	NA	1	NA	2
CAGL0E02255G	0.07	-0.089	-0.815	-2.135	-3.037	-1.616	NA	1	1	NA	3
CAGL0K06149G	0.072	-0.021	-0.196	-0.578	-3.228	-1.575	NA	NA	NA	NA	NA
CAGL0K04477G	-0.006	-0.138	-1.041	-2.515	-2.498	-0.676	NA	1	1	NA	NA
CAGL0L03846	0.187	-0.038	-0.97	-2.388	-2.534	-0.422	NA	1	NA	2	5
CAGL0K12848G	0.068	0.136	-1.007	-2.356	-3.048	0.122	NA	1	NA	NA	NA
CAGL0C02189G	0.096	-0.076	-0.96	-2.956	-2.902	-0.31	NA	NA	1	NA	2
CAGL0L11506G	0.165	-0.1	-1.283	-2.355	-1.865	-0.728	2	3	NA	NA	1
CAGL0I07799G	0.042	-0.057	-1.214	-2.205	-1.786	-0.668	1	1	NA	NA	2
CAGL0B00792G	-0.138	-0.04	-1.433	-2.605	-1.612	-0.196	1	1	NA	1	4
CAGL0L11660G	0.061	-0.156	-1.054	-2.395	-1.904	-0.13	NA	NA	NA	2	1
CAGL0F04983G	-0.082	-0.252	-1.459	-2.457	-2.066	-0.079	NA	1	NA	2	2
CAGL0I04444G	-0.115	-0.312	-0.684	-1.508	-1.887	-0.523	NA	NA	1	2	NA
CAGL0F01793G	-0.109	-0.304	-0.698	-1.332	-1.699	-0.571	NA	NA	NA	NA	1
CAGL0E00517G	-0.08	-0.084	-0.48	-1.576	-1.701	-0.31	NA	NA	NA	1	1
CAGL0B04961G	0.036	-0.073	-0.422	-1.576	-1.497	-0.378	NA	NA	NA	NA	2
CAGL0H00957G	0.069	-0.122	-0.353	-1.281	-1.617	-0.449	NA	1	NA	NA	4
CAGL0J07744G	0.111	-0.16	-0.62	-1.272	-1.575	-0.388	NA	NA	NA	1	4
CAGL0C03630G	-0.081	-0.088	-0.331	-1.66	-2.03	-0.151	NA	NA	NA	1	NA
CAGL0K07656G	-0.013	0.121	-0.581	-1.506	-2.093	-0.213	NA	1	NA	NA	2
CAGL0E05874G	0.188	0.077	-0.84	-1.531	-1.853	0.028	NA	NA	NA	2	1
CAGL0L09581G	0.033	-0.02	-0.503	-1.569	-1.881	0.198	NA	NA	NA	1	2
CAGL0I07667G	0.008	-0.014	-0.594	-1.568	-1.656	-0.077	NA	NA	NA	1	2
CAGL0K06457G	0.063	-0.11	-0.667	-1.605	-1.618	0.155	NA	NA	1	2	NA
CAGL0C05181G	-0.066	-0.194	-0.435	-2.115	-1.756	-0.057	NA	NA	1	1	1
CAGL0E00781G	0.096	-0.066	-0.73	-2.547	-2.013	-0.069	1	1	NA	1	2
CAGL0M10527G	0.06	-0.032	-0.499	-2.365	-1.922	-0.076	NA	NA	1	4	NA
CAGL0K04499G	0.092	0.059	-0.643	-1.965	-2.027	-0.797	NA	1	NA	1	NA
CAGL0F01705G	-0.007	-0.101	-0.886	-2.029	-1.939	-0.528	NA	NA	1	1	3
CAGL0H07887G	-0.071	0.007	-0.626	-2.022	-1.838	-0.406	1	1	NA	NA	NA
CAGL0B02717G	0.047	-0.186	-0.564	-1.964	-1.919	-0.586	NA	2	NA	NA	NA
CAGL0J08679G	0.03	-0.145	-0.807	-2.065	-1.518	-0.232	NA	NA	NA	2	2
CAGL0G07469G	0.013	0.006	-0.819	-1.974	-1.657	-0.339	NA	NA	NA	NA	NA
CAGL0M03905G	-0.038	0.262	-0.789	-1.776	-1.842	-0.418	NA	NA	NA	3	3
CAGL0H04675G	0.002	0.064	-0.723	-1.574	-1.514	-0.271	NA	NA	1	NA	3
CAGL0H09724G	-0.036	0.034	-0.769	-1.754	-1.588	-0.132	NA	NA	NA	2	3
CAGL0E05522G	-0.122	-0.032	-0.867	-1.608	-1.479	-0.528	NA	NA	NA	NA	6
CAGL0M02783G	0.008	0.024	-0.707	-1.62	-1.619	-0.49	NA	NA	NA	NA	1
CAGL0F08129G	0.048	0.016	-0.318	-1.62	-1.357	-0.269	NA	NA	1	2	2
CAGL0L10868G	-0.075	-0.038	-0.42	-1.543	-1.329	-0.236	NA	2	1	NA	2
CAGL0J07458G	-0.031	-0.08	-0.526	-1.49	-1.047	-0.26	NA	NA	NA	1	1
CAGL0M12144G	0.1	0.031	-0.427	-1.452	-1.208	-0.373	NA	NA	NA	1	2
CAGL0J06600G	0.085	0.012	-0.532	-1.363	-1.333	-0.197	NA	NA	NA	NA	3
CAGL0L12408G	0.075	0.246	-0.405	-1.759	-1.063	-0.251	NA	1	NA	1	NA
CAGL0D05588G	-0.08	-0.126	-0.311	-1.592	-1.165	-0.01	NA	NA	NA	1	2
CAGL0H05093G	0.029	-0.005	-0.3	-1.579	-1.146	-0.099	NA	NA	NA	1	NA
CAGL0D04114G	0.081	0.023	-0.302	-1.5	-1.192	-0.112	1	1	NA	NA	1
CAGL0K05313G	0.142	0.173	-0.243	-1.111	-1.6	-0.172	NA	NA	1	1	2
CAGL0M03223G	0.115	0.054	-0.442	-1.112	-1.273	-0.529	NA	1	NA	NA	NA
CAGL0L02035G	-0.125	-0.01	-0.087	-1.115	-1.123	-0.418	NA	1	NA	1	NA
CAGL0B02607G	0.079	0.02	-0.198	-1.236	-1.08	0.324	NA	1	1	1	NA
CAGL0D03190G	0.038	-0.108	-0.178	-1.112	-0.933	0	NA	NA	NA	2	2
CAGL0K01551G	0.175	-0.047	-0.383	-1.135	-0.704	0.014	NA	NA	NA	2	2
CAGL0C01221G	0.048	-0.09	-0.317	-1.046	-0.708	-0.047	NA	3	NA	NA	1
CAGL0A00429G	0.086	0.198	-0.539	-1.355	-1.05	-0.068	NA	2	NA	NA	NA
CAGL0G01991G	0.024	0.046	-0.663	-1.126	-1.008	-0.025	NA	NA	2	1	3
CAGL0A01067G	0.083	0.108	-0.554	-1.17	-0.991	-0.096	NA	NA	4	2	NA
CAGL0K12804G	0.017	0.113	-0.652	-1.075	-1.069	-0.199	NA	NA	NA	1	5
CAGL0B01397G	0.004	-0.058	-0.616	-1.108	-1.151	-0.19	NA	1	2	2	4
CAGL0C02431G	0.022	-0.022	-0.578	-0.879	-0.7	-0.414	1	1	NA	NA	NA
CAGL0F05643G	0.088	-0.072	-0.409	-1.306	-0.707	-0.355	1	1	NA	1	1
CAGL0M07678G	0.044	0.144	-0.686	-1.177	-0.698	-0.12	NA	1	NA	2	2
CAGL0F06853G	-0.106	0.09	-0.776	-1.366	-0.668	-0.042	NA	1	NA	2	5
CAGL0K11231G	-0.123	-0.005	-1.013	-0.899	-0.609	-0.167	NA	1	1	NA	2
CAGL0J07370G	0.065	0.062	-0.854	-0.87	-0.885	0.005	NA	NA	NA	NA	NA
CAGL0C01639G	-0.077	-0.157	-0.935	-1.356	-1.496	-0.186	NA	NA	NA	3	3
CAGL0L11638G	-0.046	0.043	-0.944	-1.342	-1.273	-0.231	NA	1	NA	3	2
CAGL0A03652G	0.064	-0.002	-0.824	-1.023	-1.395	0.06	NA	NA	NA	3	3
CAGL0B00352G	-0.139	0.016	-0.762	-1.258	-1.284	0.092	NA	2	NA	3	3
CAGL0G03597G	-0.087	-0.092	-0.828	-0.967	-0.984	0.331	NA	NA	NA	1	NA
CAGL0F06809G	-0.308	-0.275	-0.967	-1.069	-1.203	-0.005	NA	NA	NA	2	1
CAGL0M06369G	-0.008	-0.197	-0.591	-1.465	-0.814	-0.03	1	3	NA	2	2
CAGL0I02354G	-0.075	-0.08	-0.491	-1.377	-0.86	0.12	NA	1	NA	2	2
CAGL0E03047G	-0.016	-0.054	-0.665	-1.275	-0.824	0.049	NA	1	NA	3	3
CAGL0E02717G	-0.084	-0.268	-0.544	-1.171	-0.868	-0.02	NA	1	1	2	NA
CAGL0M09801G	-0.053	-0.246	-0.586	-1.33	-0.94	-0.253	NA	NA	NA	1	1
CAGL0L08976G	0.107	-0.238	-0.683	-1.178	-0.982	-0.217	NA	NA	NA	2	2
CAGL0C00715G	-0.256	-0.426	-0.656	-1.616	-1.237	-0.074	NA	NA	NA	NA	1
CAGL0H02079G	-0.131	-0.356	-0.889	-1.66	-1.081	-0.08	NA	NA	NA	2	NA
CAGL0H05731G	-0.162	-0.226	-0.812	-1.499	-0.714	-0.034	NA	2	NA	3	3
CAGL0G04983G	-0.165	-0.247	-0.962	-1.37	-0.954	-0.03	NA	1	NA	2	3
CAGL0M01210G	-0.174	-0.226	-0.886	-1.212	-0.918	-0.034	NA	NA	NA	2	1
CAGL0G10109G	-0.102	-0.366	-1.475	-1.902	-1.247	-0.017	1	1	NA	1	1
CAGL0J06666G	-0.034	-0.158	-1.496	-2.017	-1.651	-0.027	NA	NA	NA	2	2
CAGL0H02937G	-0.217	-0.487	-1.474	-1.956	-1.809	-0.1	NA	1	NA	2	2
CAGL0M02409G	-0.086	-0.214	-2.021	-1.651	-1.611	0.06	1	1	1	2	1
CAGL0D04884G	-0.11	-0.215	-1.63	-1.57	-1.598	-0.113	NA	NA	NA	2	3
CAGL0J10912G	-0.259	-0.205	-1.582	-1.554	-1.463	-0.168	NA	NA	NA	4	4
CAGL0K08360G	-0.478	-0.291	-1.049	-1.48	-1.848	-0.143	NA	1	1	2	1
CAGL0K06215G	-0.26	-0.736	-1.184	-1.033	-1.404	0.062	NA	1	1	2	2
CAGL0J02222G	-0.281	-0.568	-1.604	-1.222	-1.574	0.081	NA	1	NA	1	NA
CAGL0K09152G	-0.224	-0.7	-0.974	-0.982	-0.96	0.188	NA	NA	1	2	1
CAGL0J09460G	-0.263	-0.714	-1.051	-0.948	-0.638	0.17	NA	NA	NA	2	1
CAGL0J11660G	-0.166	-0.44	-1.153	-1.056	-0.629	-0.11	NA	NA	NA	NA	4
CAGL0J05412G	-0.091	-0.402	-1.019	-1.228	-0.493	0.222	NA	NA	1	2	1
CAGL0B04169G	-0.052	-0.202	-1.203	-0.885	-0.97	0.069	NA	1	NA	1	3
CAGL0C00737G	0.134	-0.138	-1.377	-0.975	-1.067	0.094	1	1	NA	2	2
CAGL0K03795G	0.054	-0.243	-1.353	-0.952	-0.98	0.052	NA	1	NA	3	1
CAGL0J11286G	-0.182	-0.204	-1.332	-1.413	-1.061	0.098	NA	NA	NA	1	2
CAGL0L02915G	-0.104	-0.275	-1.232	-1.443	-1.207	-0.247	NA	NA	NA	1	3
CAGL0E06534G	-0.081	-0.276	-1.307	-1.333	-1.178	-0.041	1	1	NA	1	3
CAGL0F02541G	-0.08	-0.288	-1.23	-1.409	-1.206	-0.024	NA	2	NA	1	5
CAGL0G07975G	-0.131	-0.428	-1.704	-1.394	-0.766	-0.251	NA	NA	1	1	2
CAGL0J01155G	0.095	-0.189	-1.188	-1.414	-0.85	-0.316	NA	NA	NA	NA	2
391	NA	NA	NA	NA	NA	NA	NA	NA	NA	NA	NA
CAGL0J07678G	0.197	0.048	-0.463	-1.85	-2.325	-1.038	NA	NA	1	NA	3
CAGL0K10340G	0.07	0.058	-0.495	-2.139	-1.758	-0.8	NA	3	NA	1	NA
CAGL0G02453G	-0.055	0.034	-0.519	-2.358	-2.748	-0.821	NA	1	1	NA	2
CAGL0G00154G	-0.006	0.006	-0.179	-1.822	-2.44	-0.292	NA	NA	NA	2	3
CAGL0D00528G	0.048	-0.035	-0.305	-2.42	-1.778	0.342	1	1	1	NA	1
CAGL0M11154G	0.118	-0.037	-1.254	-2.463	-2.123	-0.26	NA	NA	NA	4	5
CAGL0D00176G_2	-0.096	-0.087	-0.827	-2.761	-2.802	0.318	NA	NA	NA	NA	NA
CAGL0L03047G	-0.034	-0.372	-1.057	-1.325	-1.028	-0.008	NA	NA	NA	3	4
CAGL0D02838G	-0.025	-0.444	-1.288	-1.055	-0.985	0.074	NA	NA	1	2	2
CAGL0I04752G	-0.03	0.014	-1.197	-1.435	-0.912	0.023	NA	1	NA	1	2
CAGL0J05984G	-0.064	-0.049	-1.274	-1.278	-0.959	0.152	NA	NA	1	1	1
CAGL0I07447G	-0.057	-0.125	-1.27	-1.605	-1.024	-0.111	NA	1	NA	NA	3
CAGL0H00847G	-0.061	-0.052	-1.029	-1.57	-0.904	-0.206	1	2	NA	1	1
CAGL0J00649G	0.064	0.107	-0.342	-1.13	-1.51	-0.606	NA	2	NA	1	3
CAGL0L06138G	-0.024	-0.21	-0.082	-1.109	-1.842	-0.421	NA	1	NA	1	NA
CAGL0K06281G	-0.003	-0.012	-0.367	-1.258	-1.807	-0.416	NA	3	NA	1	NA
CAGL0G06666G	0.162	-0.17	-0.376	-1.555	-1.105	0.204	NA	1	NA	NA	NA
CAGL0J09614G	-0.097	-0.01	-0.387	-1.187	-1.163	-0.495	NA	NA	NA	1	4
CAGL0L08602G	-0.01	-0.079	-0.385	-1.352	-1.195	-0.305	2	2	NA	1	3
CAGL0K04345G	0.085	-0.064	-0.815	-1.185	-1.163	-0.218	1	1	1	1	NA
CAGL0I04532G	-0.106	-0.12	-0.817	-1.502	-1.3	-0.268	NA	NA	NA	NA	2
CAGL0L13156G	-0.082	0.015	-1.022	-2.143	-1.435	-0.315	NA	NA	1	2	2
CAGL0K09460G	-0.201	-0.391	-0.889	-1.984	-1.428	-0.46	NA	1	NA	3	3
CAGL0I05588G	-0.115	-0.04	-0.68	-2.088	-1.766	-0.052	NA	NA	1	1	NA
CAGL0H08415G	-0.163	-0.026	-0.578	-2.004	-1.272	-0.196	NA	2	2	2	NA
CAGL0M07293G	0.027	-0.06	-0.409	-1.733	-1.462	-0.116	NA	NA	1	NA	NA
CAGL0K09614G	0.013	-0.011	-0.78	-1.787	-1.428	-0.103	1	1	NA	2	1
CAGL0A04257G	-0.06	-0.131	-0.669	-1.68	-1.49	-0.079	NA	2	3	2	NA
CAGL0D01562G	-0.103	-0.095	-0.719	-1.433	-2.26	-0.408	NA	1	NA	2	2
CAGL0D00550G	0.115	-0.159	-0.84	-1.728	-1.897	-0.219	NA	1	NA	1	3
CAGL0I05500G	-0.152	-0.25	-0.667	-1.444	-1.87	-0.277	NA	1	NA	2	1
CAGL0I03608G	0.065	-0.484	-1.683	-1.383	-1.746	-0.094	NA	1	NA	3	2
CAGL0M01056G	-0.11	-0.084	-1.164	-1.455	-1.603	0.062	NA	NA	1	2	2
CAGL0B01419G	1.112	2.294	4.024	4.723	3.193	1.422	NA	NA	NA	NA	NA
CAGL0G03927G	1.039	1.497	2.218	2.929	2.825	1.934	NA	1	NA	NA	2
CAGL0J00803G	-0.076	0.085	0.892	1.318	1.197	0.088	NA	NA	1	1	NA
CAGL0H03289G	-0.006	0.018	0.917	1.625	1.088	0.218	NA	1	1	NA	1
CAGL0F06369G	0.4	1.13	2.293	1.348	0.224	-0.377	NA	NA	NA	NA	1
CAGL0C01595G	-0.053	0.167	1.365	1.373	0.525	-0.237	NA	1	NA	NA	NA
CAGL0E02827G	0.045	0.341	1.914	1.603	0.719	0.031	NA	NA	NA	NA	1
CAGL0L01199G	0.258	0.414	1.545	1.298	0.784	0.022	NA	2	1	NA	NA
CAGL0M03729G	0.327	0.252	1.222	1.096	1.312	1.219	NA	1	NA	NA	NA
CAGL0E03982G	0.009	0.234	0.96	1.056	1.243	1.129	NA	NA	1	NA	NA
CAGL0M05687G	-0.003	0.038	0.499	1.06	1.339	1.05	NA	NA	NA	1	NA
CAGL0F06941G	-0.024	0.394	0.804	1.077	1.595	0.914	NA	NA	1	NA	NA
CAGL0B00704G	0.154	0.402	0.727	1.247	1.356	1.004	NA	1	NA	NA	NA
CAGL0G07271G	0.323	0.754	1.135	2.008	2.024	1.033	NA	NA	1	NA	NA
CAGL0I10967G	0.187	0.499	0.889	2.252	1.4	0.489	NA	1	NA	NA	1
CAGL0K11594G	-0.191	0.41	1.946	2.101	1.798	0.279	NA	NA	1	2	1
CAGL0L02607G	0.22	0.384	1.86	1.973	2.11	1.075	NA	2	NA	1	NA
CAGL0I00462G	0.213	0.602	1.786	2.64	2.164	1.164	NA	NA	NA	NA	NA
443	NA	NA	NA	NA	NA	NA	NA	NA	NA	NA	NA
CAGL0D00176G	-0.096	-0.087	-0.827	-2.761	-2.802	0.318	NA	NA	NA	NA	NA
CAGL0E04092G	0.019	0.4	-1.421	-3.068	-1.425	0.274	NA	1	NA	1	1
CAGL0J09064G	-0.035	-0.05	-0.591	-1.203	-2.021	0.24	NA	1	1	NA	2
CAGL0L07942G	0.021	-0.053	-0.235	-0.982	-1.754	-0.536	NA	2	NA	NA	NA
CAGL0L02013G	0.073	0.117	-0.517	-1.539	-1.539	-0.534	NA	1	NA	NA	NA
CAGL0C02475G	0.051	0.23	-1.002	-2.035	-1.195	-0.398	NA	NA	NA	1	1
CAGL0J06006G	-0.314	-0.163	-0.738	-1.678	-1.203	-0.169	NA	NA	2	1	1
CAGL0M08448G	-0.137	-0.135	-0.505	-1.348	-1.294	0.022	NA	1	NA	NA	NA
CAGL0D00484G	-0.049	-0.072	-0.409	-1.103	-1.219	-0.244	1	1	1	NA	1
CAGL0L04356G	0.021	-0.044	-0.633	-1.258	-1.094	-0.284	1	2	NA	1	1
CAGL0D00418G	-0.047	-0.207	-1.483	-1.736	-0.186	-0.993	NA	NA	NA	NA	1
CAGL0C00759G	0.025	-0.26	-1.155	-1.096	-1.153	0.097	NA	NA	1	NA	3
CAGL0K10362G	0.044	-0.517	-1.194	-1.424	-0.662	0.013	NA	NA	NA	1	1
CAGL0E05214G	1.294	1.184	3.952	4.253	5	4.084	NA	NA	NA	NA	NA
CAGL0M04675G	0.684	1.541	3.381	4.428	4.782	2.156	NA	3	NA	NA	NA
CAGL0K01683G	1.012	1.714	3.146	4.24	3.947	3.036	NA	1	NA	NA	NA
CAGL0L04312G	0.274	0.589	0.506	1.706	1.878	0.7	NA	NA	3	NA	NA
CAGL0J07612G	0.043	0.342	0.439	1.77	1.99	0.969	NA	NA	4	NA	NA
CAGL0J05962G	0.048	0.288	0.273	1.583	2.119	0.688	NA	NA	NA	2	NA
CAGL0I04884G	0.15	0.348	0.457	1.612	1.823	0.463	NA	NA	NA	NA	NA
CAGL0M06105G	0.083	0.135	0.624	1.537	1.707	0.489	2	2	NA	NA	NA
CAGL0K12782G	0.134	0.274	0.738	1.744	1.782	0.582	1	2	NA	1	NA
CAGL0E00649G	0.189	0.308	0.34	1.573	1.643	0.751	NA	NA	2	1	NA
CAGL0I02442G	0.079	0.26	0.38	1.499	1.532	0.683	NA	1	1	NA	NA
CAGL0E03828G	-0.035	0.049	0.339	1.42	1.833	0.619	1	1	NA	NA	NA
CAGL0K11297G	0.091	0.068	0.292	1.752	1.587	0.5	NA	NA	2	NA	NA
CAGL0E00583G	-0.003	0.233	0.768	1.63	2.624	1.608	NA	1	1	NA	NA
CAGL0I09394G	0.188	0.396	1.1	1.909	2.202	0.776	NA	NA	NA	1	2
CAGL0M02211G	0.121	0.452	0.951	1.828	2.264	0.617	NA	NA	NA	NA	NA
CAGL0C00693G	0.183	0.284	0.863	0.715	1.217	1.224	1	1	NA	NA	NA
CAGL0L05016G	0.202	0.095	0.508	1.065	1.344	1.281	NA	NA	NA	NA	2
CAGL0G00946G	-0.108	-0.088	0.518	1.419	1.57	1.064	NA	1	NA	3	2
CAGL0M11462G	0.043	0.235	0.927	1.185	1.518	1.032	NA	1	NA	NA	4
CAGL0J08096G	-0.044	0.209	0.813	1.209	1.618	0.78	1	1	NA	NA	NA
CAGL0K10494G	-0.012	0.122	0.702	1.205	1.746	0.814	NA	2	NA	NA	1
CAGL0J00583G	0.008	-0.074	0.779	1.308	1.472	-0.044	NA	1	3	NA	NA
CAGL0M13255G	0.051	0.407	0.593	1.317	1.577	0.24	NA	NA	NA	NA	1
CAGL0K08734G	0.054	0.355	0.762	1.319	1.248	0.066	NA	NA	2	1	NA
CAGL0H05841G	0.149	0.278	0.801	1.451	1.159	0.136	NA	NA	2	1	NA
CAGL0D03564G	-0.148	0.268	0.85	1.09	1.339	0.708	NA	1	NA	1	2
CAGL0L13046G	-0.005	0.016	0.861	1.148	1.168	0.533	1	2	NA	NA	2
CAGL0A00407G	0.096	0.162	0.623	1.249	1.201	0.552	NA	1	NA	NA	NA
CAGL0J01353G	0.032	0.187	0.626	1.11	1.357	0.66	1	1	1	NA	NA
CAGL0J08118G	-0.028	0.052	0.611	1.339	1.452	0.418	1	2	NA	NA	NA
CAGL0G01672G	0.001	-0.029	0.418	1.262	1.435	0.532	1	1	NA	NA	1
CAGL0K08866G	0.056	0.142	0.371	1.229	1.347	0.505	1	2	1	NA	NA
CAGL0I10406G	0.003	0.123	0.605	1.577	1.196	0.609	NA	NA	1	NA	NA
CAGL0I09009G	0.05	0.144	0.531	1.584	1.186	0.209	NA	1	NA	NA	NA
CAGL0L07656G	0.448	0.911	2.399	2.927	2.501	2.067	NA	3	NA	NA	1
CAGL0K00803G	0.232	0.852	2.212	3.362	1.946	1.849	NA	2	3	NA	NA
CAGL0B00836G	0.153	0.891	2.607	2.908	0.666	0.796	NA	2	NA	1	1
CAGL0B02838G	0.069	0.592	2.508	3.145	2.373	-0.154	NA	NA	NA	NA	2
CAGL0B00814G	0.013	0.392	2.362	2.771	2.299	0.83	NA	NA	1	NA	NA
CAGL0F02717G	0.143	0.612	1.695	2.655	2.185	0.444	NA	NA	3	NA	NA
CAGL0F04719G	0.147	0.208	0.71	2.201	2.447	-0.288	NA	1	5	NA	NA
CAGL0G03795G	0.132	0.315	1.414	2.406	1.718	-0.244	NA	1	2	NA	NA
CAGL0I06424G	0.065	0.358	1.635	2.082	1.718	0.07	NA	NA	NA	NA	NA
CAGL0L01485G	0.735	1.307	2.151	1.978	1.673	0.552	1	5	1	1	NA
CAGL0K00319G	0.12	0.705	1.774	1.941	2.095	0.87	NA	NA	2	NA	NA
CAGL0G03905G	0.479	0.302	1.527	2.216	1.458	0.396	NA	3	1	NA	2
CAGL0A01089G	0.21	0.566	1.551	1.7	1.536	0.554	NA	NA	2	NA	NA
CAGL0G07689G	0.166	0.404	1.615	2.093	1.698	0.63	1	2	1	NA	NA
CAGL0E01705G	0.898	0.818	1.442	1.77	1.52	0.39	NA	NA	5	NA	NA
CAGL0F04521G	1.037	0.452	1.052	1.734	1.221	0.434	1	3	1	NA	NA
CAGL0K04301G	0.758	0.405	1.024	1.833	1.369	-0.032	NA	NA	1	NA	2
CAGL0H04631G	0.607	0.884	0.927	1.79	1.64	1.032	NA	NA	3	NA	NA
CAGL0K02761G	0.32	0.91	1.209	1.778	1.202	0.534	NA	1	2	NA	NA
CAGL0J03058G	0.142	0.521	0.946	1.489	1.456	0.798	NA	NA	1	NA	NA
CAGL0J07128G	0.462	1.624	1.221	0.953	1.246	1.82	NA	2	1	NA	1
CAGL0J07172G	0.12	0.738	1.875	1.759	0.639	0.342	NA	NA	NA	NA	2
CAGL0F00825G	0.353	0.862	1.616	1.307	0.965	0.752	NA	NA	NA	NA	1
CAGL0H06479G	0.264	0.726	1.283	1.244	0.814	0.477	1	1	NA	NA	2
CAGL0H08459G	0.244	0.643	1.423	1.461	1.048	0.602	1	1	NA	NA	NA
CAGL0K05973G	0.039	0.132	0.989	1.448	0.88	-0.223	NA	NA	NA	NA	NA
CAGL0K03377G	0.193	0.072	1.248	1.226	0.9	0.166	NA	NA	NA	NA	NA
CAGL0L02827G	0.03	0.383	1.283	1.526	0.894	0.287	NA	NA	4	NA	NA
CAGL0L01925G	0	0.516	1.319	1.419	0.972	0.102	1	2	6	NA	1
CAGL0F04191G	0.089	0.565	0.891	1.416	0.686	0.072	NA	1	3	NA	2
CAGL0M02937G	0.067	0.47	0.986	1.29	0.977	0.046	NA	NA	1	NA	NA
CAGL0K02585G	0.091	0.332	1.167	1.376	0.918	0.05	2	2	NA	NA	NA
CAGL0F00605G	0.148	0.478	1.283	1.48	1.326	-0.368	NA	NA	3	NA	NA
CAGL0M09735G	0.159	0.712	1.351	1.218	0.662	-0.19	NA	NA	NA	1	NA
CAGL0H09680G	0.148	0.353	1.275	1.287	1.056	0.477	NA	2	NA	2	NA
CAGL0H04785G	0.016	0.262	0.991	1.321	1.14	0.342	NA	NA	NA	NA	1
CAGL0L08338G	0.157	0.278	1.006	1.35	1.213	0.34	NA	NA	NA	NA	NA
CAGL0A01243G	-0.095	-0.074	1.414	1.224	1.331	0.329	NA	NA	3	NA	NA
CAGL0K12760G	0.048	0.282	1.271	1.402	1.343	0.188	NA	NA	1	NA	NA
CAGL0L05786G	-0.051	0.384	1.376	1.36	1.548	0.253	NA	NA	NA	NA	NA
CAGL0G05830G	0.172	-0.078	1.241	2.028	1.512	0.403	NA	NA	1	NA	NA
CAGL0I08965G	0.055	0.213	1.056	1.739	1.694	0.345	1	1	NA	NA	NA
CAGL0L01507G	0.294	0.252	1.57	1.574	1.116	0.611	1	5	1	1	NA
CAGL0L09933G	0.129	0.281	1.263	1.837	1.131	0.361	NA	1	2	NA	NA
536	NA	NA	NA	NA	NA	NA	NA	NA	NA	NA	NA
CAGL0F06039G	0.159	0.308	-1.016	-1.561	-1.252	-0.276	NA	NA	NA	1	2
CAGL0L03806G	0.016	0.094	-1.276	-1.945	-1.737	-0.208	NA	NA	NA	2	2
CAGL0H08173G	0.024	-0.171	-1.119	-1.226	-1.014	0.996	NA	1	NA	NA	NA
CAGL0G01034G	0.162	0.388	0.025	-1.36	-1.438	0.46	NA	1	NA	NA	2
CAGL0J00363G	0.011	-0.262	-0.128	-0.032	-0.01	0.098	NA	NA	1	1	NA
CAGL0K10428G	0.066	-0.051	-0.027	0.354	-0.041	0.028	NA	1	NA	NA	NA
CAGL0K08074G	-0.143	0.234	-0.201	0.108	-0.235	-0.135	NA	1	NA	1	NA
CAGL0L08954G	0.038	-0.118	0.009	-0.187	-0.259	-0.255	NA	2	NA	NA	NA
CAGL0I06380G	0.037	0.1	-0.224	-0.614	-0.199	-0.38	NA	NA	2	NA	2
CAGL0J00253G	-0.248	-0.279	-0.49	-0.148	0.353	0.182	NA	NA	NA	NA	1
CAGL0I01254G	0.044	-0.071	-0.38	-0.368	-0.202	0.28	1	1	NA	2	NA
CAGL0L04378G	-0.255	-0.04	-0.022	0.399	0.301	0.124	NA	NA	2	NA	1
CAGL0G02739G	-0.125	-0.081	0.137	0.24	0.312	0.448	NA	NA	NA	NA	NA
CAGL0F05423G	-0.043	0.077	0.273	0.123	0.277	0.28	NA	1	NA	1	NA
CAGL0K03575G	-0.127	0.016	0.239	0.141	0.293	0.049	NA	NA	2	1	2
CAGL0F00869G	-0.014	-0.014	0.046	0.215	0.429	0.173	NA	NA	2	NA	1
CAGL0E02057G	0.116	0.047	0.033	0.108	0.161	0.21	NA	1	NA	NA	NA
CAGL0A02046G	0.112	-0.346	0.315	0.573	0.632	0.444	NA	NA	1	NA	1
CAGL0K03421G	-0.164	-0.171	0.196	0.33	0.736	-0.027	NA	NA	4	NA	3
CAGL0I10582G	0.011	-0.007	0.237	0.58	0.524	0.072	NA	NA	1	2	NA
CAGL0K05137G	0.063	-0.138	0.148	0.602	0.679	0.004	NA	NA	1	NA	NA
CAGL0B02695G	0.03	0.154	0.198	0.487	0.554	-0.007	1	1	NA	NA	NA
CAGL0I02420G	0.083	0.208	0.272	0.516	0.534	0.082	NA	NA	NA	NA	NA
CAGL0B02101G	0.099	0.2	0.327	0.676	0.522	0.131	NA	NA	1	NA	NA
CAGL0G02651G	0.066	0.08	0.382	0.624	0.503	0.073	NA	2	NA	NA	NA
CAGL0I08525G	0.127	0.256	0.267	0.356	0.11	0.113	NA	NA	NA	1	NA
CAGL0E04510G	-0.023	0.064	0.403	0.455	0.381	0.102	NA	NA	NA	NA	NA
CAGL0M12474G	0.131	0.098	0.403	0.199	0.311	0.041	NA	NA	1	NA	NA
CAGL0M05995G	-0.001	0.093	0.528	0.298	0.167	-0.627	NA	NA	NA	1	NA
CAGL0K12562G	-0.045	0.15	0.476	0.314	0.123	-0.218	NA	1	NA	NA	1
CAGL0J08272G	0.042	0.077	0.513	0.415	-0.054	-0.069	NA	1	NA	1	NA
CAGL0K08184G	0.27	0.691	1.229	0.747	-0.266	0.733	3	3	NA	NA	NA
CAGL0F03311G	0.087	0.385	1.014	0.779	-0.298	-0.231	NA	NA	NA	NA	NA
CAGL0F08085G	0.405	0.306	0.671	0.732	0.074	0.313	NA	4	3	NA	NA
CAGL0E02035G	0.026	0.148	0.69	0.586	0.183	0.176	NA	2	NA	2	NA
CAGL0L10186G	0.22	0.778	3.386	3.508	3.76	1.908	1	1	1	NA	NA
CAGL0C01705G	0.558	0.923	2.51	3.858	3.147	2.757	NA	NA	NA	NA	NA
CAGL0F04895G	0.04	0.122	1.646	4.025	3.38	0.253	NA	2	4	NA	NA
CAGL0K06677G	0.183	0.537	1.579	3.208	2.94	1.006	NA	NA	NA	NA	NA
CAGL0L01177G	0.266	0.73	2.398	3.67	3.257	1.23	NA	2	1	NA	NA
CAGL0H05665G	0.609	1.751	2.629	2.958	1.32	1.292	NA	2	NA	NA	NA
CAGL0J04048G	0.63	0.988	2.428	2.603	1.79	0.243	NA	1	NA	1	NA
CAGL0K01727G	0.643	1.485	2.274	1.748	1.391	0.964	1	1	NA	NA	NA
CAGL0C02233G	0.434	1.238	3.334	4.017	1.553	0.504	NA	NA	3	NA	1
CAGL0J10846G	0.181	0.912	3.657	2.465	0.907	-0.049	NA	3	1	NA	NA
CAGL0G03883G	0.639	2.541	4.678	4.124	2.052	0.258	NA	NA	1	1	NA
CAGL0M11902G	0.566	1.618	3.804	2.741	2.951	0.594	1	2	NA	1	NA
CAGL0I01166G	0.877	1.512	3.168	3.13	2.624	0.9	1	2	NA	2	NA
CAGL0D01496G	-0.014	0.521	1.725	1.364	0.839	0.477	1	1	NA	NA	NA
CAGL0E04884G	0.042	0.524	1.506	1.244	1.19	0.529	NA	NA	1	NA	NA
CAGL0J11484G	0.24	0.682	1.824	1.679	1.233	0.562	1	3	1	1	NA
CAGL0G07601G	0.203	0.595	1.408	1.583	1.46	0.606	NA	NA	2	2	NA
CAGL0G09152G	0.009	0.134	1.996	1.87	1.351	0.36	1	2	1	NA	NA
CAGL0H00781G	0.023	0.536	1.399	1.509	1.232	-0.011	NA	NA	1	NA	NA
CAGL0E04356G	0.066	0.199	1.165	1.801	1.228	0.497	1	1	4	1	NA
CAGL0J08954G	-0.007	0.236	1.608	1.687	1.08	0.355	NA	1	NA	1	NA
CAGL0D05280G	0.038	-0.543	0.049	0.686	3.34	1.8	NA	1	NA	NA	NA
CAGL0D00198G	-0.008	-0.058	0.922	1.512	1.829	0.121	NA	NA	1	NA	2
CAGL0G03773G	-0.026	0.28	1.154	2.005	1.7	-0.026	1	2	2	NA	NA
CAGL0B01078G	0.119	0.042	1.196	2.015	1.732	0.187	NA	NA	2	1	NA
CAGL0B02860G	-0.084	0.294	0.92	1.769	1.855	-0.041	NA	1	1	1	NA
CAGL0B03201G	0.099	0.09	0.915	2.023	2.028	0.167	2	3	1	NA	NA
CAGL0G09020G	-0.051	0.489	1.824	2.5	1.872	0.115	NA	1	3	NA	1
CAGL0F07029G	0.03	0.173	1.17	2.46	1.833	0.54	NA	1	2	1	NA
CAGL0J09812G	-0.068	0.448	1.396	2.173	2.096	0.436	NA	1	2	NA	1
CAGL0A02002G	0.002	0.12	0.581	2.685	2.578	0.134	1	1	3	NA	NA
CAGL0I06809G	-0.127	-0.04	1.271	2.369	2.663	0.579	NA	1	NA	NA	1
CAGL0E05148G	-0.137	0.116	1.077	2.029	2.969	0.387	NA	NA	1	NA	1
CAGL0I01276G	-0.083	0.049	1.412	1.382	2.151	0.614	NA	NA	NA	3	NA
CAGL0J05324G	-0.009	0.218	1.012	1.622	1.886	1.012	NA	1	NA	NA	1
CAGL0B03619G	0.051	0.03	0.424	2.037	2.094	1.056	NA	NA	2	NA	NA
CAGL0G01903G	0.208	0.484	0.381	1.788	2.557	1.222	NA	1	1	NA	NA
CAGL0L08250G	0.079	0.107	0.014	0.399	0.893	0.394	NA	NA	NA	NA	3
CAGL0C05247G	0.042	0.067	0.249	0.485	1.147	0.634	NA	NA	2	NA	NA
CAGL0M04763G	-0.122	-0.136	0.094	0.647	0.956	0.738	NA	2	3	NA	NA
CAGL0H02387G	0.1	0.234	0.484	0.809	1.014	0.178	NA	NA	4	NA	NA
CAGL0L06006G	0.077	0.069	0.584	0.707	0.973	0.147	NA	NA	NA	NA	NA
CAGL0J02112G	0.021	0.106	0.53	0.804	0.882	0.504	1	2	NA	1	NA
CAGL0G05962G	-0.213	0.028	0.305	0.901	0.945	0.47	1	2	2	1	NA
CAGL0E05962G	0.083	-0.022	0.25	0.811	0.973	0.219	NA	1	1	1	1
CAGL0H03091G	-0.042	-0.13	0.405	1.026	0.784	0.294	1	1	1	1	NA
CAGL0H08195G	0.243	0.303	1.002	1.241	0.748	-0.728	NA	1	NA	NA	2
CAGL0H06699G	0.231	0.389	0.942	1.172	0.67	-0.404	1	1	2	NA	NA
CAGL0B00748G	-0.062	0.046	0.546	0.87	0.715	0.01	NA	1	NA	NA	NA
CAGL0A01716G	0.008	0.016	0.462	0.928	0.799	-0.276	NA	1	3	NA	NA
CAGL0K11275G	0.095	0.112	0.381	0.911	0.464	0.022	NA	NA	NA	NA	NA
CAGL0I10516G	0.022	0.362	0.542	0.823	0.563	-0.095	NA	NA	5	NA	NA
CAGL0L01111G	0.022	0.304	0.704	1.033	0.651	0.762	NA	NA	1	NA	NA
CAGL0H06259G	-0.027	0.223	0.818	0.992	0.48	0.33	NA	1	2	NA	NA
CAGL0M03399G	0.069	0.452	0.801	1.259	0.879	-0.028	NA	NA	1	NA	NA
CAGL0F07535G	0.032	-0.007	1.031	1.303	0.612	0.146	1	1	NA	NA	NA
CAGL0M03377G	0.063	-0.096	0.219	1.526	1.806	-0.34	NA	1	4	NA	NA
CAGL0K07480G	0.07	0.128	0.582	1.257	2.461	0.164	NA	1	9	NA	2
CAGL0G02849G	-0.085	0.131	0.486	1.573	2.132	0.32	NA	NA	2	1	NA
CAGL0G06314G	-0.025	-0.11	0.333	1.458	1.418	0.602	NA	NA	1	1	NA
CAGL0F07117G	-0.12	-0.18	0.277	1.684	1.891	0.543	NA	2	NA	NA	NA
CAGL0G09977G	-0.015	-0.022	0.562	1.81	1.584	0.407	NA	1	2	NA	1
CAGL0I00506G	0.149	-0.182	-0.312	1.252	1.694	0.528	NA	2	NA	1	NA
CAGL0H10274G	0.015	-0.377	0.197	0.948	1.242	0.868	1	2	NA	NA	NA
CAGL0F04917G	0.228	0.184	1.075	1.338	1.038	0.301	NA	NA	2	NA	2
CAGL0G05357G	-0.008	0.077	1.064	1.42	1.227	0.165	NA	NA	NA	NA	NA
CAGL0E06380G	0.201	0.116	0.944	1.392	1.09	0.037	NA	NA	2	1	1
CAGL0K00891G	0.228	0.094	0.959	1.632	1.381	0.228	NA	NA	1	NA	NA
CAGL0G01100G	-0.018	0.116	0.891	1.578	1.32	0.502	NA	1	1	1	NA
CAGL0C03113G	0.009	0.194	0.768	1.42	1.234	0.266	NA	NA	1	NA	NA
CAGL0F06325G	0.143	0.413	0.244	1.503	1.088	0.121	NA	NA	NA	NA	NA
CAGL0J03542G	0.066	0.097	0.461	1.202	1.206	0.174	NA	NA	NA	NA	NA
CAGL0F04807G	0.033	-0.002	0.277	0.999	1.222	0.075	NA	1	2	1	1
CAGL0B04323G	0.202	0.269	0.4	1.243	1.32	0.357	2	2	1	NA	NA
CAGL0J07084G	-0.04	0.226	0.61	1.177	1.455	0.287	NA	1	1	NA	NA
647	NA	NA	NA	NA	NA	NA	NA	NA	NA	NA	NA
CAGL0K07337G	-0.029	0.04	0.042	0.682	0.486	-0.041	NA	2	2	NA	NA
CAGL0J08316G	-0.059	0.396	2.056	1.437	0.458	0.287	NA	NA	1	NA	NA
CAGL0B00990G	0.196	0.706	2.059	2.946	2.026	1.021	NA	NA	NA	NA	NA
CAGL0I08503G	-0.036	-0.168	0.268	1.034	2.264	1.207	NA	NA	NA	1	NA
CAGL0J01331G	0.158	0.033	1.521	1.552	2.535	1.344	1	1	1	NA	NA
CAGL0G02101G	0.199	0.268	1.164	2.344	2.784	1.539	NA	2	3	NA	NA
CAGL0H06017G	2.335	3.072	4.327	4.913	5.251	4.864	1	2	1	NA	NA
CAGL0K12958G	1.051	2.545	4.634	5.028	4.904	3.343	1	2	2	NA	1
CAGL0E05170G	1.398	2.36	3.599	5.686	3.991	4.607	NA	NA	2	NA	NA
CAGL0I10010G	2.964	3.393	4.765	4.697	3.227	0.75	2	2	NA	NA	NA
CAGL0F08745G	0.092	0.462	3.572	3.052	2.572	0.177	NA	1	7	NA	NA
CAGL0E00803G	0.614	1.289	3.727	3.951	3.16	0.4	NA	NA	3	NA	1
660	NA	NA	NA	NA	NA	NA	NA	NA	NA	NA	NA
CAGL0G03289G	0.269	1.925	4.914	5.875	4.898	1.094	NA	NA	6	NA	NA
CAGL0K09702G	0.114	1.286	3.095	4.543	5.325	2.934	NA	NA	NA	NA	NA
CAGL0J00561G	0.193	1.344	4.027	4.204	4.202	2.265	NA	1	NA	NA	NA
CAGL0C00275G	0.643	1.936	3.277	4.776	3.882	4.117	1	1	2	NA	1
CAGL0I02574G	1.017	2.466	3.598	4.204	4.66	2.882	NA	1	NA	NA	2
CAGL0M11682G	1.877	2.369	4.187	4.102	3.584	2.77	NA	3	3	2	NA
CAGL0K00759G	0.454	1.026	3.06	2.459	-0.61	0.167	NA	NA	NA	2	1
CAGL0M08822G	0.48	1.766	4.677	3.044	2.058	0.117	NA	NA	5	NA	NA
CAGL0F04279G	1.29	1.841	2.951	2.738	2.119	1.22	1	1	2	NA	NA
CAGL0K12144G	0.847	2.123	3.221	3.306	1.361	0.124	NA	NA	1	1	1
CAGL0D06402G	0.069	-0.103	0.182	2.765	2.558	1.445	NA	1	3	NA	NA
CAGL0H02101G	0.002	-0.73	1.237	3.246	3.606	0.81	NA	NA	4	NA	NA
CAGL0F06017G	0.313	1.012	2.128	2.64	2.73	1.101	NA	1	2	NA	NA
CAGL0M10571G	0.178	0.84	1.684	2.335	2.053	1.058	NA	NA	3	NA	NA
CAGL0H06919G	0.38	1.292	2.103	2.293	1.939	1.21	2	2	2	NA	1
CAGL0I01100G	0.307	1.077	2.587	3.643	2.759	0.924	NA	NA	1	NA	NA
CAGL0K08800G	0.256	0.643	2.066	3.055	1.808	0.28	1	1	1	NA	NA
CAGL0L12562G	0.102	0.215	0.146	0.377	-0.04	0.023	NA	NA	1	NA	1
CAGL0K12518G	-0.014	0.23	0.368	0.155	0.169	-0.252	1	1	2	NA	NA
CAGL0L00583G	0.055	0.122	0.157	-0.123	-0.195	-0.163	NA	1	NA	NA	NA
CAGL0M07359G	0.048	0.066	0.177	0.098	0.03	-0.155	NA	NA	NA	NA	1
CAGL0G06006G	-0.054	-0.048	0.308	-0.051	-0.028	-0.219	NA	NA	1	1	1
CAGL0K10824G	-0.097	0.056	-0.145	0.239	0.318	-0.431	NA	NA	2	NA	NA
CAGL0F08217G	-0.174	-0.086	-0.072	0.015	-0.175	-0.232	NA	1	NA	NA	NA
CAGL0A01826G	-0.1	-0.096	-0.075	0.126	-0.13	-0.107	NA	1	1	1	1
CAGL0M02343G	-0.046	-0.113	-0.105	-0.067	0.105	0.143	NA	1	NA	1	NA
CAGL0K08052G	-0.238	-0.397	-0.004	0.036	0.333	-0.066	NA	NA	NA	1	NA
CAGL0G05566G	-0.066	-0.05	-0.864	-0.87	-0.542	-1.31	NA	1	NA	1	2
CAGL0I07865G	-0.095	-0.188	0.065	-0.154	-0.539	-0.544	NA	NA	3	NA	NA
CAGL0B02343G	0.072	-0.088	-0.027	-0.764	-0.455	-0.442	NA	2	NA	NA	2
CAGL0J07986G	-0.107	-0.268	-0.232	-0.599	-0.224	0.633	NA	3	NA	1	NA
CAGL0J06358G	-0.055	0.028	-0.329	-0.446	0.023	0.058	NA	1	NA	1	1
CAGL0K01661G	-0.143	-0.072	-0.242	-0.661	-0.143	-0.269	NA	2	NA	NA	NA
CAGL0L12342G	-0.02	-0.034	0.036	0.364	1.65	1.855	NA	3	NA	NA	NA
CAGL0H09966G	0.159	0.37	0.157	0.735	1.193	-0.463	NA	NA	2	NA	NA
CAGL0B03465G	-0.103	0.192	0.646	1.325	1.298	0.08	NA	2	1	NA	1
CAGL0J04202G	-0.039	-0.138	0.078	1.072	1.332	-0.129	1	1	3	NA	NA
CAGL0K06105G	0.052	0.107	0.269	0.941	1.065	0.186	NA	1	2	NA	NA
CAGL0G03553G	0.183	0.194	0.496	1.279	0.946	0.811	NA	NA	NA	NA	NA
CAGL0A04433G	-0.07	0.098	0.317	0.463	1.129	0.624	NA	NA	3	NA	NA
CAGL0F04829G	0.066	0.306	0.689	0.715	0.649	0.613	NA	NA	3	1	NA
CAGL0F06061G	-0.065	0.154	0.848	0.684	1.02	0.274	NA	NA	NA	NA	1
CAGL0H06369G	0.083	0.174	0.084	0.549	0.514	0.492	NA	NA	1	NA	1
CAGL0F01111G	-0.039	0.172	0.497	0.223	0.508	-0.004	NA	1	2	NA	NA
CAGL0G09273G	0.168	0.333	0.23	0.212	0.429	0.176	NA	NA	1	1	1
CAGL0J06820G	-0.139	0.028	0.368	0.734	0.676	-0.072	NA	NA	NA	NA	NA
CAGL0K06699G	-0.04	0.016	0.428	0.702	0.575	-0.232	NA	NA	2	NA	NA
CAGL0B02563G	0.254	0.464	0.394	0.739	0.795	-0.016	NA	NA	NA	NA	3
CAGL0J02904G	0.065	0.16	0.361	1.23	0.742	0.064	NA	NA	3	NA	NA
CAGL0K01705G	0.113	0.18	0.501	0.922	0.492	0.188	1	2	NA	1	1
CAGL0L04598G	-0.26	0.072	1.465	1.863	1.471	-0.061	1	1	3	NA	NA
CAGL0K08844G	0.051	0.338	1.284	1.808	1.218	-0.127	NA	2	3	NA	NA
CAGL0A04675G	0.021	-0.055	0.798	1.631	1.855	-0.005	NA	NA	2	NA	1
CAGL0L06094G	-0.383	-0.201	0.993	1.525	1.57	-0.239	NA	2	NA	1	NA
CAGL0K08668G	0.072	0.172	1.029	2.598	1.269	0.3	NA	1	2	NA	NA
CAGL0K08536G	0.043	0.205	1.173	2.206	2.417	-0.041	1	1	3	NA	NA
CAGL0I01122G	0.084	0.464	1.135	2.021	1.732	0.548	NA	1	1	NA	NA
CAGL0H09944G	0.152	0.462	0.912	2.211	1.99	0.337	NA	NA	2	NA	NA
CAGL0K08338G	0.561	1.495	1.848	0.225	0.377	0.646	NA	NA	1	NA	NA
CAGL0F04741G	0.052	0.417	1.356	1.504	0.831	0.4	1	1	1	NA	NA
CAGL0F07293G	0.312	0.418	1.461	1.468	0.97	0.556	NA	1	NA	1	NA
CAGL0J04158G	0.387	0.629	1.794	1.982	1.341	0.473	NA	1	2	NA	NA
CAGL0E04004G	0.231	0.73	1.8	1.593	0.871	0.16	NA	2	1	NA	NA
CAGL0D06688G	0.38	0.926	1.311	0.888	1.082	0.56	NA	1	1	1	NA
CAGL0D02728G	0.046	0.395	1.503	0.94	1.03	0.018	1	2	1	NA	NA
CAGL0J04224G	0.128	0.276	1.234	0.914	0.586	0.064	NA	NA	1	NA	NA
CAGL0A00319G	NA	NA	NA	NA	NA	NA	1	3	NA	NA	NA
CAGL0A00363G	NA	NA	NA	NA	NA	NA	1	1	2	1	1
CAGL0A00561G	NA	NA	NA	NA	NA	NA	1	1	NA	1	2
CAGL0A00583G	NA	NA	NA	NA	NA	NA	1	2	1	1	3
CAGL0A00803G	NA	NA	NA	NA	NA	NA	1	2	1	1	NA
CAGL0A00935G	NA	NA	NA	NA	NA	NA	1	1	NA	2	1
CAGL0A00957G	NA	NA	NA	NA	NA	NA	1	1	NA	2	1
CAGL0A01562G	NA	NA	NA	NA	NA	NA	1	1	NA	NA	NA
CAGL0A01584G	NA	NA	NA	NA	NA	NA	1	1	NA	NA	NA
CAGL0A01804G	NA	NA	NA	NA	NA	NA	1	1	NA	NA	2
CAGL0A02255G	NA	NA	NA	NA	NA	NA	1	3	NA	NA	2
CAGL0A02860G	NA	NA	NA	NA	NA	NA	1	2	1	NA	NA
CAGL0A02882G	NA	NA	NA	NA	NA	NA	1	2	1	NA	NA
CAGL0A02926G	NA	NA	NA	NA	NA	NA	1	1	1	NA	NA
CAGL0A02948G	NA	NA	NA	NA	NA	NA	1	1	1	NA	NA
CAGL0A03300G	NA	NA	NA	NA	NA	NA	1	1	NA	NA	NA
CAGL0A03476G	NA	NA	NA	NA	NA	NA	1	2	1	NA	2
CAGL0A03828G	NA	NA	NA	NA	NA	NA	1	1	NA	NA	2
CAGL0A03971G	NA	NA	NA	NA	NA	NA	1	2	NA	1	NA
CAGL0A03993G	NA	NA	NA	NA	NA	NA	1	2	NA	1	NA
CAGL0A04367G	NA	NA	NA	NA	NA	NA	1	3	NA	NA	NA
CAGL0A04389G	NA	NA	NA	NA	NA	NA	1	3	NA	NA	NA
CAGL0A04807G	NA	NA	NA	NA	NA	NA	1	1	NA	NA	NA
CAGL0A04829G	NA	NA	NA	NA	NA	NA	1	2	2	NA	1
CAGL0A04851G	NA	NA	NA	NA	NA	NA	1	2	NA	NA	2
CAGL0B00264G	NA	NA	NA	NA	NA	NA	1	2	1	NA	NA
CAGL0B00418G	NA	NA	NA	NA	NA	NA	1	2	NA	NA	1
CAGL0B00462G	NA	NA	NA	NA	NA	NA	1	2	NA	NA	2
CAGL0B00506G	NA	NA	NA	NA	NA	NA	1	1	NA	NA	NA
CAGL0B00638G	NA	NA	NA	NA	NA	NA	1	2	NA	NA	NA
CAGL0B01265G	NA	NA	NA	NA	NA	NA	1	2	1	NA	NA
CAGL0B01573G	NA	NA	NA	NA	NA	NA	1	2	NA	1	NA
CAGL0B01617G	NA	NA	NA	NA	NA	NA	1	2	NA	NA	1
CAGL0B01639G	NA	NA	NA	NA	NA	NA	1	3	NA	NA	NA
CAGL0B01705G	NA	NA	NA	NA	NA	NA	1	2	NA	NA	2
CAGL0B01727G	NA	NA	NA	NA	NA	NA	1	2	1	NA	1
CAGL0B01749G	NA	NA	NA	NA	NA	NA	1	2	1	NA	1
CAGL0B02321G	NA	NA	NA	NA	NA	NA	1	1	NA	NA	NA
CAGL0B02673G	NA	NA	NA	NA	NA	NA	1	1	NA	1	1
CAGL0B03399G	NA	NA	NA	NA	NA	NA	1	3	NA	NA	NA
CAGL0B03443G	NA	NA	NA	NA	NA	NA	1	2	NA	NA	NA
CAGL0B03707G	NA	NA	NA	NA	NA	NA	2	2	1	1	NA
CAGL0B03993G	NA	NA	NA	NA	NA	NA	1	3	NA	1	NA
CAGL0B04697G	NA	NA	NA	NA	NA	NA	1	1	NA	1	NA
CAGL0B04719G	NA	NA	NA	NA	NA	NA	1	1	NA	1	NA
CAGL0B04741G	NA	NA	NA	NA	NA	NA	1	2	NA	NA	NA
CAGL0B04763G	NA	NA	NA	NA	NA	NA	1	4	1	NA	2
CAGL0B04829G	NA	NA	NA	NA	NA	NA	1	1	1	NA	NA
CAGL0B04851G	NA	NA	NA	NA	NA	NA	1	3	1	NA	1
CAGL0C00110G	NA	NA	NA	NA	NA	NA	1	1	NA	NA	2
CAGL0C00253G	NA	NA	NA	NA	NA	NA	2	4	1	NA	NA
CAGL0C00539G	NA	NA	NA	NA	NA	NA	1	1	3	NA	1
CAGL0C00605G	NA	NA	NA	NA	NA	NA	1	1	1	NA	NA
CAGL0C01133G	NA	NA	NA	NA	NA	NA	1	1	NA	NA	NA
CAGL0C01199G	NA	NA	NA	NA	NA	NA	1	1	1	1	1
CAGL0C01529G	NA	NA	NA	NA	NA	NA	1	1	NA	NA	2
CAGL0C01749G	NA	NA	NA	NA	NA	NA	1	1	NA	1	1
CAGL0C01771G	NA	NA	NA	NA	NA	NA	1	1	1	1	NA
CAGL0C02453G	NA	NA	NA	NA	NA	NA	1	1	NA	NA	NA
CAGL0C02695G	NA	NA	NA	NA	NA	NA	1	2	NA	1	NA
CAGL0C02717G	NA	NA	NA	NA	NA	NA	1	3	NA	1	NA
CAGL0C02849G	NA	NA	NA	NA	NA	NA	1	1	NA	NA	NA
CAGL0C02871G	NA	NA	NA	NA	NA	NA	1	1	NA	NA	NA
CAGL0C03399G	NA	NA	NA	NA	NA	NA	1	1	NA	NA	NA
CAGL0C03443G	NA	NA	NA	NA	NA	NA	1	1	NA	1	NA
CAGL0C03762G	NA	NA	NA	NA	NA	NA	1	1	1	NA	1
CAGL0C03960G	NA	NA	NA	NA	NA	NA	1	2	NA	NA	NA
CAGL0C04367G	NA	NA	NA	NA	NA	NA	1	1	NA	NA	NA
CAGL0C04433G	NA	NA	NA	NA	NA	NA	1	1	NA	NA	1
CAGL0C04565G	NA	NA	NA	NA	NA	NA	1	1	NA	2	1
CAGL0C04719G	NA	NA	NA	NA	NA	NA	1	1	2	NA	NA
CAGL0C04741G	NA	NA	NA	NA	NA	NA	2	3	3	NA	NA
CAGL0C05467G	NA	NA	NA	NA	NA	NA	1	1	NA	NA	NA
CAGL0C05489G	NA	NA	NA	NA	NA	NA	1	1	NA	1	NA
CAGL0C05599G	NA	NA	NA	NA	NA	NA	1	1	NA	NA	NA
CAGL0D00352G	NA	NA	NA	NA	NA	NA	1	2	NA	NA	NA
CAGL0D00374G	NA	NA	NA	NA	NA	NA	1	1	NA	1	NA
CAGL0D00638G	NA	NA	NA	NA	NA	NA	1	1	NA	1	NA
CAGL0D00792G	NA	NA	NA	NA	NA	NA	1	3	NA	NA	NA
CAGL0D00814G	NA	NA	NA	NA	NA	NA	1	2	NA	NA	NA
CAGL0D00858G	NA	NA	NA	NA	NA	NA	1	1	NA	NA	NA
CAGL0D01166G	NA	NA	NA	NA	NA	NA	1	1	NA	2	1
CAGL0D01606G	NA	NA	NA	NA	NA	NA	1	1	NA	NA	1
CAGL0D02112G	NA	NA	NA	NA	NA	NA	2	3	NA	NA	1
CAGL0D02134G	NA	NA	NA	NA	NA	NA	1	1	2	1	NA
CAGL0D02288G	NA	NA	NA	NA	NA	NA	1	2	NA	NA	2
CAGL0D02816G	NA	NA	NA	NA	NA	NA	1	2	1	NA	1
CAGL0D03410G	NA	NA	NA	NA	NA	NA	1	1	1	1	1
CAGL0D03432G	NA	NA	NA	NA	NA	NA	1	1	3	NA	3
CAGL0D03542G	NA	NA	NA	NA	NA	NA	1	3	NA	NA	NA
CAGL0D03586G	NA	NA	NA	NA	NA	NA	2	2	NA	NA	NA
CAGL0D03608G	NA	NA	NA	NA	NA	NA	1	1	1	NA	2
CAGL0D03850G	NA	NA	NA	NA	NA	NA	1	2	NA	NA	NA
CAGL0D03960G	NA	NA	NA	NA	NA	NA	1	3	NA	NA	3
CAGL0D04972G	NA	NA	NA	NA	NA	NA	1	2	1	NA	2
CAGL0D05104G	NA	NA	NA	NA	NA	NA	1	1	NA	NA	NA
CAGL0D05214G	NA	NA	NA	NA	NA	NA	1	2	1	NA	2
CAGL0D05434G	NA	NA	NA	NA	NA	NA	1	2	1	NA	1
CAGL0D05654G	NA	NA	NA	NA	NA	NA	1	3	NA	NA	NA
CAGL0D05676G	NA	NA	NA	NA	NA	NA	1	1	NA	NA	NA
CAGL0D05698G	NA	NA	NA	NA	NA	NA	1	1	NA	NA	NA
CAGL0D05896G	NA	NA	NA	NA	NA	NA	2	3	NA	NA	NA
CAGL0D06006G	NA	NA	NA	NA	NA	NA	1	2	NA	NA	NA
CAGL0D06050G	NA	NA	NA	NA	NA	NA	1	1	1	NA	NA
CAGL0D06138G	NA	NA	NA	NA	NA	NA	1	2	NA	NA	NA
CAGL0D06336G	NA	NA	NA	NA	NA	NA	1	1	NA	1	2
CAGL0D06380G	NA	NA	NA	NA	NA	NA	1	1	NA	NA	1
CAGL0D06490G	NA	NA	NA	NA	NA	NA	1	1	1	NA	2
CAGL0D06710G	NA	NA	NA	NA	NA	NA	1	2	NA	NA	5
CAGL0E00627G	NA	NA	NA	NA	NA	NA	1	2	NA	NA	1
CAGL0E01397G	NA	NA	NA	NA	NA	NA	1	1	2	1	1
CAGL0E01683G	NA	NA	NA	NA	NA	NA	1	2	NA	NA	NA
CAGL0E01749G	NA	NA	NA	NA	NA	NA	1	2	1	NA	1
CAGL0E01793G	NA	NA	NA	NA	NA	NA	1	2	1	NA	NA
CAGL0E01815G	NA	NA	NA	NA	NA	NA	1	1	NA	NA	NA
CAGL0E02145G	NA	NA	NA	NA	NA	NA	1	1	NA	NA	1
CAGL0E02167G	NA	NA	NA	NA	NA	NA	1	2	NA	1	NA
CAGL0E02607G	NA	NA	NA	NA	NA	NA	1	1	NA	1	NA
CAGL0E02629G	NA	NA	NA	NA	NA	NA	1	3	NA	NA	NA
CAGL0E02915G	NA	NA	NA	NA	NA	NA	1	1	NA	NA	2
CAGL0E03608G	NA	NA	NA	NA	NA	NA	1	2	NA	NA	1
CAGL0E03630G	NA	NA	NA	NA	NA	NA	1	2	NA	NA	2
CAGL0E03850G	NA	NA	NA	NA	NA	NA	1	1	1	NA	NA
CAGL0E04048G	NA	NA	NA	NA	NA	NA	1	3	NA	NA	NA
CAGL0E04554G	NA	NA	NA	NA	NA	NA	1	1	NA	NA	1
CAGL0E04642G	NA	NA	NA	NA	NA	NA	1	1	NA	NA	NA
CAGL0E05038G	NA	NA	NA	NA	NA	NA	1	2	NA	NA	NA
CAGL0E05720G	NA	NA	NA	NA	NA	NA	1	1	NA	1	NA
CAGL0E05786G	NA	NA	NA	NA	NA	NA	1	1	2	NA	1
CAGL0E06226G	NA	NA	NA	NA	NA	NA	1	3	NA	NA	NA
CAGL0E06292G	NA	NA	NA	NA	NA	NA	1	2	NA	NA	3
CAGL0E06424G	NA	NA	NA	NA	NA	NA	1	3	1	NA	NA
CAGL0E06556G	NA	NA	NA	NA	NA	NA	1	1	NA	1	1
CAGL0E06578G	NA	NA	NA	NA	NA	NA	1	3	2	NA	NA
CAGL0F00363G	NA	NA	NA	NA	NA	NA	1	3	1	NA	NA
CAGL0F00495G	NA	NA	NA	NA	NA	NA	1	1	NA	NA	2
CAGL0F01529G	NA	NA	NA	NA	NA	NA	2	3	NA	NA	NA
CAGL0F01815G	NA	NA	NA	NA	NA	NA	1	1	3	1	1
CAGL0F01837G	NA	NA	NA	NA	NA	NA	1	1	3	1	1
CAGL0F01903G	NA	NA	NA	NA	NA	NA	1	1	NA	2	2
CAGL0F01991G	NA	NA	NA	NA	NA	NA	1	1	3	1	NA
CAGL0F02013G	NA	NA	NA	NA	NA	NA	1	1	3	1	NA
CAGL0F02057G	NA	NA	NA	NA	NA	NA	1	1	NA	NA	NA
CAGL0F02123G	NA	NA	NA	NA	NA	NA	1	1	1	1	NA
CAGL0F02255G	NA	NA	NA	NA	NA	NA	1	1	NA	NA	NA
CAGL0F02365G	NA	NA	NA	NA	NA	NA	1	1	NA	NA	NA
CAGL0F02607G	NA	NA	NA	NA	NA	NA	1	1	NA	NA	NA
CAGL0F03047G	NA	NA	NA	NA	NA	NA	1	1	1	NA	NA
CAGL0F03333G	NA	NA	NA	NA	NA	NA	1	1	NA	1	2
CAGL0F03443G	NA	NA	NA	NA	NA	NA	1	1	1	NA	1
CAGL0F03575G	NA	NA	NA	NA	NA	NA	1	1	1	1	1
CAGL0F03993G	NA	NA	NA	NA	NA	NA	1	2	1	NA	NA
CAGL0F04125G	NA	NA	NA	NA	NA	NA	1	2	NA	NA	2
CAGL0F04147G	NA	NA	NA	NA	NA	NA	1	2	NA	NA	1
CAGL0F04543G	NA	NA	NA	NA	NA	NA	1	3	NA	NA	NA
CAGL0F04697G	NA	NA	NA	NA	NA	NA	1	1	2	1	1
CAGL0F04763G	NA	NA	NA	NA	NA	NA	1	3	2	NA	NA
CAGL0F05005G	NA	NA	NA	NA	NA	NA	2	3	NA	1	NA
CAGL0F05027G	NA	NA	NA	NA	NA	NA	1	2	NA	1	NA
CAGL0F05049G	NA	NA	NA	NA	NA	NA	1	2	NA	1	NA
CAGL0F05137G	NA	NA	NA	NA	NA	NA	2	3	NA	NA	1
CAGL0F05621G	NA	NA	NA	NA	NA	NA	1	1	NA	1	1
CAGL0F05819G	NA	NA	NA	NA	NA	NA	1	2	2	NA	NA
CAGL0F05907G	NA	NA	NA	NA	NA	NA	1	2	1	NA	NA
CAGL0F05995G	NA	NA	NA	NA	NA	NA	1	1	NA	NA	NA
CAGL0F06127G	NA	NA	NA	NA	NA	NA	1	1	NA	1	NA
CAGL0F06259G	NA	NA	NA	NA	NA	NA	3	3	NA	NA	NA
CAGL0F06567G	NA	NA	NA	NA	NA	NA	1	1	NA	NA	NA
CAGL0F06919G	NA	NA	NA	NA	NA	NA	1	2	NA	NA	NA
CAGL0F07051G	NA	NA	NA	NA	NA	NA	2	3	NA	NA	1
CAGL0F07073G	NA	NA	NA	NA	NA	NA	2	3	NA	NA	1
CAGL0F07183G	NA	NA	NA	NA	NA	NA	1	1	1	NA	NA
CAGL0F07513G	NA	NA	NA	NA	NA	NA	1	1	3	NA	NA
CAGL0F07689G	NA	NA	NA	NA	NA	NA	2	3	1	1	NA
CAGL0F07711G	NA	NA	NA	NA	NA	NA	1	3	NA	1	NA
CAGL0F07733G	NA	NA	NA	NA	NA	NA	2	4	NA	1	NA
CAGL0F07975G	NA	NA	NA	NA	NA	NA	1	2	NA	NA	NA
CAGL0F08305G	NA	NA	NA	NA	NA	NA	1	2	NA	3	NA
CAGL0F08525G	NA	NA	NA	NA	NA	NA	1	1	NA	NA	1
CAGL0F08657G	NA	NA	NA	NA	NA	NA	1	1	NA	NA	2
CAGL0G00242G	NA	NA	NA	NA	NA	NA	1	1	2	1	NA
CAGL0G00506G	NA	NA	NA	NA	NA	NA	1	1	NA	NA	NA
CAGL0G00594G	NA	NA	NA	NA	NA	NA	1	1	NA	NA	1
CAGL0G00858G	NA	NA	NA	NA	NA	NA	1	1	NA	NA	NA
CAGL0G01298G	NA	NA	NA	NA	NA	NA	1	1	NA	NA	NA
CAGL0G01628G	NA	NA	NA	NA	NA	NA	1	2	NA	1	NA
CAGL0G01694G	NA	NA	NA	NA	NA	NA	1	2	1	NA	1
CAGL0G01848G	NA	NA	NA	NA	NA	NA	1	1	NA	NA	NA
CAGL0G01947G	NA	NA	NA	NA	NA	NA	1	1	NA	3	NA
CAGL0G02607G	NA	NA	NA	NA	NA	NA	1	2	NA	1	NA
CAGL0G02783G	NA	NA	NA	NA	NA	NA	2	3	NA	2	2
CAGL0G02871G	NA	NA	NA	NA	NA	NA	1	1	NA	NA	NA
CAGL0G02937G	NA	NA	NA	NA	NA	NA	2	3	NA	NA	NA
CAGL0G02959G	NA	NA	NA	NA	NA	NA	1	2	NA	NA	NA
CAGL0G04213G	NA	NA	NA	NA	NA	NA	1	1	1	1	4
CAGL0G04279G	NA	NA	NA	NA	NA	NA	1	1	NA	NA	NA
CAGL0G04367G	NA	NA	NA	NA	NA	NA	1	1	NA	NA	1
CAGL0G04477G	NA	NA	NA	NA	NA	NA	2	2	1	NA	NA
CAGL0G04763G	NA	NA	NA	NA	NA	NA	1	1	NA	1	2
CAGL0G04917G	NA	NA	NA	NA	NA	NA	1	2	NA	2	NA
CAGL0G04961G	NA	NA	NA	NA	NA	NA	1	2	NA	NA	NA
CAGL0G05005G	NA	NA	NA	NA	NA	NA	1	2	NA	2	3
CAGL0G05159G	NA	NA	NA	NA	NA	NA	1	1	NA	NA	NA
CAGL0G05269G	NA	NA	NA	NA	NA	NA	1	1	2	NA	NA
CAGL0G05291G	NA	NA	NA	NA	NA	NA	1	2	NA	NA	NA
CAGL0G05676G	NA	NA	NA	NA	NA	NA	2	3	NA	NA	NA
CAGL0G05698G	NA	NA	NA	NA	NA	NA	1	1	3	NA	NA
CAGL0G06424G	NA	NA	NA	NA	NA	NA	1	1	1	NA	NA
CAGL0G06446G	NA	NA	NA	NA	NA	NA	1	1	1	NA	NA
CAGL0G06644G	NA	NA	NA	NA	NA	NA	1	1	1	NA	NA
CAGL0G07227G	NA	NA	NA	NA	NA	NA	1	1	3	NA	NA
CAGL0G07887G	NA	NA	NA	NA	NA	NA	1	1	NA	1	NA
CAGL0G08041G	NA	NA	NA	NA	NA	NA	1	1	NA	NA	2
CAGL0G08063G	NA	NA	NA	NA	NA	NA	1	1	1	1	NA
CAGL0G08151G	NA	NA	NA	NA	NA	NA	1	2	NA	1	2
CAGL0G08173G	NA	NA	NA	NA	NA	NA	1	1	NA	NA	2
CAGL0G08338G	NA	NA	NA	NA	NA	NA	1	1	NA	NA	NA
CAGL0G08800G	NA	NA	NA	NA	NA	NA	1	1	NA	1	NA
CAGL0G08866G	NA	NA	NA	NA	NA	NA	1	2	1	NA	NA
CAGL0G09493G	NA	NA	NA	NA	NA	NA	1	1	NA	1	NA
CAGL0G09999G	NA	NA	NA	NA	NA	NA	1	1	NA	NA	NA
CAGL0G10065G	NA	NA	NA	NA	NA	NA	1	4	1	NA	NA
CAGL0G10087G	NA	NA	NA	NA	NA	NA	1	3	1	NA	NA
CAGL0G10175G	NA	NA	NA	NA	NA	NA	1	1	NA	NA	2
CAGL0G10219G	NA	NA	NA	NA	NA	NA	1	2	1	NA	2
CAGL0H00396G	NA	NA	NA	NA	NA	NA	2	2	NA	1	NA
CAGL0H00484G	NA	NA	NA	NA	NA	NA	2	3	NA	NA	1
CAGL0H00660G	NA	NA	NA	NA	NA	NA	1	2	1	NA	NA
CAGL0H00869G	NA	NA	NA	NA	NA	NA	1	2	NA	1	1
CAGL0H01089G	NA	NA	NA	NA	NA	NA	1	1	1	NA	NA
CAGL0H01683G	NA	NA	NA	NA	NA	NA	1	3	NA	1	NA
CAGL0H01727G	NA	NA	NA	NA	NA	NA	1	2	NA	NA	1
CAGL0H02167G	NA	NA	NA	NA	NA	NA	1	1	NA	NA	1
CAGL0H02651G	NA	NA	NA	NA	NA	NA	2	2	1	NA	3
CAGL0H02739G	NA	NA	NA	NA	NA	NA	2	2	NA	NA	NA
CAGL0H03113G	NA	NA	NA	NA	NA	NA	1	1	1	1	NA
CAGL0H03751G	NA	NA	NA	NA	NA	NA	1	2	NA	NA	NA
CAGL0H03773G	NA	NA	NA	NA	NA	NA	2	2	1	2	3
CAGL0H04367G	NA	NA	NA	NA	NA	NA	1	1	NA	NA	NA
CAGL0H04521G	NA	NA	NA	NA	NA	NA	1	1	NA	NA	5
CAGL0H04983G	NA	NA	NA	NA	NA	NA	2	2	NA	NA	1
CAGL0H05159G	NA	NA	NA	NA	NA	NA	1	2	NA	NA	NA
CAGL0H05181G	NA	NA	NA	NA	NA	NA	1	1	NA	NA	NA
CAGL0H05247G	NA	NA	NA	NA	NA	NA	1	2	NA	1	1
CAGL0H05423G	NA	NA	NA	NA	NA	NA	1	1	NA	NA	NA
CAGL0H05621G	NA	NA	NA	NA	NA	NA	1	2	NA	NA	NA
CAGL0H05687G	NA	NA	NA	NA	NA	NA	1	2	2	1	1
CAGL0H05995G	NA	NA	NA	NA	NA	NA	2	3	NA	NA	1
CAGL0H06303G	NA	NA	NA	NA	NA	NA	1	1	1	NA	1
CAGL0H06721G	NA	NA	NA	NA	NA	NA	1	2	NA	1	NA
CAGL0H06743G	NA	NA	NA	NA	NA	NA	1	2	1	NA	NA
CAGL0H06941G	NA	NA	NA	NA	NA	NA	1	2	NA	1	1
CAGL0H07073G	NA	NA	NA	NA	NA	NA	1	1	1	1	1
CAGL0H07117G	NA	NA	NA	NA	NA	NA	1	2	1	NA	NA
CAGL0H07139G	NA	NA	NA	NA	NA	NA	1	2	NA	1	1
CAGL0H07161G	NA	NA	NA	NA	NA	NA	2	2	NA	NA	NA
CAGL0H07337G	NA	NA	NA	NA	NA	NA	1	2	1	NA	NA
CAGL0H07601G	NA	NA	NA	NA	NA	NA	1	1	NA	NA	1
CAGL0H07623G	NA	NA	NA	NA	NA	NA	1	1	NA	NA	1
CAGL0H08481G	NA	NA	NA	NA	NA	NA	1	1	NA	NA	NA
CAGL0H08580G	NA	NA	NA	NA	NA	NA	1	2	NA	NA	1
CAGL0H08822G	NA	NA	NA	NA	NA	NA	1	3	NA	NA	3
CAGL0H09130G	NA	NA	NA	NA	NA	NA	1	1	3	NA	NA
CAGL0H09328G	NA	NA	NA	NA	NA	NA	1	1	NA	3	1
CAGL0H09592G	NA	NA	NA	NA	NA	NA	1	1	NA	1	NA
CAGL0H10032G	NA	NA	NA	NA	NA	NA	1	1	6	NA	NA
CAGL0H10626G	NA	NA	NA	NA	NA	NA	2	5	NA	NA	NA
CAGL0I00242G	NA	NA	NA	NA	NA	NA	1	1	NA	NA	NA
CAGL0I00924G	NA	NA	NA	NA	NA	NA	1	2	NA	NA	NA
CAGL0I00946G	NA	NA	NA	NA	NA	NA	1	2	1	NA	NA
CAGL0I00968G	NA	NA	NA	NA	NA	NA	1	2	1	NA	NA
CAGL0I01078G	NA	NA	NA	NA	NA	NA	1	1	NA	NA	NA
CAGL0I01320G	NA	NA	NA	NA	NA	NA	2	3	NA	NA	1
CAGL0I01584G	NA	NA	NA	NA	NA	NA	1	1	NA	NA	3
CAGL0I01606G	NA	NA	NA	NA	NA	NA	1	1	NA	1	3
CAGL0I01694G	NA	NA	NA	NA	NA	NA	1	1	NA	1	NA
CAGL0I02024G	NA	NA	NA	NA	NA	NA	2	2	1	NA	NA
CAGL0I02046G	NA	NA	NA	NA	NA	NA	1	2	NA	NA	NA
CAGL0I02068G	NA	NA	NA	NA	NA	NA	1	2	NA	NA	NA
CAGL0I02794G	NA	NA	NA	NA	NA	NA	1	1	1	NA	NA
CAGL0I02816G	NA	NA	NA	NA	NA	NA	1	1	1	NA	NA
CAGL0I03564G	NA	NA	NA	NA	NA	NA	1	2	NA	NA	NA
CAGL0I03696G	NA	NA	NA	NA	NA	NA	1	1	NA	NA	NA
CAGL0I03850G	NA	NA	NA	NA	NA	NA	1	2	NA	NA	NA
CAGL0I03916G	NA	NA	NA	NA	NA	NA	1	4	1	NA	NA
CAGL0I04136G	NA	NA	NA	NA	NA	NA	1	1	NA	NA	NA
CAGL0I04180G	NA	NA	NA	NA	NA	NA	1	1	1	NA	NA
CAGL0I04224G	NA	NA	NA	NA	NA	NA	1	1	NA	NA	1
CAGL0I04576G	NA	NA	NA	NA	NA	NA	1	3	NA	NA	NA
CAGL0I05104G	NA	NA	NA	NA	NA	NA	2	3	NA	1	1
CAGL0I05170G	NA	NA	NA	NA	NA	NA	1	2	NA	NA	NA
CAGL0I05390G	NA	NA	NA	NA	NA	NA	1	1	NA	NA	1
CAGL0I05874G	NA	NA	NA	NA	NA	NA	1	2	3	NA	NA
CAGL0I05940G	NA	NA	NA	NA	NA	NA	1	2	NA	1	3
CAGL0I06006G	NA	NA	NA	NA	NA	NA	1	2	NA	1	2
CAGL0I06138G	NA	NA	NA	NA	NA	NA	1	2	NA	NA	NA
CAGL0I06204G	NA	NA	NA	NA	NA	NA	2	2	NA	NA	NA
CAGL0I06446G	NA	NA	NA	NA	NA	NA	1	2	NA	NA	NA
CAGL0I07293G	NA	NA	NA	NA	NA	NA	1	2	NA	NA	1
CAGL0I07315G	NA	NA	NA	NA	NA	NA	1	2	NA	NA	NA
CAGL0I07755G	NA	NA	NA	NA	NA	NA	1	1	NA	NA	2
CAGL0I08085G	NA	NA	NA	NA	NA	NA	1	3	NA	NA	NA
CAGL0I08107G	NA	NA	NA	NA	NA	NA	1	1	NA	NA	1
CAGL0I08151G	NA	NA	NA	NA	NA	NA	1	2	2	NA	2
CAGL0I08217G	NA	NA	NA	NA	NA	NA	1	2	NA	NA	2
CAGL0I08283G	NA	NA	NA	NA	NA	NA	1	1	NA	NA	NA
CAGL0I09152G	NA	NA	NA	NA	NA	NA	1	1	NA	1	1
CAGL0I09350G	NA	NA	NA	NA	NA	NA	1	1	NA	1	1
CAGL0I09966G	NA	NA	NA	NA	NA	NA	1	1	NA	NA	NA
CAGL0I10098G	NA	NA	NA	NA	NA	NA	1	1	1	NA	NA
CAGL0I10340G	NA	NA	NA	NA	NA	NA	1	1	1	NA	NA
CAGL0I10472G	NA	NA	NA	NA	NA	NA	1	1	NA	NA	NA
CAGL0I10648G	NA	NA	NA	NA	NA	NA	1	2	NA	1	1
CAGL0I10835G	NA	NA	NA	NA	NA	NA	1	3	NA	NA	NA
CAGL0I10879G	NA	NA	NA	NA	NA	NA	1	3	NA	NA	NA
CAGL0I10901G	NA	NA	NA	NA	NA	NA	1	1	NA	1	NA
CAGL0J00165G	NA	NA	NA	NA	NA	NA	1	2	1	NA	1
CAGL0J00319G	NA	NA	NA	NA	NA	NA	1	2	1	NA	NA
CAGL0J00429G	NA	NA	NA	NA	NA	NA	1	2	1	NA	NA
CAGL0J01067G	NA	NA	NA	NA	NA	NA	1	1	NA	1	NA
CAGL0J01089G	NA	NA	NA	NA	NA	NA	1	1	NA	1	NA
CAGL0J01199G	NA	NA	NA	NA	NA	NA	1	1	NA	NA	NA
CAGL0J01727G	NA	NA	NA	NA	NA	NA	1	2	1	NA	NA
CAGL0J02024G	NA	NA	NA	NA	NA	NA	1	1	NA	NA	NA
CAGL0J02046G	NA	NA	NA	NA	NA	NA	1	1	NA	NA	1
CAGL0J02090G	NA	NA	NA	NA	NA	NA	1	2	NA	1	NA
CAGL0J02530G	NA	NA	NA	NA	NA	NA	1	2	1	NA	NA
CAGL0J02706G	NA	NA	NA	NA	NA	NA	2	2	NA	NA	NA
CAGL0J02794G	NA	NA	NA	NA	NA	NA	1	1	1	NA	NA
CAGL0J03366G	NA	NA	NA	NA	NA	NA	1	2	NA	1	1
CAGL0J03388G	NA	NA	NA	NA	NA	NA	1	2	NA	NA	1
CAGL0J03762G	NA	NA	NA	NA	NA	NA	1	1	NA	1	NA
CAGL0J03780	NA	NA	NA	NA	NA	NA	1	1	NA	1	NA
CAGL0J03806G	NA	NA	NA	NA	NA	NA	1	1	NA	1	NA
CAGL0J03872G	NA	NA	NA	NA	NA	NA	1	1	1	NA	NA
CAGL0J04312G	NA	NA	NA	NA	NA	NA	1	1	1	NA	NA
CAGL0J04752G	NA	NA	NA	NA	NA	NA	1	2	NA	1	NA
CAGL0J04928G	NA	NA	NA	NA	NA	NA	1	2	NA	2	2
CAGL0J05192G	NA	NA	NA	NA	NA	NA	1	1	NA	NA	NA
CAGL0J05500G	NA	NA	NA	NA	NA	NA	1	1	1	1	1
CAGL0J05544G	NA	NA	NA	NA	NA	NA	1	1	NA	1	2
CAGL0J05610G	NA	NA	NA	NA	NA	NA	1	1	NA	NA	1
CAGL0J05720G	NA	NA	NA	NA	NA	NA	1	2	NA	2	2
CAGL0J06028G	NA	NA	NA	NA	NA	NA	2	3	NA	NA	NA
CAGL0J06248G	NA	NA	NA	NA	NA	NA	1	1	NA	NA	NA
CAGL0J06336G	NA	NA	NA	NA	NA	NA	1	3	NA	NA	NA
CAGL0J06468G	NA	NA	NA	NA	NA	NA	1	1	3	NA	NA
CAGL0J06490G	NA	NA	NA	NA	NA	NA	1	1	1	2	NA
CAGL0J06842G	NA	NA	NA	NA	NA	NA	1	2	NA	NA	1
CAGL0J07348G	NA	NA	NA	NA	NA	NA	1	3	NA	NA	NA
CAGL0J07568G	NA	NA	NA	NA	NA	NA	1	3	NA	1	NA
CAGL0J07590G	NA	NA	NA	NA	NA	NA	1	3	NA	2	NA
CAGL0J08371G	NA	NA	NA	NA	NA	NA	1	2	NA	1	1
CAGL0J08393G	NA	NA	NA	NA	NA	NA	1	2	NA	1	1
CAGL0J08437G	NA	NA	NA	NA	NA	NA	1	2	NA	NA	NA
CAGL0J08481G	NA	NA	NA	NA	NA	NA	1	1	NA	NA	NA
CAGL0J08712G	NA	NA	NA	NA	NA	NA	1	1	NA	1	NA
CAGL0J08888G	NA	NA	NA	NA	NA	NA	1	2	NA	1	NA
CAGL0J09042G	NA	NA	NA	NA	NA	NA	1	1	NA	NA	NA
CAGL0J09240G	NA	NA	NA	NA	NA	NA	1	4	NA	NA	NA
CAGL0J09372G	NA	NA	NA	NA	NA	NA	1	1	NA	NA	NA
CAGL0J09394G	NA	NA	NA	NA	NA	NA	2	2	NA	NA	NA
CAGL0J09416G	NA	NA	NA	NA	NA	NA	1	2	NA	NA	NA
CAGL0J09680G	NA	NA	NA	NA	NA	NA	2	2	2	NA	2
CAGL0J10142G	NA	NA	NA	NA	NA	NA	1	3	NA	NA	2
CAGL0J10626G	NA	NA	NA	NA	NA	NA	1	1	NA	NA	NA
CAGL0J10714G	NA	NA	NA	NA	NA	NA	1	2	NA	1	NA
CAGL0J10824G	NA	NA	NA	NA	NA	NA	1	1	NA	NA	NA
CAGL0J11176G	NA	NA	NA	NA	NA	NA	1	4	1	NA	1
CAGL0J11220G	NA	NA	NA	NA	NA	NA	1	1	NA	1	2
CAGL0J11374G	NA	NA	NA	NA	NA	NA	1	1	NA	NA	NA
CAGL0J11726G	NA	NA	NA	NA	NA	NA	1	3	NA	NA	NA
CAGL0J11814G	NA	NA	NA	NA	NA	NA	1	1	NA	NA	NA
CAGL0K00110G	NA	NA	NA	NA	NA	NA	1	2	1	NA	1
CAGL0K00429G	NA	NA	NA	NA	NA	NA	1	2	NA	1	1
CAGL0K00451G	NA	NA	NA	NA	NA	NA	1	2	NA	NA	NA
CAGL0K00517G	NA	NA	NA	NA	NA	NA	1	1	NA	NA	NA
CAGL0K00649G	NA	NA	NA	NA	NA	NA	1	1	1	NA	NA
CAGL0K00715G	NA	NA	NA	NA	NA	NA	1	1	1	NA	NA
CAGL0K00979G	NA	NA	NA	NA	NA	NA	1	2	NA	NA	1
CAGL0K01243G	NA	NA	NA	NA	NA	NA	1	1	NA	NA	NA
CAGL0K01397G	NA	NA	NA	NA	NA	NA	1	1	NA	NA	1
CAGL0K02673G	NA	NA	NA	NA	NA	NA	1	2	NA	1	2
CAGL0K02827G	NA	NA	NA	NA	NA	NA	1	1	NA	NA	NA
CAGL0K02849G	NA	NA	NA	NA	NA	NA	1	3	1	NA	1
CAGL0K03003G	NA	NA	NA	NA	NA	NA	1	2	NA	NA	NA
CAGL0K03729G	NA	NA	NA	NA	NA	NA	1	1	NA	NA	1
CAGL0K03751G	NA	NA	NA	NA	NA	NA	1	3	NA	NA	NA
CAGL0K04257G	NA	NA	NA	NA	NA	NA	1	1	1	NA	NA
CAGL0K04279G	NA	NA	NA	NA	NA	NA	1	2	2	NA	NA
CAGL0K04631G	NA	NA	NA	NA	NA	NA	1	2	NA	NA	NA
CAGL0K04719G	NA	NA	NA	NA	NA	NA	1	1	3	NA	2
CAGL0K04895G	NA	NA	NA	NA	NA	NA	1	1	1	NA	NA
CAGL0K04983G	NA	NA	NA	NA	NA	NA	1	1	NA	1	NA
CAGL0K05005G	NA	NA	NA	NA	NA	NA	1	1	NA	NA	NA
CAGL0K05291G	NA	NA	NA	NA	NA	NA	1	1	1	1	1
CAGL0K06259G	NA	NA	NA	NA	NA	NA	1	4	NA	1	3
CAGL0K06919G	NA	NA	NA	NA	NA	NA	1	3	NA	1	NA
CAGL0K07183G	NA	NA	NA	NA	NA	NA	1	1	NA	1	3
CAGL0K07315G	NA	NA	NA	NA	NA	NA	1	1	1	NA	1
CAGL0K07414G	NA	NA	NA	NA	NA	NA	2	3	NA	NA	2
CAGL0K07612G	NA	NA	NA	NA	NA	NA	1	1	1	NA	1
CAGL0K07634G	NA	NA	NA	NA	NA	NA	1	2	NA	NA	3
CAGL0K07788G	NA	NA	NA	NA	NA	NA	1	1	NA	1	NA
CAGL0K07832G	NA	NA	NA	NA	NA	NA	1	1	NA	NA	3
CAGL0K08096G	NA	NA	NA	NA	NA	NA	1	2	1	NA	NA
CAGL0K08118G	NA	NA	NA	NA	NA	NA	1	3	1	NA	NA
CAGL0K08162G	NA	NA	NA	NA	NA	NA	2	2	NA	NA	NA
CAGL0K08272G	NA	NA	NA	NA	NA	NA	1	1	NA	NA	1
CAGL0K08316G	NA	NA	NA	NA	NA	NA	1	1	1	1	NA
CAGL0K08404G	NA	NA	NA	NA	NA	NA	1	2	1	NA	1
CAGL0K08954G	NA	NA	NA	NA	NA	NA	1	2	1	NA	NA
CAGL0K08976G	NA	NA	NA	NA	NA	NA	1	2	1	NA	NA
CAGL0K09416G	NA	NA	NA	NA	NA	NA	1	2	NA	1	1
CAGL0K09438G	NA	NA	NA	NA	NA	NA	1	1	NA	NA	NA
CAGL0K09680G	NA	NA	NA	NA	NA	NA	1	1	NA	1	NA
CAGL0K09878G	NA	NA	NA	NA	NA	NA	1	3	1	NA	NA
CAGL0K09900G	NA	NA	NA	NA	NA	NA	1	3	1	NA	NA
CAGL0K10120G	NA	NA	NA	NA	NA	NA	1	2	NA	1	NA
CAGL0K10142G	NA	NA	NA	NA	NA	NA	1	2	NA	1	NA
CAGL0K10164G	NA	NA	NA	NA	NA	NA	1	3	1	NA	NA
CAGL0K10208G	NA	NA	NA	NA	NA	NA	1	2	NA	NA	2
CAGL0K10582G	NA	NA	NA	NA	NA	NA	1	3	NA	NA	1
CAGL0K10692G	NA	NA	NA	NA	NA	NA	2	2	1	NA	NA
CAGL0K10846G	NA	NA	NA	NA	NA	NA	1	1	1	NA	NA
CAGL0K10868G	NA	NA	NA	NA	NA	NA	1	2	1	NA	1
CAGL0K10890G	NA	NA	NA	NA	NA	NA	1	2	NA	NA	1
CAGL0K10956G	NA	NA	NA	NA	NA	NA	1	1	1	NA	NA
CAGL0K10978G	NA	NA	NA	NA	NA	NA	1	1	NA	NA	NA
CAGL0K11484G	NA	NA	NA	NA	NA	NA	1	1	NA	NA	NA
CAGL0K11638G	NA	NA	NA	NA	NA	NA	1	2	2	NA	1
CAGL0K11660G	NA	NA	NA	NA	NA	NA	1	2	2	NA	1
CAGL0K11770G	NA	NA	NA	NA	NA	NA	1	1	NA	NA	NA
CAGL0K11792G	NA	NA	NA	NA	NA	NA	1	2	NA	NA	1
CAGL0K11836G	NA	NA	NA	NA	NA	NA	1	2	NA	NA	NA
CAGL0K12364G	NA	NA	NA	NA	NA	NA	1	2	NA	NA	NA
CAGL0K12386G	NA	NA	NA	NA	NA	NA	1	3	NA	NA	1
CAGL0K12584G	NA	NA	NA	NA	NA	NA	1	2	1	1	2
CAGL0K13024G	NA	NA	NA	NA	NA	NA	1	1	2	NA	3
CAGL0L00297G	NA	NA	NA	NA	NA	NA	1	4	NA	NA	1
CAGL0L00319G	NA	NA	NA	NA	NA	NA	1	2	NA	NA	NA
CAGL0L00935G	NA	NA	NA	NA	NA	NA	1	3	NA	NA	NA
CAGL0L01309G	NA	NA	NA	NA	NA	NA	1	1	NA	NA	1
CAGL0L01771G	NA	NA	NA	NA	NA	NA	1	2	NA	NA	1
CAGL0L01859G	NA	NA	NA	NA	NA	NA	1	3	NA	NA	NA
CAGL0L01969G	NA	NA	NA	NA	NA	NA	1	1	NA	NA	NA
CAGL0L02431G	NA	NA	NA	NA	NA	NA	1	2	NA	NA	NA
CAGL0L02585G	NA	NA	NA	NA	NA	NA	1	2	NA	1	2
CAGL0L02673G	NA	NA	NA	NA	NA	NA	1	1	NA	1	NA
CAGL0L03201G	NA	NA	NA	NA	NA	NA	1	1	NA	NA	NA
CAGL0L03289G	NA	NA	NA	NA	NA	NA	1	1	2	NA	NA
CAGL0L03333G	NA	NA	NA	NA	NA	NA	1	1	NA	NA	2
CAGL0L03432G	NA	NA	NA	NA	NA	NA	1	1	NA	NA	1
CAGL0L03586G	NA	NA	NA	NA	NA	NA	1	2	1	NA	4
CAGL0L03608G	NA	NA	NA	NA	NA	NA	1	1	NA	NA	1
CAGL0L03630G	NA	NA	NA	NA	NA	NA	1	1	NA	NA	2
CAGL0L03894G	NA	NA	NA	NA	NA	NA	1	1	NA	1	1
CAGL0L03960G	NA	NA	NA	NA	NA	NA	1	1	NA	NA	NA
CAGL0L04202G	NA	NA	NA	NA	NA	NA	1	2	NA	NA	NA
CAGL0L04224G	NA	NA	NA	NA	NA	NA	1	2	NA	NA	NA
CAGL0L04642G	NA	NA	NA	NA	NA	NA	1	1	NA	NA	NA
CAGL0L04664G	NA	NA	NA	NA	NA	NA	1	1	NA	NA	NA
CAGL0L04818G	NA	NA	NA	NA	NA	NA	1	1	NA	1	3
CAGL0L05258G	NA	NA	NA	NA	NA	NA	1	2	1	NA	NA
CAGL0L05280G	NA	NA	NA	NA	NA	NA	1	1	1	NA	NA
CAGL0L05654G	NA	NA	NA	NA	NA	NA	1	2	NA	NA	NA
CAGL0L05676G	NA	NA	NA	NA	NA	NA	1	1	NA	NA	NA
CAGL0L05742G	NA	NA	NA	NA	NA	NA	1	2	1	NA	1
CAGL0L05808G	NA	NA	NA	NA	NA	NA	1	1	NA	NA	NA
CAGL0L05830G	NA	NA	NA	NA	NA	NA	1	2	NA	NA	NA
CAGL0L06402G	NA	NA	NA	NA	NA	NA	1	1	NA	1	NA
CAGL0L06446G	NA	NA	NA	NA	NA	NA	2	2	NA	NA	NA
CAGL0L06666G	NA	NA	NA	NA	NA	NA	1	1	1	NA	NA
CAGL0L06996G	NA	NA	NA	NA	NA	NA	1	3	NA	1	NA
CAGL0L07084G	NA	NA	NA	NA	NA	NA	1	1	1	NA	NA
CAGL0L07458G	NA	NA	NA	NA	NA	NA	1	2	NA	2	1
CAGL0L07502G	NA	NA	NA	NA	NA	NA	1	1	1	NA	NA
CAGL0L07568G	NA	NA	NA	NA	NA	NA	2	2	NA	NA	NA
CAGL0L07634G	NA	NA	NA	NA	NA	NA	1	1	NA	NA	NA
CAGL0L08514G	NA	NA	NA	NA	NA	NA	1	3	1	NA	NA
CAGL0L08624G	NA	NA	NA	NA	NA	NA	2	2	NA	1	3
CAGL0L08822G	NA	NA	NA	NA	NA	NA	1	1	NA	NA	1
CAGL0L08844G	NA	NA	NA	NA	NA	NA	1	1	NA	NA	1
CAGL0L08910G	NA	NA	NA	NA	NA	NA	1	2	NA	NA	NA
CAGL0L09152G	NA	NA	NA	NA	NA	NA	1	1	NA	NA	NA
CAGL0L10340G	NA	NA	NA	NA	NA	NA	1	2	NA	NA	1
CAGL0L10406G	NA	NA	NA	NA	NA	NA	1	1	NA	NA	NA
CAGL0L10648G	NA	NA	NA	NA	NA	NA	1	1	NA	NA	NA
CAGL0L10692G	NA	NA	NA	NA	NA	NA	1	1	NA	1	NA
CAGL0L10714G	NA	NA	NA	NA	NA	NA	1	1	NA	1	NA
CAGL0L11044G	NA	NA	NA	NA	NA	NA	1	2	2	NA	NA
CAGL0L11110G	NA	NA	NA	NA	NA	NA	1	1	NA	1	NA
CAGL0L11264G	NA	NA	NA	NA	NA	NA	1	2	NA	1	2
CAGL0L11286G	NA	NA	NA	NA	NA	NA	1	2	NA	1	2
CAGL0L11462G	NA	NA	NA	NA	NA	NA	1	2	NA	NA	2
CAGL0L11484G	NA	NA	NA	NA	NA	NA	2	2	NA	1	2
CAGL0L11550G	NA	NA	NA	NA	NA	NA	1	1	NA	3	1
CAGL0L11924G	NA	NA	NA	NA	NA	NA	1	1	NA	NA	NA
CAGL0L12100G	NA	NA	NA	NA	NA	NA	1	2	NA	NA	NA
CAGL0L12144G	NA	NA	NA	NA	NA	NA	1	1	NA	NA	NA
CAGL0L12496G	NA	NA	NA	NA	NA	NA	1	1	NA	1	NA
CAGL0L12518G	NA	NA	NA	NA	NA	NA	2	3	NA	NA	NA
CAGL0L12826G	NA	NA	NA	NA	NA	NA	1	1	NA	NA	NA
CAGL0L13090G	NA	NA	NA	NA	NA	NA	1	1	1	NA	1
CAGL0L13288G	NA	NA	NA	NA	NA	NA	1	1	NA	NA	1
CAGL0M00132G	NA	NA	NA	NA	NA	NA	1	1	NA	NA	1
CAGL0M00154G	NA	NA	NA	NA	NA	NA	1	2	NA	NA	NA
CAGL0M00176G	NA	NA	NA	NA	NA	NA	1	1	NA	NA	NA
CAGL0M00594G	NA	NA	NA	NA	NA	NA	1	1	NA	NA	1
CAGL0M00638G	NA	NA	NA	NA	NA	NA	1	2	2	1	5
CAGL0M00660G	NA	NA	NA	NA	NA	NA	1	2	1	2	5
CAGL0M00836G	NA	NA	NA	NA	NA	NA	1	1	NA	NA	1
CAGL0M01144G	NA	NA	NA	NA	NA	NA	1	1	NA	NA	NA
CAGL0M01166G	NA	NA	NA	NA	NA	NA	1	2	NA	NA	NA
CAGL0M01892G	NA	NA	NA	NA	NA	NA	1	3	1	NA	1
CAGL0M01914G	NA	NA	NA	NA	NA	NA	1	1	1	NA	1
CAGL0M02233G	NA	NA	NA	NA	NA	NA	1	1	NA	NA	NA
CAGL0M02255G	NA	NA	NA	NA	NA	NA	1	2	NA	NA	NA
CAGL0M02475G	NA	NA	NA	NA	NA	NA	2	2	NA	NA	NA
CAGL0M02739G	NA	NA	NA	NA	NA	NA	1	3	1	NA	NA
CAGL0M03421G	NA	NA	NA	NA	NA	NA	2	2	NA	NA	1
CAGL0M03465G	NA	NA	NA	NA	NA	NA	1	1	1	NA	NA
CAGL0M04125G	NA	NA	NA	NA	NA	NA	1	1	NA	NA	NA
CAGL0M04521G	NA	NA	NA	NA	NA	NA	1	1	NA	NA	1
CAGL0M05203G	NA	NA	NA	NA	NA	NA	1	1	NA	NA	1
CAGL0M06127G	NA	NA	NA	NA	NA	NA	2	2	NA	NA	NA
CAGL0M06171G	NA	NA	NA	NA	NA	NA	1	2	NA	NA	NA
CAGL0M06193G	NA	NA	NA	NA	NA	NA	1	2	1	NA	NA
CAGL0M06259G	NA	NA	NA	NA	NA	NA	1	1	NA	NA	NA
CAGL0M06281G	NA	NA	NA	NA	NA	NA	1	1	NA	NA	NA
CAGL0M06699G	NA	NA	NA	NA	NA	NA	1	1	NA	NA	NA
CAGL0M06963G	NA	NA	NA	NA	NA	NA	1	1	1	NA	1
CAGL0M06985G	NA	NA	NA	NA	NA	NA	1	2	NA	NA	NA
CAGL0M07447G	NA	NA	NA	NA	NA	NA	1	5	NA	NA	NA
CAGL0M07744G	NA	NA	NA	NA	NA	NA	1	2	NA	NA	NA
CAGL0M08074G	NA	NA	NA	NA	NA	NA	1	2	NA	NA	NA
CAGL0M08228G	NA	NA	NA	NA	NA	NA	1	2	NA	NA	NA
CAGL0M08250G	NA	NA	NA	NA	NA	NA	1	1	NA	1	NA
CAGL0M08558G	NA	NA	NA	NA	NA	NA	1	1	1	NA	NA
CAGL0M08624G	NA	NA	NA	NA	NA	NA	1	1	NA	1	NA
CAGL0M08646G	NA	NA	NA	NA	NA	NA	1	1	NA	1	NA
CAGL0M08734G	NA	NA	NA	NA	NA	NA	2	3	NA	NA	NA
CAGL0M08756G	NA	NA	NA	NA	NA	NA	1	3	NA	NA	NA
CAGL0M08778G	NA	NA	NA	NA	NA	NA	1	2	NA	1	NA
CAGL0M08866G	NA	NA	NA	NA	NA	NA	1	1	NA	NA	NA
CAGL0M09955G	NA	NA	NA	NA	NA	NA	1	1	1	4	2
CAGL0M10087G	NA	NA	NA	NA	NA	NA	1	1	1	NA	NA
CAGL0M10263G	NA	NA	NA	NA	NA	NA	1	2	NA	NA	NA
CAGL0M10307G	NA	NA	NA	NA	NA	NA	1	2	3	1	2
CAGL0M10373G	NA	NA	NA	NA	NA	NA	1	3	NA	NA	3
CAGL0M10395G	NA	NA	NA	NA	NA	NA	1	3	NA	NA	2
CAGL0M10483G	NA	NA	NA	NA	NA	NA	1	1	NA	NA	NA
CAGL0M10505G	NA	NA	NA	NA	NA	NA	1	1	NA	NA	NA
CAGL0M11748G	NA	NA	NA	NA	NA	NA	1	1	3	NA	4
CAGL0M11770G	NA	NA	NA	NA	NA	NA	1	1	1	1	NA
CAGL0M11792G	NA	NA	NA	NA	NA	NA	1	1	3	NA	NA
CAGL0M12210G	NA	NA	NA	NA	NA	NA	1	2	NA	1	NA
CAGL0M12232G	NA	NA	NA	NA	NA	NA	2	4	NA	1	NA
CAGL0M12727G	NA	NA	NA	NA	NA	NA	1	2	NA	NA	1
CAGL0M12815G	NA	NA	NA	NA	NA	NA	1	2	NA	NA	NA
CAGL0M13211G	NA	NA	NA	NA	NA	NA	1	3	NA	NA	NA
CAGL0M13387G	NA	NA	NA	NA	NA	NA	1	1	NA	1	1
CAGL0M13497G	NA	NA	NA	NA	NA	NA	1	1	NA	NA	NA
CAGL0M13541G	NA	NA	NA	NA	NA	NA	1	1	NA	NA	NA
CAGL0M13607G	NA	NA	NA	NA	NA	NA	1	2	1	NA	NA
CAGL0A00143G	NA	NA	NA	NA	NA	NA	NA	1	NA	NA	NA
CAGL0A00231G	NA	NA	NA	NA	NA	NA	NA	1	NA	NA	4
CAGL0A00253G	NA	NA	NA	NA	NA	NA	NA	2	NA	NA	1
CAGL0A00275G	NA	NA	NA	NA	NA	NA	NA	2	NA	NA	1
CAGL0A00297G	NA	NA	NA	NA	NA	NA	NA	3	NA	NA	NA
CAGL0A00385G	NA	NA	NA	NA	NA	NA	NA	1	NA	NA	2
CAGL0A00539G	NA	NA	NA	NA	NA	NA	NA	1	NA	1	NA
CAGL0A00605G	NA	NA	NA	NA	NA	NA	NA	2	NA	2	NA
CAGL0A00627G	NA	NA	NA	NA	NA	NA	NA	2	NA	2	NA
CAGL0A00649G	NA	NA	NA	NA	NA	NA	NA	1	1	NA	2
CAGL0A00825G	NA	NA	NA	NA	NA	NA	NA	1	1	1	NA
CAGL0A01177G	NA	NA	NA	NA	NA	NA	NA	2	2	1	NA
CAGL0A01199G	NA	NA	NA	NA	NA	NA	NA	1	1	NA	NA
CAGL0A01221G	NA	NA	NA	NA	NA	NA	NA	1	1	NA	NA
CAGL0A01430G	NA	NA	NA	NA	NA	NA	NA	2	1	NA	1
CAGL0A01452G	NA	NA	NA	NA	NA	NA	NA	1	NA	NA	NA
CAGL0A01606G	NA	NA	NA	NA	NA	NA	NA	1	1	NA	NA
CAGL0A01650G	NA	NA	NA	NA	NA	NA	NA	1	1	NA	NA
CAGL0A01694G	NA	NA	NA	NA	NA	NA	NA	1	1	NA	NA
CAGL0A01870G	NA	NA	NA	NA	NA	NA	NA	1	1	NA	1
CAGL0A01914G	NA	NA	NA	NA	NA	NA	NA	1	1	NA	1
CAGL0A01980G	NA	NA	NA	NA	NA	NA	NA	1	NA	NA	NA
CAGL0A02024G	NA	NA	NA	NA	NA	NA	NA	1	2	NA	NA
CAGL0A02134G	NA	NA	NA	NA	NA	NA	NA	2	NA	NA	2
CAGL0A02189G	NA	NA	NA	NA	NA	NA	NA	1	1	1	2
CAGL0A02211G	NA	NA	NA	NA	NA	NA	NA	3	NA	NA	4
CAGL0A02277G	NA	NA	NA	NA	NA	NA	NA	4	NA	NA	1
CAGL0A02387G	NA	NA	NA	NA	NA	NA	NA	1	NA	NA	NA
CAGL0A02431G	NA	NA	NA	NA	NA	NA	NA	1	NA	NA	NA
CAGL0A02508G	NA	NA	NA	NA	NA	NA	NA	2	NA	NA	1
CAGL0A02552G	NA	NA	NA	NA	NA	NA	NA	1	NA	NA	1
CAGL0A02574G	NA	NA	NA	NA	NA	NA	NA	1	NA	NA	NA
CAGL0A02618G	NA	NA	NA	NA	NA	NA	NA	1	1	NA	NA
CAGL0A02629G	NA	NA	NA	NA	NA	NA	NA	1	NA	NA	NA
CAGL0A02838G	NA	NA	NA	NA	NA	NA	NA	1	NA	3	NA
CAGL0A03036G	NA	NA	NA	NA	NA	NA	NA	1	NA	NA	NA
CAGL0A03058G	NA	NA	NA	NA	NA	NA	NA	1	NA	NA	NA
CAGL0A03080G	NA	NA	NA	NA	NA	NA	NA	2	NA	NA	NA
CAGL0A03146G	NA	NA	NA	NA	NA	NA	NA	1	1	NA	3
CAGL0A03432G	NA	NA	NA	NA	NA	NA	NA	1	NA	NA	NA
CAGL0A03498G	NA	NA	NA	NA	NA	NA	NA	1	NA	1	NA
CAGL0A03564G	NA	NA	NA	NA	NA	NA	NA	1	NA	1	1
CAGL0A03696G	NA	NA	NA	NA	NA	NA	NA	1	1	NA	NA
CAGL0A03784G	NA	NA	NA	NA	NA	NA	NA	1	1	1	NA
CAGL0A03806G	NA	NA	NA	NA	NA	NA	NA	1	1	1	NA
CAGL0A04081G	NA	NA	NA	NA	NA	NA	NA	2	NA	NA	NA
CAGL0A04169G	NA	NA	NA	NA	NA	NA	NA	1	NA	1	NA
CAGL0A04191G	NA	NA	NA	NA	NA	NA	NA	1	NA	NA	1
CAGL0A04279G	NA	NA	NA	NA	NA	NA	NA	1	4	NA	NA
CAGL0A04477G	NA	NA	NA	NA	NA	NA	NA	2	3	NA	2
CAGL0A04521G	NA	NA	NA	NA	NA	NA	NA	1	1	NA	NA
CAGL0A04565G	NA	NA	NA	NA	NA	NA	NA	1	1	NA	NA
CAGL0A04631G	NA	NA	NA	NA	NA	NA	NA	1	NA	1	3
CAGL0A04653G	NA	NA	NA	NA	NA	NA	NA	1	NA	NA	1
CAGL0A04697G	NA	NA	NA	NA	NA	NA	NA	4	1	NA	NA
CAGL0A04741G	NA	NA	NA	NA	NA	NA	NA	1	NA	NA	NA
CAGL0A04763G	NA	NA	NA	NA	NA	NA	NA	1	NA	NA	NA
CAGL0A04785G	NA	NA	NA	NA	NA	NA	NA	3	NA	NA	NA
CAGL0B00286G	NA	NA	NA	NA	NA	NA	NA	1	1	NA	NA
CAGL0B00330G	NA	NA	NA	NA	NA	NA	NA	1	NA	NA	NA
CAGL0B00374G	NA	NA	NA	NA	NA	NA	NA	2	NA	3	3
CAGL0B00396G	NA	NA	NA	NA	NA	NA	NA	1	NA	NA	1
CAGL0B00440G	NA	NA	NA	NA	NA	NA	NA	2	NA	NA	NA
CAGL0B00528G	NA	NA	NA	NA	NA	NA	NA	1	NA	NA	NA
CAGL0B00682G	NA	NA	NA	NA	NA	NA	NA	1	2	NA	NA
CAGL0B00726G	NA	NA	NA	NA	NA	NA	NA	1	NA	NA	NA
CAGL0B00770G	NA	NA	NA	NA	NA	NA	NA	1	NA	1	1
CAGL0B00858G	NA	NA	NA	NA	NA	NA	NA	2	NA	NA	1
CAGL0B00902G	NA	NA	NA	NA	NA	NA	NA	2	1	NA	1
CAGL0B00968G	NA	NA	NA	NA	NA	NA	NA	1	NA	NA	1
CAGL0B01012G	NA	NA	NA	NA	NA	NA	NA	2	NA	NA	1
CAGL0B01188G	NA	NA	NA	NA	NA	NA	NA	2	NA	NA	NA
CAGL0B01287G	NA	NA	NA	NA	NA	NA	NA	1	NA	NA	1
CAGL0B01331G	NA	NA	NA	NA	NA	NA	NA	2	NA	NA	NA
CAGL0B01353G	NA	NA	NA	NA	NA	NA	NA	2	NA	NA	NA
CAGL0B01375G	NA	NA	NA	NA	NA	NA	NA	1	2	2	4
CAGL0B01595G	NA	NA	NA	NA	NA	NA	NA	1	2	1	NA
CAGL0B01683G	NA	NA	NA	NA	NA	NA	NA	1	NA	NA	3
CAGL0B01771G	NA	NA	NA	NA	NA	NA	NA	1	NA	1	1
CAGL0B01793G	NA	NA	NA	NA	NA	NA	NA	1	NA	NA	1
CAGL0B01947G	NA	NA	NA	NA	NA	NA	NA	1	NA	1	NA
CAGL0B02057G	NA	NA	NA	NA	NA	NA	NA	1	1	1	NA
CAGL0B02167G	NA	NA	NA	NA	NA	NA	NA	1	NA	NA	2
CAGL0B02277G	NA	NA	NA	NA	NA	NA	NA	1	NA	1	2
CAGL0B02299G	NA	NA	NA	NA	NA	NA	NA	1	NA	1	2
CAGL0B02387G	NA	NA	NA	NA	NA	NA	NA	1	NA	2	NA
CAGL0B02497G	NA	NA	NA	NA	NA	NA	NA	1	1	NA	NA
CAGL0B02629G	NA	NA	NA	NA	NA	NA	NA	1	1	1	NA
CAGL0B02761G	NA	NA	NA	NA	NA	NA	NA	1	NA	1	NA
CAGL0B02816G	NA	NA	NA	NA	NA	NA	NA	2	NA	NA	1
CAGL0B02948G	NA	NA	NA	NA	NA	NA	NA	1	NA	NA	1
CAGL0B02970G	NA	NA	NA	NA	NA	NA	NA	2	NA	NA	2
CAGL0B02992G	NA	NA	NA	NA	NA	NA	NA	1	1	NA	NA
CAGL0B03025G	NA	NA	NA	NA	NA	NA	NA	2	NA	NA	NA
CAGL0B03113G	NA	NA	NA	NA	NA	NA	NA	1	1	NA	1
CAGL0B03179G	NA	NA	NA	NA	NA	NA	NA	1	NA	NA	NA
CAGL0B03223G	NA	NA	NA	NA	NA	NA	NA	1	NA	NA	NA
CAGL0B03245G	NA	NA	NA	NA	NA	NA	NA	1	NA	NA	NA
CAGL0B03311G	NA	NA	NA	NA	NA	NA	NA	1	1	NA	1
CAGL0B03421G	NA	NA	NA	NA	NA	NA	NA	1	NA	NA	2
CAGL0B03575G	NA	NA	NA	NA	NA	NA	NA	1	NA	NA	NA
CAGL0B03685G	NA	NA	NA	NA	NA	NA	NA	1	4	NA	NA
CAGL0B03773G	NA	NA	NA	NA	NA	NA	NA	1	NA	NA	2
CAGL0B03817G	NA	NA	NA	NA	NA	NA	NA	1	NA	1	NA
CAGL0B03839G	NA	NA	NA	NA	NA	NA	NA	1	1	NA	NA
CAGL0B03861G	NA	NA	NA	NA	NA	NA	NA	1	NA	1	NA
CAGL0B03883G	NA	NA	NA	NA	NA	NA	NA	1	NA	2	NA
CAGL0B04015G	NA	NA	NA	NA	NA	NA	NA	1	NA	NA	1
CAGL0B04059G	NA	NA	NA	NA	NA	NA	NA	1	2	NA	NA
CAGL0B04191G	NA	NA	NA	NA	NA	NA	NA	2	NA	NA	NA
CAGL0B04235G	NA	NA	NA	NA	NA	NA	NA	1	NA	NA	NA
CAGL0B04301G	NA	NA	NA	NA	NA	NA	NA	1	NA	2	1
CAGL0B04411G	NA	NA	NA	NA	NA	NA	NA	1	NA	NA	NA
CAGL0B04433G	NA	NA	NA	NA	NA	NA	NA	2	1	2	2
CAGL0B04455G	NA	NA	NA	NA	NA	NA	NA	3	1	NA	NA
CAGL0B04521G	NA	NA	NA	NA	NA	NA	NA	1	1	NA	1
CAGL0B04543G	NA	NA	NA	NA	NA	NA	NA	1	1	NA	NA
CAGL0B04675G	NA	NA	NA	NA	NA	NA	NA	1	NA	NA	NA
CAGL0B04873G	NA	NA	NA	NA	NA	NA	NA	2	1	NA	1
CAGL0B04895G	NA	NA	NA	NA	NA	NA	NA	2	NA	NA	4
CAGL0B05049G	NA	NA	NA	NA	NA	NA	NA	2	NA	NA	NA
CAGL0C00319G	NA	NA	NA	NA	NA	NA	NA	2	1	NA	NA
CAGL0C00341G	NA	NA	NA	NA	NA	NA	NA	2	1	NA	NA
CAGL0C00385G	NA	NA	NA	NA	NA	NA	NA	1	1	NA	1
CAGL0C00407G	NA	NA	NA	NA	NA	NA	NA	1	NA	NA	NA
CAGL0C00429G	NA	NA	NA	NA	NA	NA	NA	1	1	NA	NA
CAGL0C00649G	NA	NA	NA	NA	NA	NA	NA	1	NA	NA	NA
CAGL0C00803G	NA	NA	NA	NA	NA	NA	NA	1	NA	NA	NA
CAGL0C00847G	NA	NA	NA	NA	NA	NA	NA	1	1	NA	NA
CAGL0C00869G	NA	NA	NA	NA	NA	NA	NA	1	NA	NA	NA
CAGL0C01111G	NA	NA	NA	NA	NA	NA	NA	3	1	NA	NA
CAGL0C01155G	NA	NA	NA	NA	NA	NA	NA	1	NA	NA	NA
CAGL0C01243G	NA	NA	NA	NA	NA	NA	NA	3	NA	NA	NA
CAGL0C01353G	NA	NA	NA	NA	NA	NA	NA	1	NA	NA	NA
CAGL0C01397G	NA	NA	NA	NA	NA	NA	NA	1	2	NA	NA
CAGL0C01463G	NA	NA	NA	NA	NA	NA	NA	2	NA	NA	1
CAGL0C01573G	NA	NA	NA	NA	NA	NA	NA	1	1	NA	4
CAGL0C01815G	NA	NA	NA	NA	NA	NA	NA	1	2	NA	NA
CAGL0C01903G	NA	NA	NA	NA	NA	NA	NA	1	NA	NA	1
CAGL0C01947G	NA	NA	NA	NA	NA	NA	NA	1	NA	1	2
CAGL0C02035G	NA	NA	NA	NA	NA	NA	NA	1	NA	2	NA
CAGL0C02079G	NA	NA	NA	NA	NA	NA	NA	1	NA	NA	NA
CAGL0C02101G	NA	NA	NA	NA	NA	NA	NA	1	NA	1	NA
CAGL0C02123G	NA	NA	NA	NA	NA	NA	NA	1	1	1	NA
CAGL0C02167G	NA	NA	NA	NA	NA	NA	NA	2	1	NA	NA
CAGL0C02299G	NA	NA	NA	NA	NA	NA	NA	1	1	1	1
CAGL0C02321G	NA	NA	NA	NA	NA	NA	NA	2	5	NA	NA
CAGL0C02365G	NA	NA	NA	NA	NA	NA	NA	1	2	2	NA
CAGL0C02387G	NA	NA	NA	NA	NA	NA	NA	2	NA	NA	1
CAGL0C02409G	NA	NA	NA	NA	NA	NA	NA	2	NA	NA	1
CAGL0C02519G	NA	NA	NA	NA	NA	NA	NA	2	2	NA	1
CAGL0C02607G	NA	NA	NA	NA	NA	NA	NA	1	NA	NA	2
CAGL0C02651G	NA	NA	NA	NA	NA	NA	NA	1	NA	NA	NA
CAGL0C02673G	NA	NA	NA	NA	NA	NA	NA	1	NA	NA	NA
CAGL0C02761G	NA	NA	NA	NA	NA	NA	NA	1	NA	NA	NA
CAGL0C02937G	NA	NA	NA	NA	NA	NA	NA	1	1	NA	NA
CAGL0C03135G	NA	NA	NA	NA	NA	NA	NA	2	NA	NA	1
CAGL0C03267G	NA	NA	NA	NA	NA	NA	NA	1	1	NA	NA
CAGL0C03421G	NA	NA	NA	NA	NA	NA	NA	1	NA	NA	NA
CAGL0C03575G	NA	NA	NA	NA	NA	NA	NA	1	NA	NA	NA
CAGL0C03674G	NA	NA	NA	NA	NA	NA	NA	1	NA	NA	1
CAGL0C03696G	NA	NA	NA	NA	NA	NA	NA	1	2	NA	NA
CAGL0C03784G	NA	NA	NA	NA	NA	NA	NA	1	2	1	NA
CAGL0C03850G	NA	NA	NA	NA	NA	NA	NA	1	1	NA	NA
CAGL0C03916G	NA	NA	NA	NA	NA	NA	NA	1	NA	NA	NA
CAGL0C03982G	NA	NA	NA	NA	NA	NA	NA	1	NA	NA	NA
CAGL0C04026G	NA	NA	NA	NA	NA	NA	NA	1	NA	NA	1
CAGL0C04191G	NA	NA	NA	NA	NA	NA	NA	1	1	1	NA
CAGL0C04213G	NA	NA	NA	NA	NA	NA	NA	1	NA	1	NA
CAGL0C04235G	NA	NA	NA	NA	NA	NA	NA	1	NA	1	NA
CAGL0C04455G	NA	NA	NA	NA	NA	NA	NA	1	NA	NA	NA
CAGL0C04477G	NA	NA	NA	NA	NA	NA	NA	1	1	NA	NA
CAGL0C04851G	NA	NA	NA	NA	NA	NA	NA	1	1	NA	2
CAGL0C04873G	NA	NA	NA	NA	NA	NA	NA	1	1	NA	2
CAGL0C05027G	NA	NA	NA	NA	NA	NA	NA	1	3	NA	NA
CAGL0C05049G	NA	NA	NA	NA	NA	NA	NA	1	1	NA	NA
CAGL0C05071G	NA	NA	NA	NA	NA	NA	NA	1	NA	NA	NA
CAGL0C05093G	NA	NA	NA	NA	NA	NA	NA	2	1	NA	NA
CAGL0C05115G	NA	NA	NA	NA	NA	NA	NA	1	NA	1	NA
CAGL0C05291G	NA	NA	NA	NA	NA	NA	NA	1	NA	NA	1
CAGL0C05313G	NA	NA	NA	NA	NA	NA	NA	3	NA	1	NA
CAGL0C05335G	NA	NA	NA	NA	NA	NA	NA	2	NA	NA	1
CAGL0C05423G	NA	NA	NA	NA	NA	NA	NA	1	NA	NA	1
CAGL0C05445G	NA	NA	NA	NA	NA	NA	NA	1	NA	NA	1
CAGL0C05577G	NA	NA	NA	NA	NA	NA	NA	1	NA	NA	NA
CAGL0D00154G	NA	NA	NA	NA	NA	NA	NA	1	NA	NA	NA
CAGL0D00242G	NA	NA	NA	NA	NA	NA	NA	1	1	NA	3
CAGL0D00264G	NA	NA	NA	NA	NA	NA	NA	1	1	NA	NA
CAGL0D00330G	NA	NA	NA	NA	NA	NA	NA	1	NA	1	1
CAGL0D00440G	NA	NA	NA	NA	NA	NA	NA	1	NA	NA	NA
CAGL0D00572G	NA	NA	NA	NA	NA	NA	NA	1	NA	NA	1
CAGL0D00682G	NA	NA	NA	NA	NA	NA	NA	1	2	NA	NA
CAGL0D00704G	NA	NA	NA	NA	NA	NA	NA	1	1	NA	NA
CAGL0D00770G	NA	NA	NA	NA	NA	NA	NA	1	1	1	NA
CAGL0D00836G	NA	NA	NA	NA	NA	NA	NA	1	NA	2	3
CAGL0D00880G	NA	NA	NA	NA	NA	NA	NA	1	NA	2	NA
CAGL0D00990G	NA	NA	NA	NA	NA	NA	NA	1	1	NA	NA
CAGL0D01056G	NA	NA	NA	NA	NA	NA	NA	1	NA	NA	2
CAGL0D01452G	NA	NA	NA	NA	NA	NA	NA	1	1	NA	1
CAGL0D01584G	NA	NA	NA	NA	NA	NA	NA	1	NA	1	2
CAGL0D01650G	NA	NA	NA	NA	NA	NA	NA	1	NA	NA	NA
CAGL0D01782G	NA	NA	NA	NA	NA	NA	NA	1	1	NA	NA
CAGL0D01804G	NA	NA	NA	NA	NA	NA	NA	1	1	NA	NA
CAGL0D01892G	NA	NA	NA	NA	NA	NA	NA	2	NA	NA	NA
CAGL0D01914G	NA	NA	NA	NA	NA	NA	NA	1	NA	NA	NA
CAGL0D01980G	NA	NA	NA	NA	NA	NA	NA	2	1	1	NA
CAGL0D02024G	NA	NA	NA	NA	NA	NA	NA	1	NA	NA	NA
CAGL0D02046G	NA	NA	NA	NA	NA	NA	NA	1	NA	NA	NA
CAGL0D02200G	NA	NA	NA	NA	NA	NA	NA	1	NA	NA	1
CAGL0D02310G	NA	NA	NA	NA	NA	NA	NA	1	NA	NA	NA
CAGL0D02332G	NA	NA	NA	NA	NA	NA	NA	1	NA	NA	NA
CAGL0D02486G	NA	NA	NA	NA	NA	NA	NA	2	NA	NA	NA
CAGL0D02508G	NA	NA	NA	NA	NA	NA	NA	1	NA	NA	NA
CAGL0D02552G	NA	NA	NA	NA	NA	NA	NA	2	NA	NA	NA
CAGL0D02574G	NA	NA	NA	NA	NA	NA	NA	2	NA	NA	NA
CAGL0D02882G	NA	NA	NA	NA	NA	NA	NA	1	NA	NA	NA
CAGL0D03036G	NA	NA	NA	NA	NA	NA	NA	1	NA	NA	NA
CAGL0D03058G	NA	NA	NA	NA	NA	NA	NA	1	1	NA	NA
CAGL0D03080G	NA	NA	NA	NA	NA	NA	NA	2	NA	1	NA
CAGL0D03102G	NA	NA	NA	NA	NA	NA	NA	1	1	NA	NA
CAGL0D03212G	NA	NA	NA	NA	NA	NA	NA	1	NA	NA	1
CAGL0D03256G	NA	NA	NA	NA	NA	NA	NA	1	1	1	NA
CAGL0D03278G	NA	NA	NA	NA	NA	NA	NA	1	NA	1	NA
CAGL0D03344G	NA	NA	NA	NA	NA	NA	NA	1	NA	NA	NA
CAGL0D03498G	NA	NA	NA	NA	NA	NA	NA	1	1	NA	NA
CAGL0D03520G	NA	NA	NA	NA	NA	NA	NA	1	1	NA	NA
CAGL0D03740G	NA	NA	NA	NA	NA	NA	NA	1	NA	1	2
CAGL0D03872G	NA	NA	NA	NA	NA	NA	NA	3	1	NA	NA
CAGL0D03894G	NA	NA	NA	NA	NA	NA	NA	1	2	NA	NA
CAGL0D03916G	NA	NA	NA	NA	NA	NA	NA	1	NA	1	1
CAGL0D04004G	NA	NA	NA	NA	NA	NA	NA	2	NA	NA	3
CAGL0D04048G	NA	NA	NA	NA	NA	NA	NA	2	2	NA	NA
CAGL0D04070G	NA	NA	NA	NA	NA	NA	NA	1	1	NA	NA
CAGL0D04158G	NA	NA	NA	NA	NA	NA	NA	1	1	NA	NA
CAGL0D04312G	NA	NA	NA	NA	NA	NA	NA	1	NA	NA	1
CAGL0D04356G	NA	NA	NA	NA	NA	NA	NA	2	1	NA	1
CAGL0D04378G	NA	NA	NA	NA	NA	NA	NA	1	1	NA	NA
CAGL0D04444G	NA	NA	NA	NA	NA	NA	NA	1	NA	1	2
CAGL0D04466G	NA	NA	NA	NA	NA	NA	NA	1	NA	1	NA
CAGL0D04774G	NA	NA	NA	NA	NA	NA	NA	2	1	NA	1
CAGL0D04796G	NA	NA	NA	NA	NA	NA	NA	2	NA	2	1
CAGL0D04818G	NA	NA	NA	NA	NA	NA	NA	1	1	NA	3
CAGL0D04840G	NA	NA	NA	NA	NA	NA	NA	1	1	NA	3
CAGL0D05082G	NA	NA	NA	NA	NA	NA	NA	3	5	NA	NA
CAGL0D05236G	NA	NA	NA	NA	NA	NA	NA	1	2	1	NA
CAGL0D05302G	NA	NA	NA	NA	NA	NA	NA	2	NA	NA	NA
CAGL0D05368G	NA	NA	NA	NA	NA	NA	NA	1	NA	1	NA
CAGL0D05566G	NA	NA	NA	NA	NA	NA	NA	1	3	NA	NA
CAGL0D05610G	NA	NA	NA	NA	NA	NA	NA	2	2	1	3
CAGL0D05720G	NA	NA	NA	NA	NA	NA	NA	1	NA	NA	2
CAGL0D05742G	NA	NA	NA	NA	NA	NA	NA	1	NA	NA	NA
CAGL0D05852G	NA	NA	NA	NA	NA	NA	NA	3	NA	2	1
CAGL0D05874G	NA	NA	NA	NA	NA	NA	NA	3	NA	2	1
CAGL0D06094G	NA	NA	NA	NA	NA	NA	NA	2	NA	1	NA
CAGL0D06204G	NA	NA	NA	NA	NA	NA	NA	1	1	NA	NA
CAGL0D06226G	NA	NA	NA	NA	NA	NA	NA	1	NA	NA	NA
CAGL0D06446G	NA	NA	NA	NA	NA	NA	NA	1	1	NA	1
CAGL0D06468G	NA	NA	NA	NA	NA	NA	NA	2	NA	NA	NA
CAGL0D06556G	NA	NA	NA	NA	NA	NA	NA	1	NA	1	NA
CAGL0D06622G	NA	NA	NA	NA	NA	NA	NA	1	NA	NA	NA
CAGL0D06644G	NA	NA	NA	NA	NA	NA	NA	1	NA	1	2
CAGL0E00165G	NA	NA	NA	NA	NA	NA	NA	1	1	NA	NA
CAGL0E00187G	NA	NA	NA	NA	NA	NA	NA	1	NA	NA	1
CAGL0E00341G	NA	NA	NA	NA	NA	NA	NA	1	NA	NA	1
CAGL0E00407G	NA	NA	NA	NA	NA	NA	NA	1	NA	NA	NA
CAGL0E00429G	NA	NA	NA	NA	NA	NA	NA	1	NA	NA	NA
CAGL0E00451G	NA	NA	NA	NA	NA	NA	NA	2	NA	NA	NA
CAGL0E00473G	NA	NA	NA	NA	NA	NA	NA	1	NA	NA	NA
CAGL0E00495G	NA	NA	NA	NA	NA	NA	NA	1	NA	NA	NA
CAGL0E00869G	NA	NA	NA	NA	NA	NA	NA	1	1	NA	4
CAGL0E00891G	NA	NA	NA	NA	NA	NA	NA	1	1	NA	4
CAGL0E00935G	NA	NA	NA	NA	NA	NA	NA	2	2	NA	NA
CAGL0E00957G	NA	NA	NA	NA	NA	NA	NA	2	1	NA	NA
CAGL0E01133G	NA	NA	NA	NA	NA	NA	NA	1	NA	1	2
CAGL0E01199G	NA	NA	NA	NA	NA	NA	NA	1	NA	NA	3
CAGL0E01287G	NA	NA	NA	NA	NA	NA	NA	1	1	1	NA
CAGL0E01507G	NA	NA	NA	NA	NA	NA	NA	1	NA	2	NA
CAGL0E01529G	NA	NA	NA	NA	NA	NA	NA	2	2	NA	2
CAGL0E01573G	NA	NA	NA	NA	NA	NA	NA	1	NA	1	2
CAGL0E01595G	NA	NA	NA	NA	NA	NA	NA	1	NA	1	2
CAGL0E01639G	NA	NA	NA	NA	NA	NA	NA	1	NA	NA	NA
CAGL0E01661G	NA	NA	NA	NA	NA	NA	NA	2	1	NA	NA
CAGL0E01771G	NA	NA	NA	NA	NA	NA	NA	1	NA	1	2
CAGL0E01881G	NA	NA	NA	NA	NA	NA	NA	1	1	1	NA
CAGL0E02013G	NA	NA	NA	NA	NA	NA	NA	1	NA	NA	1
CAGL0E02101G	NA	NA	NA	NA	NA	NA	NA	1	NA	NA	NA
CAGL0E02189G	NA	NA	NA	NA	NA	NA	NA	1	NA	2	NA
CAGL0E02299G	NA	NA	NA	NA	NA	NA	NA	2	NA	NA	NA
CAGL0E02321G	NA	NA	NA	NA	NA	NA	NA	1	1	NA	NA
CAGL0E02365G	NA	NA	NA	NA	NA	NA	NA	1	1	NA	NA
CAGL0E02453G	NA	NA	NA	NA	NA	NA	NA	2	2	NA	NA
CAGL0E02497G	NA	NA	NA	NA	NA	NA	NA	1	NA	NA	NA
CAGL0E02651G	NA	NA	NA	NA	NA	NA	NA	1	NA	NA	1
CAGL0E02849G	NA	NA	NA	NA	NA	NA	NA	1	NA	1	2
CAGL0E02871G	NA	NA	NA	NA	NA	NA	NA	1	NA	2	1
CAGL0E02893G	NA	NA	NA	NA	NA	NA	NA	1	NA	2	1
CAGL0E03179G	NA	NA	NA	NA	NA	NA	NA	1	NA	NA	NA
CAGL0E03201G	NA	NA	NA	NA	NA	NA	NA	1	NA	NA	NA
CAGL0E03223G	NA	NA	NA	NA	NA	NA	NA	1	NA	3	2
CAGL0E03421G	NA	NA	NA	NA	NA	NA	NA	2	NA	NA	NA
CAGL0E03432G	NA	NA	NA	NA	NA	NA	NA	1	NA	NA	NA
CAGL0E03674G	NA	NA	NA	NA	NA	NA	NA	1	2	NA	NA
CAGL0E03696G	NA	NA	NA	NA	NA	NA	NA	1	2	NA	NA
CAGL0E03762G	NA	NA	NA	NA	NA	NA	NA	3	NA	NA	1
CAGL0E03806G	NA	NA	NA	NA	NA	NA	NA	1	1	NA	1
CAGL0E03894G	NA	NA	NA	NA	NA	NA	NA	1	1	NA	NA
CAGL0E03916G	NA	NA	NA	NA	NA	NA	NA	1	1	NA	NA
CAGL0E03960G	NA	NA	NA	NA	NA	NA	NA	1	2	NA	1
CAGL0E04026G	NA	NA	NA	NA	NA	NA	NA	1	NA	NA	NA
CAGL0E04114G	NA	NA	NA	NA	NA	NA	NA	2	NA	NA	NA
CAGL0E04136G	NA	NA	NA	NA	NA	NA	NA	2	NA	1	NA
CAGL0E04158G	NA	NA	NA	NA	NA	NA	NA	2	NA	NA	4
CAGL0E04202G	NA	NA	NA	NA	NA	NA	NA	1	NA	NA	1
CAGL0E04268G	NA	NA	NA	NA	NA	NA	NA	1	NA	NA	NA
CAGL0E04290G	NA	NA	NA	NA	NA	NA	NA	1	NA	NA	NA
CAGL0E04488G	NA	NA	NA	NA	NA	NA	NA	1	NA	NA	NA
CAGL0E04752G	NA	NA	NA	NA	NA	NA	NA	1	NA	NA	1
CAGL0E04774G	NA	NA	NA	NA	NA	NA	NA	1	3	1	NA
CAGL0E04796G	NA	NA	NA	NA	NA	NA	NA	1	NA	NA	NA
CAGL0E04818G	NA	NA	NA	NA	NA	NA	NA	2	NA	NA	NA
CAGL0E04972G	NA	NA	NA	NA	NA	NA	NA	1	NA	NA	NA
CAGL0E05082G	NA	NA	NA	NA	NA	NA	NA	2	NA	1	NA
CAGL0E05104G	NA	NA	NA	NA	NA	NA	NA	2	1	2	NA
CAGL0E05280G	NA	NA	NA	NA	NA	NA	NA	1	1	1	NA
CAGL0E05368G	NA	NA	NA	NA	NA	NA	NA	1	NA	NA	NA
CAGL0E05764G	NA	NA	NA	NA	NA	NA	NA	2	NA	1	2
CAGL0E05896G	NA	NA	NA	NA	NA	NA	NA	2	NA	NA	NA
CAGL0E05918G	NA	NA	NA	NA	NA	NA	NA	1	NA	NA	NA
CAGL0E05984G	NA	NA	NA	NA	NA	NA	NA	1	NA	1	NA
CAGL0E06006G	NA	NA	NA	NA	NA	NA	NA	2	NA	NA	NA
CAGL0E06072G	NA	NA	NA	NA	NA	NA	NA	2	NA	NA	1
CAGL0E06182G	NA	NA	NA	NA	NA	NA	NA	2	NA	NA	1
CAGL0E06204G	NA	NA	NA	NA	NA	NA	NA	2	NA	NA	1
CAGL0E06248G	NA	NA	NA	NA	NA	NA	NA	1	NA	NA	NA
CAGL0E06402G	NA	NA	NA	NA	NA	NA	NA	1	NA	NA	NA
CAGL0E06490G	NA	NA	NA	NA	NA	NA	NA	1	NA	NA	NA
CAGL0E06512G	NA	NA	NA	NA	NA	NA	NA	1	2	NA	NA
CAGL0E06644G	NA	NA	NA	NA	NA	NA	NA	1	NA	1	3
CAGL0E06666G	NA	NA	NA	NA	NA	NA	NA	2	1	NA	NA
CAGL0E06688G	NA	NA	NA	NA	NA	NA	NA	2	NA	NA	1
CAGL0F00253G	NA	NA	NA	NA	NA	NA	NA	2	NA	1	1
CAGL0F00275G	NA	NA	NA	NA	NA	NA	NA	4	NA	NA	2
CAGL0F00319G	NA	NA	NA	NA	NA	NA	NA	1	NA	2	NA
CAGL0F00341G	NA	NA	NA	NA	NA	NA	NA	1	NA	2	NA
CAGL0F00407G	NA	NA	NA	NA	NA	NA	NA	1	NA	1	2
CAGL0F00429G	NA	NA	NA	NA	NA	NA	NA	1	1	NA	1
CAGL0F00451G	NA	NA	NA	NA	NA	NA	NA	1	NA	1	1
CAGL0F00473G	NA	NA	NA	NA	NA	NA	NA	1	NA	1	NA
CAGL0F00539G	NA	NA	NA	NA	NA	NA	NA	1	1	1	NA
CAGL0F00693G	NA	NA	NA	NA	NA	NA	NA	1	1	NA	NA
CAGL0F00715G	NA	NA	NA	NA	NA	NA	NA	2	NA	2	2
CAGL0F00913G	NA	NA	NA	NA	NA	NA	NA	1	NA	NA	NA
CAGL0F00935G	NA	NA	NA	NA	NA	NA	NA	3	NA	NA	1
CAGL0F00957G	NA	NA	NA	NA	NA	NA	NA	1	NA	NA	NA
CAGL0F01133G	NA	NA	NA	NA	NA	NA	NA	1	NA	NA	2
CAGL0F01155G	NA	NA	NA	NA	NA	NA	NA	1	NA	NA	NA
CAGL0F01243G	NA	NA	NA	NA	NA	NA	NA	3	NA	NA	NA
CAGL0F01287G	NA	NA	NA	NA	NA	NA	NA	1	1	NA	1
CAGL0F01397G	NA	NA	NA	NA	NA	NA	NA	1	1	NA	NA
CAGL0F01419G	NA	NA	NA	NA	NA	NA	NA	1	NA	NA	4
CAGL0F01441G	NA	NA	NA	NA	NA	NA	NA	1	NA	NA	4
CAGL0F01595G	NA	NA	NA	NA	NA	NA	NA	1	1	NA	2
CAGL0F01617G	NA	NA	NA	NA	NA	NA	NA	1	1	NA	2
CAGL0F01771G	NA	NA	NA	NA	NA	NA	NA	1	NA	NA	NA
CAGL0F01881G	NA	NA	NA	NA	NA	NA	NA	1	NA	NA	NA
CAGL0F02035G	NA	NA	NA	NA	NA	NA	NA	2	NA	NA	2
CAGL0F02101G	NA	NA	NA	NA	NA	NA	NA	1	NA	NA	NA
CAGL0F02145G	NA	NA	NA	NA	NA	NA	NA	1	NA	NA	NA
CAGL0F02167G	NA	NA	NA	NA	NA	NA	NA	1	NA	NA	NA
CAGL0F02343G	NA	NA	NA	NA	NA	NA	NA	1	NA	NA	2
CAGL0F02387G	NA	NA	NA	NA	NA	NA	NA	1	NA	NA	NA
CAGL0F02431G	NA	NA	NA	NA	NA	NA	NA	4	1	NA	2
CAGL0F02453G	NA	NA	NA	NA	NA	NA	NA	1	NA	NA	NA
CAGL0F02475G	NA	NA	NA	NA	NA	NA	NA	1	NA	NA	NA
CAGL0F02497G	NA	NA	NA	NA	NA	NA	NA	1	NA	NA	NA
CAGL0F02519G	NA	NA	NA	NA	NA	NA	NA	1	NA	NA	NA
CAGL0F02739G	NA	NA	NA	NA	NA	NA	NA	1	NA	NA	NA
CAGL0F02761G	NA	NA	NA	NA	NA	NA	NA	1	NA	NA	NA
CAGL0F02871G	NA	NA	NA	NA	NA	NA	NA	1	NA	NA	NA
CAGL0F03003G	NA	NA	NA	NA	NA	NA	NA	1	NA	NA	1
CAGL0F03025G	NA	NA	NA	NA	NA	NA	NA	1	NA	NA	1
CAGL0F03113G	NA	NA	NA	NA	NA	NA	NA	1	NA	1	NA
CAGL0F03135G	NA	NA	NA	NA	NA	NA	NA	1	NA	NA	1
CAGL0F03157G	NA	NA	NA	NA	NA	NA	NA	2	1	1	NA
CAGL0F03179G	NA	NA	NA	NA	NA	NA	NA	1	1	1	NA
CAGL0F03641G	NA	NA	NA	NA	NA	NA	NA	1	NA	1	NA
CAGL0F03707G	NA	NA	NA	NA	NA	NA	NA	1	NA	NA	NA
CAGL0F03729G	NA	NA	NA	NA	NA	NA	NA	1	NA	NA	NA
CAGL0F03795G	NA	NA	NA	NA	NA	NA	NA	1	1	1	NA
CAGL0F03861G	NA	NA	NA	NA	NA	NA	NA	1	1	2	NA
CAGL0F03883G	NA	NA	NA	NA	NA	NA	NA	2	2	1	NA
CAGL0F04081G	NA	NA	NA	NA	NA	NA	NA	1	NA	NA	2
CAGL0F04235G	NA	NA	NA	NA	NA	NA	NA	3	1	NA	1
CAGL0F04301G	NA	NA	NA	NA	NA	NA	NA	2	1	1	NA
CAGL0F04345G	NA	NA	NA	NA	NA	NA	NA	1	1	NA	1
CAGL0F04587G	NA	NA	NA	NA	NA	NA	NA	1	NA	NA	1
CAGL0F04609G	NA	NA	NA	NA	NA	NA	NA	1	1	NA	NA
CAGL0F04653G	NA	NA	NA	NA	NA	NA	NA	1	2	NA	NA
CAGL0F04785G	NA	NA	NA	NA	NA	NA	NA	1	NA	NA	1
CAGL0F04873G	NA	NA	NA	NA	NA	NA	NA	1	NA	NA	NA
CAGL0F05071G	NA	NA	NA	NA	NA	NA	NA	1	1	NA	NA
CAGL0F05181G	NA	NA	NA	NA	NA	NA	NA	1	1	NA	NA
CAGL0F05203G	NA	NA	NA	NA	NA	NA	NA	2	NA	NA	NA
CAGL0F05247G	NA	NA	NA	NA	NA	NA	NA	3	NA	1	3
CAGL0F05335G	NA	NA	NA	NA	NA	NA	NA	1	NA	NA	NA
CAGL0F05445G	NA	NA	NA	NA	NA	NA	NA	2	NA	1	NA
CAGL0F05577G	NA	NA	NA	NA	NA	NA	NA	1	NA	NA	1
CAGL0F05599G	NA	NA	NA	NA	NA	NA	NA	1	NA	NA	NA
CAGL0F05665G	NA	NA	NA	NA	NA	NA	NA	1	1	NA	NA
CAGL0F05687G	NA	NA	NA	NA	NA	NA	NA	2	1	1	1
CAGL0F05709G	NA	NA	NA	NA	NA	NA	NA	1	1	2	3
CAGL0F05753G	NA	NA	NA	NA	NA	NA	NA	1	NA	NA	NA
CAGL0F05775G	NA	NA	NA	NA	NA	NA	NA	1	NA	1	NA
CAGL0F05929G	NA	NA	NA	NA	NA	NA	NA	1	NA	1	1
CAGL0F05951G	NA	NA	NA	NA	NA	NA	NA	1	NA	1	1
CAGL0F05973G	NA	NA	NA	NA	NA	NA	NA	2	NA	NA	NA
CAGL0F06149G	NA	NA	NA	NA	NA	NA	NA	1	2	1	2
CAGL0F06171G	NA	NA	NA	NA	NA	NA	NA	1	2	NA	NA
CAGL0F06215G	NA	NA	NA	NA	NA	NA	NA	1	NA	NA	NA
CAGL0F06501G	NA	NA	NA	NA	NA	NA	NA	1	NA	2	2
CAGL0F06523G	NA	NA	NA	NA	NA	NA	NA	1	NA	2	2
CAGL0F06545G	NA	NA	NA	NA	NA	NA	NA	1	NA	2	2
CAGL0F06611G	NA	NA	NA	NA	NA	NA	NA	1	NA	NA	3
CAGL0F06633G	NA	NA	NA	NA	NA	NA	NA	1	1	NA	NA
CAGL0F06655G	NA	NA	NA	NA	NA	NA	NA	1	1	NA	NA
CAGL0F06743G	NA	NA	NA	NA	NA	NA	NA	2	NA	NA	NA
CAGL0F06765G	NA	NA	NA	NA	NA	NA	NA	1	NA	NA	NA
CAGL0F06787G	NA	NA	NA	NA	NA	NA	NA	2	NA	NA	NA
CAGL0F06875G	NA	NA	NA	NA	NA	NA	NA	2	NA	NA	NA
CAGL0F06897G	NA	NA	NA	NA	NA	NA	NA	1	1	1	NA
CAGL0F06985G	NA	NA	NA	NA	NA	NA	NA	1	NA	NA	NA
CAGL0F07007G	NA	NA	NA	NA	NA	NA	NA	1	1	NA	NA
CAGL0F07161G	NA	NA	NA	NA	NA	NA	NA	3	NA	1	3
CAGL0F07359G	NA	NA	NA	NA	NA	NA	NA	1	NA	1	1
CAGL0F07425G	NA	NA	NA	NA	NA	NA	NA	1	NA	NA	NA
CAGL0F07447G	NA	NA	NA	NA	NA	NA	NA	3	2	NA	NA
CAGL0F07469G	NA	NA	NA	NA	NA	NA	NA	1	1	NA	NA
CAGL0F07491G	NA	NA	NA	NA	NA	NA	NA	1	1	NA	NA
CAGL0F07557G	NA	NA	NA	NA	NA	NA	NA	1	1	2	NA
CAGL0F07579G	NA	NA	NA	NA	NA	NA	NA	1	2	NA	NA
CAGL0F07623G	NA	NA	NA	NA	NA	NA	NA	2	NA	1	2
CAGL0F07821G	NA	NA	NA	NA	NA	NA	NA	2	NA	1	NA
CAGL0F07843G	NA	NA	NA	NA	NA	NA	NA	2	NA	1	NA
CAGL0F07887G	NA	NA	NA	NA	NA	NA	NA	2	NA	1	NA
CAGL0F07909G	NA	NA	NA	NA	NA	NA	NA	1	NA	NA	2
CAGL0F07931G	NA	NA	NA	NA	NA	NA	NA	1	NA	1	NA
CAGL0F08063G	NA	NA	NA	NA	NA	NA	NA	1	2	NA	NA
CAGL0F08107G	NA	NA	NA	NA	NA	NA	NA	1	4	NA	NA
CAGL0F08239G	NA	NA	NA	NA	NA	NA	NA	2	NA	1	NA
CAGL0F08261G	NA	NA	NA	NA	NA	NA	NA	1	1	NA	1
CAGL0F08327G	NA	NA	NA	NA	NA	NA	NA	1	NA	1	3
CAGL0F08481G	NA	NA	NA	NA	NA	NA	NA	1	1	1	2
CAGL0F08503G	NA	NA	NA	NA	NA	NA	NA	2	1	NA	2
CAGL0F08591G	NA	NA	NA	NA	NA	NA	NA	3	NA	NA	NA
CAGL0F08613G	NA	NA	NA	NA	NA	NA	NA	1	NA	NA	NA
CAGL0F08635G	NA	NA	NA	NA	NA	NA	NA	1	NA	NA	NA
CAGL0F08723G	NA	NA	NA	NA	NA	NA	NA	1	NA	NA	NA
CAGL0F09031G	NA	NA	NA	NA	NA	NA	NA	1	NA	NA	NA
CAGL0F09097G	NA	NA	NA	NA	NA	NA	NA	1	NA	NA	NA
CAGL0F09163G	NA	NA	NA	NA	NA	NA	NA	1	1	NA	NA
CAGL0F09185G	NA	NA	NA	NA	NA	NA	NA	2	NA	1	NA
CAGL0F09207G	NA	NA	NA	NA	NA	NA	NA	2	NA	1	NA
CAGL0F09251G	NA	NA	NA	NA	NA	NA	NA	2	NA	NA	1
CAGL0G00176G	NA	NA	NA	NA	NA	NA	NA	1	1	NA	NA
CAGL0G00220G	NA	NA	NA	NA	NA	NA	NA	1	1	NA	NA
CAGL0G00396G	NA	NA	NA	NA	NA	NA	NA	1	NA	NA	NA
CAGL0G00418G	NA	NA	NA	NA	NA	NA	NA	1	NA	NA	NA
CAGL0G00462G	NA	NA	NA	NA	NA	NA	NA	1	1	NA	NA
CAGL0G00528G	NA	NA	NA	NA	NA	NA	NA	1	NA	NA	NA
CAGL0G00704G	NA	NA	NA	NA	NA	NA	NA	1	NA	2	1
CAGL0G00748G	NA	NA	NA	NA	NA	NA	NA	1	NA	3	NA
CAGL0G00924G	NA	NA	NA	NA	NA	NA	NA	1	NA	3	2
CAGL0G01078G	NA	NA	NA	NA	NA	NA	NA	2	1	NA	NA
CAGL0G01122G	NA	NA	NA	NA	NA	NA	NA	1	1	NA	NA
CAGL0G01188G	NA	NA	NA	NA	NA	NA	NA	1	NA	1	NA
CAGL0G01210G	NA	NA	NA	NA	NA	NA	NA	1	1	1	NA
CAGL0G01474G	NA	NA	NA	NA	NA	NA	NA	1	3	NA	NA
CAGL0G01606G	NA	NA	NA	NA	NA	NA	NA	1	NA	1	NA
CAGL0G01782G	NA	NA	NA	NA	NA	NA	NA	1	1	1	1
CAGL0G01925G	NA	NA	NA	NA	NA	NA	NA	1	NA	NA	NA
CAGL0G02123G	NA	NA	NA	NA	NA	NA	NA	1	NA	NA	1
CAGL0G02145G	NA	NA	NA	NA	NA	NA	NA	1	NA	1	1
CAGL0G02167G	NA	NA	NA	NA	NA	NA	NA	1	NA	2	1
CAGL0G02189G	NA	NA	NA	NA	NA	NA	NA	1	NA	2	1
CAGL0G02211G	NA	NA	NA	NA	NA	NA	NA	1	NA	NA	2
CAGL0G02277G	NA	NA	NA	NA	NA	NA	NA	1	NA	1	NA
CAGL0G02299G	NA	NA	NA	NA	NA	NA	NA	1	NA	1	NA
CAGL0G02343G	NA	NA	NA	NA	NA	NA	NA	2	NA	NA	2
CAGL0G02365G	NA	NA	NA	NA	NA	NA	NA	1	NA	1	3
CAGL0G02387G	NA	NA	NA	NA	NA	NA	NA	1	NA	NA	NA
CAGL0G02563G	NA	NA	NA	NA	NA	NA	NA	1	1	1	NA
CAGL0G02585G	NA	NA	NA	NA	NA	NA	NA	1	NA	1	NA
CAGL0G02629G	NA	NA	NA	NA	NA	NA	NA	2	NA	2	2
CAGL0G03047G	NA	NA	NA	NA	NA	NA	NA	1	NA	NA	NA
CAGL0G03069G	NA	NA	NA	NA	NA	NA	NA	3	NA	1	1
CAGL0G03113G	NA	NA	NA	NA	NA	NA	NA	1	NA	2	1
CAGL0G03135G	NA	NA	NA	NA	NA	NA	NA	2	NA	2	1
CAGL0G03179G	NA	NA	NA	NA	NA	NA	NA	1	1	NA	2
CAGL0G03311G	NA	NA	NA	NA	NA	NA	NA	1	NA	NA	3
CAGL0G03443G	NA	NA	NA	NA	NA	NA	NA	2	NA	2	5
CAGL0G03465G	NA	NA	NA	NA	NA	NA	NA	1	NA	2	5
CAGL0G03487G	NA	NA	NA	NA	NA	NA	NA	2	NA	NA	1
CAGL0G03509G	NA	NA	NA	NA	NA	NA	NA	1	NA	NA	2
CAGL0G03619G	NA	NA	NA	NA	NA	NA	NA	1	NA	NA	NA
CAGL0G03641G	NA	NA	NA	NA	NA	NA	NA	1	NA	NA	NA
CAGL0G03663G	NA	NA	NA	NA	NA	NA	NA	1	NA	NA	NA
CAGL0G03729G	NA	NA	NA	NA	NA	NA	NA	2	NA	1	NA
CAGL0G03751G	NA	NA	NA	NA	NA	NA	NA	2	NA	1	NA
CAGL0G03861G	NA	NA	NA	NA	NA	NA	NA	3	NA	NA	NA
CAGL0G03949G	NA	NA	NA	NA	NA	NA	NA	1	1	NA	NA
CAGL0G04037G	NA	NA	NA	NA	NA	NA	NA	1	NA	NA	NA
CAGL0G04081G	NA	NA	NA	NA	NA	NA	NA	2	1	1	1
CAGL0G04103G	NA	NA	NA	NA	NA	NA	NA	2	1	NA	1
CAGL0G04147G	NA	NA	NA	NA	NA	NA	NA	1	1	NA	NA
CAGL0G04169G	NA	NA	NA	NA	NA	NA	NA	1	NA	1	3
CAGL0G04191G	NA	NA	NA	NA	NA	NA	NA	1	NA	1	1
CAGL0G04345G	NA	NA	NA	NA	NA	NA	NA	1	1	NA	NA
CAGL0G04543G	NA	NA	NA	NA	NA	NA	NA	2	NA	1	1
CAGL0G04565G	NA	NA	NA	NA	NA	NA	NA	1	NA	NA	NA
CAGL0G04587G	NA	NA	NA	NA	NA	NA	NA	1	NA	NA	NA
CAGL0G04631G	NA	NA	NA	NA	NA	NA	NA	2	NA	1	1
CAGL0G04697G	NA	NA	NA	NA	NA	NA	NA	1	1	NA	NA
CAGL0G04741G	NA	NA	NA	NA	NA	NA	NA	2	NA	NA	NA
CAGL0G04785G	NA	NA	NA	NA	NA	NA	NA	1	4	NA	NA
CAGL0G04807G	NA	NA	NA	NA	NA	NA	NA	1	4	NA	NA
CAGL0G04939G	NA	NA	NA	NA	NA	NA	NA	1	NA	NA	NA
CAGL0G05027G	NA	NA	NA	NA	NA	NA	NA	1	NA	1	3
CAGL0G05049G	NA	NA	NA	NA	NA	NA	NA	1	1	NA	1
CAGL0G05093G	NA	NA	NA	NA	NA	NA	NA	1	NA	1	2
CAGL0G05115G	NA	NA	NA	NA	NA	NA	NA	1	NA	1	2
CAGL0G05247G	NA	NA	NA	NA	NA	NA	NA	1	NA	NA	NA
CAGL0G05445G	NA	NA	NA	NA	NA	NA	NA	2	NA	NA	2
CAGL0G05489G	NA	NA	NA	NA	NA	NA	NA	1	NA	NA	NA
CAGL0G05632G	NA	NA	NA	NA	NA	NA	NA	1	2	NA	2
CAGL0G05654G	NA	NA	NA	NA	NA	NA	NA	1	NA	NA	NA
CAGL0G05720G	NA	NA	NA	NA	NA	NA	NA	1	1	NA	NA
CAGL0G05742G	NA	NA	NA	NA	NA	NA	NA	1	NA	2	1
CAGL0G05808G	NA	NA	NA	NA	NA	NA	NA	1	NA	NA	1
CAGL0G05918G	NA	NA	NA	NA	NA	NA	NA	2	NA	NA	2
CAGL0G05984G	NA	NA	NA	NA	NA	NA	NA	1	NA	NA	NA
CAGL0G06028G	NA	NA	NA	NA	NA	NA	NA	1	1	NA	NA
CAGL0G06050G	NA	NA	NA	NA	NA	NA	NA	1	1	NA	NA
CAGL0G06094G	NA	NA	NA	NA	NA	NA	NA	1	1	1	NA
CAGL0G06138G	NA	NA	NA	NA	NA	NA	NA	1	1	NA	2
CAGL0G06182G	NA	NA	NA	NA	NA	NA	NA	2	NA	NA	NA
CAGL0G06292G	NA	NA	NA	NA	NA	NA	NA	1	NA	NA	NA
CAGL0G06336G	NA	NA	NA	NA	NA	NA	NA	2	1	NA	2
CAGL0G06358G	NA	NA	NA	NA	NA	NA	NA	1	2	NA	NA
CAGL0G06402G	NA	NA	NA	NA	NA	NA	NA	1	NA	NA	NA
IPF_15324.1-15325.1	NA	NA	NA	NA	NA	NA	NA	2	NA	NA	NA
CAGL0G06556G	NA	NA	NA	NA	NA	NA	NA	1	NA	NA	NA
CAGL0G06600G	NA	NA	NA	NA	NA	NA	NA	1	NA	NA	1
CAGL0G06688G	NA	NA	NA	NA	NA	NA	NA	2	NA	NA	NA
CAGL0G06710G	NA	NA	NA	NA	NA	NA	NA	1	NA	NA	NA
CAGL0G06732G	NA	NA	NA	NA	NA	NA	NA	2	NA	NA	NA
CAGL0G06754G	NA	NA	NA	NA	NA	NA	NA	1	NA	NA	NA
CAGL0G06776G	NA	NA	NA	NA	NA	NA	NA	1	NA	NA	NA
CAGL0G06820G	NA	NA	NA	NA	NA	NA	NA	1	NA	NA	NA
CAGL0G06864G	NA	NA	NA	NA	NA	NA	NA	1	2	1	NA
CAGL0G06886G	NA	NA	NA	NA	NA	NA	NA	1	NA	NA	NA
CAGL0G06908G	NA	NA	NA	NA	NA	NA	NA	1	NA	NA	NA
CAGL0G06930G	NA	NA	NA	NA	NA	NA	NA	2	NA	1	NA
CAGL0G07128G	NA	NA	NA	NA	NA	NA	NA	1	NA	2	4
CAGL0G07172G	NA	NA	NA	NA	NA	NA	NA	2	1	NA	NA
CAGL0G07315G	NA	NA	NA	NA	NA	NA	NA	1	1	NA	NA
CAGL0G07337G	NA	NA	NA	NA	NA	NA	NA	1	1	NA	NA
CAGL0G07447G	NA	NA	NA	NA	NA	NA	NA	2	NA	NA	NA
CAGL0G07513G	NA	NA	NA	NA	NA	NA	NA	1	NA	NA	NA
CAGL0G07579G	NA	NA	NA	NA	NA	NA	NA	1	NA	1	NA
CAGL0G07623G	NA	NA	NA	NA	NA	NA	NA	1	NA	NA	NA
CAGL0G07667G	NA	NA	NA	NA	NA	NA	NA	1	NA	NA	NA
CAGL0G07733G	NA	NA	NA	NA	NA	NA	NA	3	NA	1	1
CAGL0G07755G	NA	NA	NA	NA	NA	NA	NA	2	NA	1	1
CAGL0G07799G	NA	NA	NA	NA	NA	NA	NA	1	NA	NA	NA
CAGL0G07821G	NA	NA	NA	NA	NA	NA	NA	2	NA	3	2
CAGL0G07931G	NA	NA	NA	NA	NA	NA	NA	1	3	NA	NA
CAGL0G07997G	NA	NA	NA	NA	NA	NA	NA	1	NA	NA	NA
CAGL0G08019G	NA	NA	NA	NA	NA	NA	NA	1	3	NA	1
CAGL0G08107G	NA	NA	NA	NA	NA	NA	NA	2	NA	NA	1
CAGL0G08250G	NA	NA	NA	NA	NA	NA	NA	1	2	1	1
CAGL0G08426G	NA	NA	NA	NA	NA	NA	NA	1	NA	NA	NA
CAGL0G08470G	NA	NA	NA	NA	NA	NA	NA	2	NA	NA	NA
CAGL0G08492G	NA	NA	NA	NA	NA	NA	NA	1	NA	NA	NA
CAGL0G08558G	NA	NA	NA	NA	NA	NA	NA	1	NA	NA	NA
CAGL0G08580G	NA	NA	NA	NA	NA	NA	NA	1	1	NA	NA
CAGL0G08602G	NA	NA	NA	NA	NA	NA	NA	2	1	NA	2
CAGL0G08624G	NA	NA	NA	NA	NA	NA	NA	2	NA	NA	NA
CAGL0G08712G	NA	NA	NA	NA	NA	NA	NA	1	1	NA	NA
CAGL0G08734G	NA	NA	NA	NA	NA	NA	NA	1	1	NA	4
CAGL0G08822G	NA	NA	NA	NA	NA	NA	NA	1	NA	1	NA
CAGL0G08910G	NA	NA	NA	NA	NA	NA	NA	1	NA	1	3
CAGL0G09064G	NA	NA	NA	NA	NA	NA	NA	1	5	NA	NA
CAGL0G09086G	NA	NA	NA	NA	NA	NA	NA	1	NA	NA	NA
CAGL0G09218G	NA	NA	NA	NA	NA	NA	NA	1	NA	1	1
CAGL0G09295G	NA	NA	NA	NA	NA	NA	NA	1	NA	1	1
CAGL0G09317G	NA	NA	NA	NA	NA	NA	NA	1	NA	1	1
CAGL0G09537G	NA	NA	NA	NA	NA	NA	NA	2	NA	NA	1
CAGL0G09647G	NA	NA	NA	NA	NA	NA	NA	1	NA	NA	NA
CAGL0G09757G	NA	NA	NA	NA	NA	NA	NA	2	NA	NA	2
CAGL0G09823G	NA	NA	NA	NA	NA	NA	NA	1	NA	2	NA
CAGL0G09845G	NA	NA	NA	NA	NA	NA	NA	1	NA	1	1
CAGL0G09955G	NA	NA	NA	NA	NA	NA	NA	1	NA	NA	1
CAGL0G10021G	NA	NA	NA	NA	NA	NA	NA	2	NA	2	1
CAGL0H00286G	NA	NA	NA	NA	NA	NA	NA	1	NA	NA	3
CAGL0H00308G	NA	NA	NA	NA	NA	NA	NA	1	NA	NA	2
CAGL0H00462G	NA	NA	NA	NA	NA	NA	NA	1	1	NA	NA
CAGL0H00572G	NA	NA	NA	NA	NA	NA	NA	1	1	2	NA
CAGL0H00594G	NA	NA	NA	NA	NA	NA	NA	1	1	2	NA
CAGL0H00682G	NA	NA	NA	NA	NA	NA	NA	1	2	NA	NA
CAGL0H00704G	NA	NA	NA	NA	NA	NA	NA	1	2	NA	2
CAGL0H00715G	NA	NA	NA	NA	NA	NA	NA	1	NA	NA	NA
CAGL0H00737G	NA	NA	NA	NA	NA	NA	NA	1	NA	NA	NA
CAGL0H00759G	NA	NA	NA	NA	NA	NA	NA	2	NA	NA	NA
CAGL0H00825G	NA	NA	NA	NA	NA	NA	NA	1	NA	NA	NA
CAGL0H01045G	NA	NA	NA	NA	NA	NA	NA	1	NA	NA	NA
CAGL0H01067G	NA	NA	NA	NA	NA	NA	NA	1	NA	1	2
CAGL0H01177G	NA	NA	NA	NA	NA	NA	NA	1	NA	1	NA
CAGL0H01265G	NA	NA	NA	NA	NA	NA	NA	1	NA	NA	NA
CAGL0H01397G	NA	NA	NA	NA	NA	NA	NA	1	1	NA	NA
CAGL0H01463G	NA	NA	NA	NA	NA	NA	NA	3	NA	2	1
CAGL0H01485G	NA	NA	NA	NA	NA	NA	NA	1	NA	NA	NA
CAGL0H01507G	NA	NA	NA	NA	NA	NA	NA	1	NA	NA	NA
CAGL0H01551G	NA	NA	NA	NA	NA	NA	NA	1	1	NA	NA
CAGL0H01573G	NA	NA	NA	NA	NA	NA	NA	1	NA	NA	1
CAGL0H01639G	NA	NA	NA	NA	NA	NA	NA	1	NA	NA	1
CAGL0H01705G	NA	NA	NA	NA	NA	NA	NA	1	NA	NA	NA
CAGL0H01815G	NA	NA	NA	NA	NA	NA	NA	1	1	NA	NA
CAGL0H01881G	NA	NA	NA	NA	NA	NA	NA	1	NA	1	NA
CAGL0H01947G	NA	NA	NA	NA	NA	NA	NA	1	NA	1	NA
CAGL0H02189G	NA	NA	NA	NA	NA	NA	NA	1	NA	1	4
CAGL0H02211G	NA	NA	NA	NA	NA	NA	NA	1	NA	1	4
CAGL0H02299G	NA	NA	NA	NA	NA	NA	NA	1	NA	1	NA
CAGL0H02343G	NA	NA	NA	NA	NA	NA	NA	3	NA	NA	NA
CAGL0H02409G	NA	NA	NA	NA	NA	NA	NA	1	NA	NA	2
CAGL0H02431G	NA	NA	NA	NA	NA	NA	NA	1	NA	2	3
CAGL0H02475G	NA	NA	NA	NA	NA	NA	NA	1	NA	NA	1
CAGL0H02497G	NA	NA	NA	NA	NA	NA	NA	1	1	1	NA
CAGL0H02519G	NA	NA	NA	NA	NA	NA	NA	1	1	NA	NA
CAGL0H02563G	NA	NA	NA	NA	NA	NA	NA	1	2	NA	NA
CAGL0H02717G	NA	NA	NA	NA	NA	NA	NA	1	1	NA	NA
CAGL0H02827G	NA	NA	NA	NA	NA	NA	NA	1	NA	NA	NA
CAGL0H03003G	NA	NA	NA	NA	NA	NA	NA	1	NA	NA	NA
CAGL0H03069G	NA	NA	NA	NA	NA	NA	NA	1	NA	NA	1
CAGL0H03201G	NA	NA	NA	NA	NA	NA	NA	1	NA	1	1
CAGL0H03223G	NA	NA	NA	NA	NA	NA	NA	1	NA	NA	NA
CAGL0H03245G	NA	NA	NA	NA	NA	NA	NA	1	NA	NA	1
CAGL0H03311G	NA	NA	NA	NA	NA	NA	NA	2	NA	NA	2
CAGL0H03509G	NA	NA	NA	NA	NA	NA	NA	2	NA	NA	NA
CAGL0H03531G	NA	NA	NA	NA	NA	NA	NA	2	NA	NA	NA
CAGL0H03597G	NA	NA	NA	NA	NA	NA	NA	1	1	NA	NA
CAGL0H03619G	NA	NA	NA	NA	NA	NA	NA	1	1	NA	NA
CAGL0H03707G	NA	NA	NA	NA	NA	NA	NA	1	1	NA	NA
CAGL0H03729G	NA	NA	NA	NA	NA	NA	NA	1	1	NA	NA
CAGL0H03795G	NA	NA	NA	NA	NA	NA	NA	1	1	NA	NA
CAGL0H03817G	NA	NA	NA	NA	NA	NA	NA	1	NA	NA	NA
CAGL0H03839G	NA	NA	NA	NA	NA	NA	NA	1	NA	NA	NA
CAGL0H03905G	NA	NA	NA	NA	NA	NA	NA	2	NA	NA	2
CAGL0H03927G	NA	NA	NA	NA	NA	NA	NA	1	1	NA	NA
CAGL0H03993G	NA	NA	NA	NA	NA	NA	NA	4	1	NA	1
CAGL0H04037G	NA	NA	NA	NA	NA	NA	NA	2	NA	NA	NA
CAGL0H04103G	NA	NA	NA	NA	NA	NA	NA	1	1	2	NA
CAGL0H04125G	NA	NA	NA	NA	NA	NA	NA	2	NA	1	2
CAGL0H04147G	NA	NA	NA	NA	NA	NA	NA	2	1	1	2
CAGL0H04169G	NA	NA	NA	NA	NA	NA	NA	1	1	2	2
CAGL0H04191G	NA	NA	NA	NA	NA	NA	NA	1	3	NA	NA
CAGL0H04301G	NA	NA	NA	NA	NA	NA	NA	1	NA	NA	NA
CAGL0H04345G	NA	NA	NA	NA	NA	NA	NA	2	NA	NA	NA
CAGL0H04411G	NA	NA	NA	NA	NA	NA	NA	1	NA	2	2
CAGL0H04455G	NA	NA	NA	NA	NA	NA	NA	1	NA	1	NA
CAGL0H04499G	NA	NA	NA	NA	NA	NA	NA	2	1	NA	1
CAGL0H04587G	NA	NA	NA	NA	NA	NA	NA	1	NA	2	NA
CAGL0H04609G	NA	NA	NA	NA	NA	NA	NA	3	NA	NA	2
CAGL0H04807G	NA	NA	NA	NA	NA	NA	NA	3	NA	1	2
CAGL0H04829G	NA	NA	NA	NA	NA	NA	NA	1	1	1	2
CAGL0H04851G	NA	NA	NA	NA	NA	NA	NA	1	1	NA	NA
CAGL0H04895G	NA	NA	NA	NA	NA	NA	NA	1	NA	1	1
CAGL0H04961G	NA	NA	NA	NA	NA	NA	NA	1	2	NA	1
CAGL0H05115G	NA	NA	NA	NA	NA	NA	NA	1	NA	NA	NA
CAGL0H05203G	NA	NA	NA	NA	NA	NA	NA	2	1	NA	NA
CAGL0H05225G	NA	NA	NA	NA	NA	NA	NA	3	NA	NA	NA
CAGL0H05269G	NA	NA	NA	NA	NA	NA	NA	1	NA	NA	NA
CAGL0H05291G	NA	NA	NA	NA	NA	NA	NA	1	NA	1	2
CAGL0H05313G	NA	NA	NA	NA	NA	NA	NA	1	NA	1	2
CAGL0H05335G	NA	NA	NA	NA	NA	NA	NA	1	1	NA	NA
CAGL0H05357G	NA	NA	NA	NA	NA	NA	NA	1	1	NA	NA
CAGL0H05489G	NA	NA	NA	NA	NA	NA	NA	1	1	NA	1
CAGL0H05511G	NA	NA	NA	NA	NA	NA	NA	1	NA	NA	1
CAGL0H05555G	NA	NA	NA	NA	NA	NA	NA	1	NA	NA	1
CAGL0H05599G	NA	NA	NA	NA	NA	NA	NA	1	1	NA	1
CAGL0H05753G	NA	NA	NA	NA	NA	NA	NA	1	NA	1	NA
CAGL0H05775G	NA	NA	NA	NA	NA	NA	NA	1	1	1	NA
CAGL0H05797G	NA	NA	NA	NA	NA	NA	NA	1	1	1	NA
CAGL0H05863G	NA	NA	NA	NA	NA	NA	NA	1	NA	1	1
CAGL0H05907G	NA	NA	NA	NA	NA	NA	NA	1	1	NA	2
CAGL0H05973G	NA	NA	NA	NA	NA	NA	NA	1	1	1	NA
CAGL0H06105G	NA	NA	NA	NA	NA	NA	NA	1	1	NA	1
CAGL0H06171G	NA	NA	NA	NA	NA	NA	NA	1	1	1	NA
CAGL0H06391G	NA	NA	NA	NA	NA	NA	NA	1	2	1	NA
CAGL0H06435G	NA	NA	NA	NA	NA	NA	NA	3	NA	NA	NA
CAGL0H06457G	NA	NA	NA	NA	NA	NA	NA	1	NA	NA	NA
CAGL0H06545G	NA	NA	NA	NA	NA	NA	NA	1	NA	NA	1
CAGL0H06589G	NA	NA	NA	NA	NA	NA	NA	2	NA	1	NA
CAGL0H06809G	NA	NA	NA	NA	NA	NA	NA	2	NA	NA	NA
CAGL0H06831G	NA	NA	NA	NA	NA	NA	NA	2	NA	NA	NA
CAGL0H06875G	NA	NA	NA	NA	NA	NA	NA	2	NA	1	NA
CAGL0H06897G	NA	NA	NA	NA	NA	NA	NA	3	NA	1	NA
CAGL0H07007G	NA	NA	NA	NA	NA	NA	NA	1	1	NA	NA
CAGL0H07095G	NA	NA	NA	NA	NA	NA	NA	1	1	NA	NA
CAGL0H07183G	NA	NA	NA	NA	NA	NA	NA	1	NA	3	1
[truncated: 2,531 more rows]

## Sheet: Cerevisiae
ORF	NA	NA	NA	NA	NA	NA	TTACTAA_cerevisiae.txt	AllYAP1_cerevisiae.txt	AGGGG.cerevisiae.txt	CGATGAG_cerevisiae.txt	AAAATTT_cerevisiae.txt
YNR053C	-0.053	-0.22	-0.44	-1.004	-1.963	-2.135	NA	NA	1	1	4
YNL327W	0.182	-0.184	-0.184	-0.926	-1.772	-2.497	2	2	NA	NA	NA
YHR143W	0.019	-0.084	-0.35	-1.218	-1.977	-2.306	NA	1	1	NA	NA
YLR040C	0.091	0.47	0.114	-0.461	-1.849	-2.864	NA	NA	NA	NA	1
YDR033W	-0.045	-0.098	-0.341	-0.368	-2.125	-3.088	NA	NA	NA	NA	NA
YER070W	0.239	-0.161	-0.404	-1.764	-2.713	-2.82	NA	NA	NA	NA	1
YGR162W	0.109	0.243	-0.137	-0.45	-2.383	-2.254	1	2	NA	1	3
YPL187W	-0.111	-0.019	-0.182	-1.053	-2.779	-4.665	NA	1	NA	NA	1
YKL216W	-0.027	0.126	0.156	0.092	-1.789	-3.254	1	1	NA	NA	2
YBR078W	0.096	-0.215	-0.502	-0.67	-2.645	-2.667	NA	NA	NA	NA	2
YLR355C	-0.016	-0.104	-1.166	-3.524	-4.273	-3.758	NA	2	1	NA	4
YEL054C	0.202	0.254	0.195	-0.406	-1.453	-4.548	NA	NA	NA	NA	1
YNL248C	-0.01	0.104	0.052	0.145	-2.232	-2.59	NA	NA	NA	1	3
YLR413W	-0.049	-0.194	-0.51	-1.638	-2.858	-2.738	NA	NA	1	NA	NA
YPR010C	-0.138	0.269	0.075	0.227	-2.263	-3.365	NA	1	NA	NA	2
YPL256C	-0.055	-0.231	-0.444	-1.231	-1.863	-1.879	NA	NA	NA	NA	1
YHR170W	-0.052	0.068	0.21	0.156	-2.182	-2.797	NA	1	NA	1	2
YGL055W	-0.165	0.016	0.058	0.218	-1.931	-3.106	NA	NA	NA	1	NA
YPR163C	-0.003	0.207	0.126	-0.133	-1.896	-2.522	NA	1	NA	NA	3
YMR131C	-0.119	0.06	0.011	0.177	-2.606	-2.97	NA	1	NA	1	2
YBR034C	0.062	-0.118	-0.24	-1.072	-1.883	-1.965	NA	NA	NA	NA	2
YCR034W	-0.054	-0.064	-0.381	-0.954	-2.111	-2.266	NA	NA	1	NA	NA
YDR496C	0.059	0.074	0.233	-0.277	-2.026	-2.725	NA	NA	NA	NA	2
YPR110C	0.02	-0.016	-0.026	-0.166	-2.385	-2.736	NA	2	NA	1	4
YBL003C	-0.159	-0.001	-0.089	-0.865	-3.788	-3.513	NA	NA	NA	NA	3
YDR225W	-0.141	0	-0.089	-1.103	-3.938	-3.314	NA	NA	1	NA	2
YBR187W	-0.166	-0.086	-0.356	-0.662	-2.243	-2.449	NA	1	NA	1	2
YBR009C_2_3	-0.172	-0.098	-0.251	-1.292	-3.603	-2.753	NA	NA	NA	NA	NA
YOL124C	-0.184	0.074	0.037	-0.429	-2.052	-2.631	NA	NA	1	NA	NA
YLR300W	0.042	-0.37	-0.435	-0.7	-2.332	-2.284	1	2	NA	NA	NA
YHR196W	-0.159	-0.038	-0.251	-0.942	-1.953	-1.907	NA	NA	NA	1	5
YPL226W	0.159	0.026	-0.035	-0.985	-2.786	-2.498	NA	NA	NA	NA	2
YBR009C_2	-0.172	-0.098	-0.251	-1.292	-3.603	-2.753	NA	NA	NA	NA	NA
YOR063W	-0.073	0.032	0.04	-0.214	-1.769	-3.436	NA	2	1	NA	2
YLR249W	0.05	0.62	-0.058	-0.202	-1.734	-4.384	NA	1	1	NA	4
YNL209W	0.098	0.135	-0.007	-0.108	-1.052	-4.57	NA	NA	NA	NA	2
YHR020W	0.076	0.049	0.11	0.174	-1.481	-3.3	NA	1	NA	NA	2
YDL014W	0.129	-0.092	-0.36	-0.442	-3.037	-3.36	NA	NA	NA	NA	3
YOR341W	0.116	-0.382	0.017	-0.52	-1.852	-3.119	NA	NA	NA	NA	4
YLR197W	-0.134	0.096	0.128	0.005	-2.325	-3.506	NA	NA	NA	NA	5
YLR372W	0.037	-0.198	-0.37	0.005	-2.189	-3.149	1	1	NA	NA	5
YHR089C	-0.101	-0.008	0.006	-0.156	-2.388	-2.769	NA	NA	NA	NA	2
YOR310C	-0.119	-0.028	-0.002	-0.339	-3.016	-3.192	1	2	NA	1	5
YDR399W	-0.21	-0.034	-0.392	-0.884	-1.983	-2.648	NA	NA	2	1	2
YEL026W	-0.072	0.164	-0.257	-0.32	-1.68	-2.758	NA	NA	1	1	7
YML056C	0.008	-0.044	-0.092	-0.382	-1.689	-3.438	NA	1	NA	1	1
YLR175W	-0.025	0.071	-0.052	-0.406	-2.831	-3.346	NA	1	1	NA	5
YGR159C	0.188	0.175	-0.319	-1.311	-2.258	-2.602	NA	NA	NA	1	3
YBR009C	-0.172	-0.098	-0.251	-1.292	-3.603	-2.753	NA	NA	1	NA	NA
YPR035W	0.23	0.019	0.161	-0.02	-1.989	-2.811	NA	1	NA	NA	2
YER056C	-0.093	0.032	0.21	-0.836	-1.91	-2.658	NA	1	NA	NA	NA
YOL077C	-0.151	0.003	0.026	-0.176	-2.676	-2.998	NA	NA	NA	1	2
YML022W	-0.001	0.126	0.012	-0.356	-1.644	-2.848	NA	1	NA	NA	2
YGR103W	0.159	0.031	0.234	0.138	-2.121	-3.176	NA	NA	1	1	5
YEL040W	0.188	-0.005	-0.314	-1.492	-2.385	-2.385	NA	2	NA	NA	NA
YIL053W	0.13	0.024	0.031	-0.124	-2.206	-3.028	NA	NA	NA	NA	NA
YMR049C	0.091	0.02	0.137	0.19	-1.846	-2.827	NA	2	NA	1	2
YPL093W	0.019	-0.038	-0.019	-0.492	-2.558	-2.367	NA	NA	NA	1	2
60	NA	NA	NA	NA	NA	NA	NA	NA	NA	NA	NA
YGR272C	0.151	0.01	0.129	-0.59	-1.522	-1.651	NA	NA	NA	NA	2
YIL091C	-0.013	0.11	-0.086	-0.603	-1.247	-1.545	NA	NA	1	1	2
YBR010W_2	-0.119	-0.083	-0.118	-0.744	-2.369	-1.109	NA	NA	NA	NA	NA
YDR224C	0.035	0.751	0.044	-0.706	-2.919	-0.428	NA	NA	2	NA	2
YDR165W	-0.104	-0.111	-0.148	-0.352	-1.815	-1.893	NA	2	NA	1	2
YPL266W	-0.023	0.068	0.091	0.058	-1.844	-1.816	1	1	NA	2	2
YCR057C	-0.144	-0.024	-0.169	-0.406	-1.338	-1.534	NA	NA	NA	1	3
YBL028C	-0.156	0.011	0.015	-0.333	-1.816	-1.551	2	3	NA	2	2
YHR128W	-0.165	-0.023	0.006	-0.096	-1.78	-2.596	NA	1	NA	1	2
YOR272W	0.086	-0.006	0.001	-0.3	-1.532	-1.666	NA	NA	1	1	4
YGR090W	-0.021	0.14	-0.254	-0.536	-1.481	-1.423	NA	1	NA	NA	3
YOR206W	0.155	0.128	0.195	0.118	-1.805	-1.983	NA	NA	NA	1	2
YBL042C	-0.339	-0.107	-0.48	-0.53	-1.342	-1.644	NA	NA	1	NA	3
YDR324C	-0.101	-0.015	0.002	-0.482	-1.282	-1.57	1	1	NA	NA	2
YBR162C	-0.006	0.046	-0.119	-0.207	-1.235	-2.361	NA	NA	NA	NA	2
YPL126W	0.041	-0.152	-0.043	0.149	-2.021	-1.93	NA	NA	1	1	3
YGL225W	0.038	-0.101	-0.316	-0.8	-1.52	-1.804	NA	NA	NA	NA	NA
YMR006C	0.02	0.172	-0.199	-0.349	-1.596	-1.676	NA	NA	NA	NA	NA
YGL029W	-0.052	0.087	-0.012	-1.028	-1.605	-1.998	NA	NA	NA	1	2
YPL012W	0.075	0.226	-0.143	-0.511	-1.509	-2.101	NA	NA	2	1	4
YOR294W	0.102	-0.071	0.049	-0.184	-1.645	-1.774	NA	1	NA	NA	2
YBR143C	-0.029	0.028	-0.058	-0.328	-1.572	-1.636	NA	NA	NA	NA	2
YLR409C	-0.009	0.122	0.138	-0.324	-1.939	-2.006	NA	NA	1	1	3
YMR093W	0.028	-0.03	-0.165	-1.174	-1.716	-1.486	NA	NA	1	NA	4
YLR129W	0.075	0.063	-0.029	-0.409	-1.646	-1.478	NA	NA	1	3	3
YOR224C	-0.101	0.063	-0.151	-0.389	-0.962	-1.654	NA	NA	1	NA	2
YPL211W	-0.191	-0.08	-0.232	-0.41	-1.299	-2.369	NA	2	NA	1	3
YPR187W	-0.234	0	-0.288	-0.71	-1.558	-1.666	NA	NA	NA	1	2
YHR007C	0.128	-0.025	-0.08	-0.235	-2.078	-1.423	NA	NA	NA	NA	2
YBR088C	0.071	0.165	-0.002	-0.551	-1.484	-1.662	NA	NA	NA	NA	NA
YOR335C	-0.037	0.24	-0.124	-0.331	-1.562	-2.131	NA	1	NA	NA	NA
YER049W	-0.171	0.216	0.107	-0.058	-1.495	-1.938	NA	NA	NA	NA	NA
YER036C	-0.092	0.092	-0.183	-0.744	-2.075	-1.978	NA	NA	4	NA	2
YKR092C	0.185	0.025	0.253	0.168	-1.509	-2.457	NA	NA	2	1	NA
YOR340C	-0.059	0.149	0.209	-0.132	-1.796	-1.897	NA	NA	NA	1	4
YBL024W	-0.005	0.126	0.016	-0.49	-1.842	-2.228	NA	NA	NA	NA	1
YAL036C	-0.059	-0.05	-0.087	0.165	-1.661	-2.11	NA	NA	1	1	2
YER073W	-0.14	0.002	-0.214	-0.484	-1.446	-2.501	NA	1	1	2	NA
YER055C	-0.141	-0.038	-0.056	-0.136	-1.304	-2.366	NA	1	NA	NA	NA
YLR304C	-0.011	0.174	-0.609	-1.671	-1.883	-1.04	NA	NA	NA	NA	1
YDR297W	0.182	0.013	-0.006	-0.466	-1.412	-1.722	1	1	NA	NA	2
YBR010W	-0.119	-0.083	-0.118	-0.744	-2.369	-1.109	NA	NA	1	NA	NA
YDR309C	-0.251	-0.152	-0.266	-0.745	-1.369	-1.375	NA	NA	1	NA	NA
YLR452C	-0.028	-0.504	-0.841	-1.541	-2.065	-2.042	NA	NA	NA	1	NA
YKL178C	0.092	-0.38	-0.46	-0.987	-1.63	-1.962	NA	1	1	NA	2
YBR158W	-0.417	-0.548	-1.396	-1.964	-1.597	-2.031	1	1	NA	NA	NA
YGL028C	-0.01	-0.401	-1.538	-1.865	-1.796	-2.095	NA	NA	NA	NA	NA
YHR144C	-0.025	0.101	0.045	-0.416	-1.33	-1.492	NA	NA	NA	NA	NA
YBR010W_2_3	-0.119	-0.083	-0.118	-0.744	-2.369	-1.109	NA	NA	NA	NA	NA
YOR359W	0.043	-0.587	-0.998	-1.253	-1.342	-1.141	NA	NA	NA	2	1
YGL077C	-0.163	-0.12	-0.328	-0.816	-1.336	-1.526	NA	NA	NA	NA	NA
YKL096W	0.081	0.039	-0.125	-0.455	-1.828	-1.653	NA	NA	2	NA	NA
YEL042W	-0.061	-0.205	-0.348	-0.634	-1.575	-2.174	NA	NA	NA	NA	NA
YER145C	-0.015	-0.214	-0.665	-1.425	-2.088	-1.64	NA	NA	NA	NA	NA
YDR508C	-0.059	-0.291	-0.432	-0.936	-1.406	-1.85	NA	1	NA	NA	NA
YGR079W	-0.28	-0.491	-1.178	-1.178	-1.167	-1.173	NA	NA	NA	NA	NA
YBL071W-A	-0.457	-0.14	-0.36	-0.952	-1.685	-1.636	NA	1	1	1	1
YPR119W	-0.135	-0.42	-0.858	-1.126	-2.112	-1.438	1	2	1	NA	4
YLR051C	0.024	0.016	0.21	-0.486	-1.899	-1.796	NA	1	1	1	3
YOL092W	-0.258	-0.062	-0.067	-0.222	-1.664	-1.818	1	1	NA	NA	NA
YGR187C	0.028	0.013	0.07	-0.472	-1.529	-1.631	NA	NA	NA	NA	1
YNL289W	-0.183	-0.718	-1.779	-2.237	-1.72	-1.509	NA	NA	NA	NA	1
YMR058W	-0.009	-0.069	-0.533	-0.312	-2.033	-2.173	NA	NA	NA	NA	NA
YLR009W	-0.08	-0.022	-0.086	-0.26	-1.599	-2.386	1	1	NA	NA	3
YGL171W	0.012	-0.019	-0.041	-0.079	-1.172	-2.333	NA	NA	NA	1	2
YDR299W	0.023	-0.055	-0.045	-0.582	-1.632	-1.842	1	1	NA	1	2
YPR144C	-0.121	0.082	0.224	-0.211	-1.786	-1.609	NA	NA	NA	NA	3
YOR078W	-0.155	0.015	-0.039	-0.928	-1.544	-1.293	NA	NA	NA	1	2
YDR346C	-0.088	-0.188	-0.332	-0.809	-1.554	-1.523	NA	NA	NA	1	NA
YGR200C	-0.162	0.16	-0.064	-0.2	-1.638	-1.872	NA	NA	NA	NA	2
YKL082C	-0.12	-0.002	0.012	-0.202	-1.336	-1.706	NA	1	NA	NA	4
YHR148W	0.095	-0.022	0.258	-0.369	-1.46	-1.813	NA	NA	NA	1	1
YER025W	-0.127	0.296	-0.255	-0.141	-1.832	-1.815	NA	NA	NA	NA	3
YOL076W	-0.006	-0.001	-0.161	-0.502	-1.604	-1.4	NA	NA	NA	1	2
YEL055C	-0.105	0.038	-0.001	0.039	-1.73	-2.318	NA	NA	NA	NA	2
YCR047C	0.145	-0.046	0.189	-0.468	-1.379	-1.687	NA	NA	1	NA	NA
YML058W	-0.127	-0.019	0.07	-0.544	-1.79	-0.952	NA	NA	NA	NA	1
YML080W	0.005	0.058	-0.02	-1.255	-1.361	-1.438	NA	1	NA	1	1
YBL030C	-0.076	0.004	-0.198	-0.303	-1.853	-1.942	NA	NA	1	NA	NA
YOR095C	-0.154	0.224	-0.115	-0.509	-1.728	-2.065	NA	1	1	2	2
YIL127C	-0.066	-0.03	0.189	0.108	-1.925	-2.035	NA	NA	NA	1	2
YNL216W	0.026	0.064	0.003	-0.448	-1.483	-1.733	1	1	1	NA	1
YHL028W	0.001	-0.31	-1.068	-1.132	-1.198	-1.121	NA	1	2	NA	NA
YLR008C	-0.24	-0.229	-0.336	-1.047	-1.365	-1.346	1	1	NA	NA	3
YNR009W	-0.076	-0.139	-0.925	-1.361	-1.656	-1.27	NA	1	NA	NA	NA
YDR321W	0.053	-0.025	-0.205	-0.2	-1.08	-2.47	NA	NA	NA	1	NA
YOR004W	-0.072	0.097	0.052	-0.454	-1.873	-1.58	1	1	NA	NA	2
YGR229C	0.074	0.052	0.027	-0.76	-1.826	-1.385	NA	NA	1	NA	1
YOL007C	-0.1	-0.556	-0.808	-1.416	-1.064	-1.796	NA	1	1	NA	1
YOL041C	0.072	0.004	0.098	-0.367	-1.593	-1.725	NA	NA	NA	1	5
YDR361C	-0.126	-0.063	-0.225	-0.131	-1.519	-1.824	1	1	NA	1	1
YOR188W	0.093	0.216	-0.003	-0.429	-1.48	-1.3	NA	NA	1	NA	3
YEL046C	0.075	-0.153	-0.328	-0.513	-1.416	-1.966	NA	1	1	NA	NA
YOR361C	0.181	0.078	0.036	-0.272	-2.234	-1.989	NA	NA	NA	NA	NA
YPL082C	0.036	-0.024	-0.217	-1.208	-1.972	-1.427	NA	NA	2	1	NA
YOR187W	-0.131	0.007	-0.17	-0.457	-1.42	-1.469	NA	NA	NA	NA	1
YMR015C	0.015	0.273	-0.246	-1.083	-1.659	-1.317	NA	1	1	NA	NA
YHL011C	-0.13	-0.1	-0.164	-0.345	-1.824	-2.259	NA	1	NA	1	2
YLR401C	0.101	0.102	0.176	-0.023	-1.486	-2.244	NA	1	2	NA	NA
YGR175C	-0.015	-0.185	-0.112	-0.216	-2.105	-1.933	NA	NA	NA	NA	NA
YBL039C	-0.17	0.148	0.401	0.274	-1.764	-2.355	NA	NA	1	1	4
YER086W	0.055	-0.058	-0.38	-0.307	-1.145	-2.277	NA	NA	1	NA	NA
YOL139C	-0.148	0.168	-0.246	-0.265	-1.251	-1.49	NA	NA	1	1	4
YOR355W	0.001	-0.084	-0.198	-0.316	-1.538	-1.749	NA	2	1	NA	1
YCL054W	0.073	0.088	-0.005	-0.485	-1.32	-1.375	NA	NA	NA	NA	3
YHR066W	-0.049	0.128	0.176	-0.74	-1.98	-2.021	NA	NA	NA	1	3
YAL025C	-0.07	-0.09	0.015	-0.846	-1.492	-2.02	NA	NA	NA	1	2
YER156C	0.059	0.176	0.133	-0.226	-1.701	-1.748	NA	NA	NA	NA	2
YGR128C	-0.136	0.028	-0.079	-0.368	-1.417	-2.05	NA	3	1	1	2
YNL207W	-0.087	0.071	0.047	-0.049	-1.578	-1.817	NA	NA	NA	1	1
YGR123C	0.051	-0.032	0.053	0.221	-1.797	-2.314	NA	1	NA	NA	4
YOL010W	-0.092	0.057	-0.274	-1.181	-1.617	-1.56	NA	NA	1	1	2
YLR435W	-0.037	0.082	0.045	-0.398	-1.8	-2.136	NA	NA	NA	NA	4
YLR186W	0.005	-0.088	-0.179	-0.496	-1.994	-2.184	NA	NA	NA	NA	NA
YGL120C	-0.12	0.217	0.337	0.18	-1.439	-2.398	NA	2	NA	NA	2
YHR052W	-0.072	0.056	0.044	-0.524	-1.91	-1.852	NA	NA	NA	1	3
YER126C	-0.044	0.083	0.184	-0.072	-1.758	-2.288	NA	1	NA	3	4
YLR002C	-0.164	0.065	-0.08	-0.016	-1.52	-1.73	NA	NA	NA	NA	2
YGR280C	0.119	0.068	0.402	-0.008	-1.81	-1.922	NA	1	2	1	2
YCR072C	0.012	-0.015	-0.088	-0.368	-1.207	-1.776	NA	1	NA	1	2
YML052W	-0.004	-0.217	-0.654	-1.979	-1.941	-1.51	NA	1	NA	NA	NA
YML126C	0.137	0.042	-0.001	-0.635	-1.58	-1.167	NA	NA	NA	1	2
YPR041W	0.073	0.262	-0.048	-0.501	-1.519	-1.258	NA	1	1	NA	2
YGR014W	0.127	0.14	-0.688	-1.622	-1.671	-1.898	NA	NA	NA	NA	NA
YPL183C	0.004	0.178	0.002	-0.505	-1.53	-1.317	NA	NA	NA	1	1
YPR143W	0.001	0.075	0.172	-0.653	-2.086	-1.613	NA	NA	NA	NA	2
YPL043W	0.259	0.091	0.028	-0.326	-1.826	-1.62	1	1	1	1	1
YOR243C	-0.136	0.031	-0.26	-0.24	-1.773	-1.88	NA	NA	NA	1	3
YDR412W	-0.045	0.048	0.028	-0.349	-1.905	-1.819	NA	NA	1	NA	1
YOR207C	0	0.068	-0.18	-0.18	-1.872	-1.591	NA	NA	2	NA	2
YKL099C	-0.1	0.093	0.23	-0.1	-1.655	-1.932	NA	NA	NA	1	1
YPR016C	0.076	-0.06	-0.314	-0.932	-1.402	-1.616	NA	NA	NA	NA	4
193	NA	NA	NA	NA	NA	NA	NA	NA	NA	NA	NA
YIL103W	-0.072	0.04	0.109	-0.136	-1.474	-1.553	NA	NA	1	NA	2
YPL032C	0.102	0.136	-0.2	-0.587	-1.19	-1.222	NA	NA	1	NA	2
YGR264C	0.052	0.04	0.347	0.179	-1.202	-1.497	NA	1	1	NA	2
YPL160W	0.173	0.113	0.026	-0.124	-1.211	-1.968	NA	2	NA	NA	1
YMR076C	0.045	0.235	-0.141	-0.69	-1.044	-1.133	1	2	1	NA	NA
YNR003C	0.015	-0.065	0.052	0.08	-1.296	-1.607	NA	NA	1	NA	2
YOL080C	0.04	0.132	0.092	-0.405	-1.06	-0.967	NA	1	NA	1	1
YOL022C	-0.331	0.108	0.201	0.323	-1.734	-1.789	NA	NA	NA	1	2
YGL111W	-0.058	0.013	0.076	-0.01	-1.361	-1.646	1	2	NA	NA	3
YGR140W	0.13	-0.138	-0.138	-0.806	-1.188	-1.212	NA	NA	1	NA	NA
YAL019W	0.062	-0.043	-0.273	-0.273	-1.028	-1.213	NA	1	NA	2	1
YPR120C	-0.214	-0.143	-0.253	-0.837	-1.027	-0.894	NA	NA	NA	NA	1
YFL023W	0.2	-0.002	0.134	-0.465	-1.201	-0.992	NA	NA	NA	1	2
YLR420W	0.037	0.134	0.27	0.356	-1.274	-1.588	NA	2	NA	NA	1
YGR189C	0.063	-0.017	0.182	-0.242	-1.655	-1.268	1	1	NA	NA	NA
YNR012W	-0.042	0.112	0.029	-0.142	-1.025	-1.217	NA	NA	NA	1	1
YDR384C	-0.131	0.158	0.152	0.316	-1.134	-1.456	1	2	4	2	NA
YOL142W	0.003	0.049	0.146	-0.056	-1.325	-0.974	NA	NA	NA	NA	1
YNL292W	0.114	0.094	0.059	-0.258	-1.042	-0.935	NA	1	1	NA	2
YPL227C	-0.112	-0.042	-0.2	-0.588	-0.988	-1.107	NA	NA	NA	NA	2
YLR100W	0.035	0.138	0.042	0.033	-0.973	-1.011	NA	NA	1	NA	NA
YCR051W	0.063	-0.039	-0.045	-0.451	-1.008	-0.964	1	2	1	NA	2
YDR300C	-0.028	-0.114	-0.03	0.104	-1.204	-1.634	NA	NA	NA	NA	NA
YGR083C	-0.068	-0.022	0.061	-0.092	-1.607	-1.421	NA	NA	1	NA	NA
YOL019W	0.227	0.051	-0.167	-0.921	-0.978	-1.086	1	1	NA	NA	NA
YIL064W	0.069	-0.01	-0.047	0.076	-1.082	-1.696	NA	1	2	NA	NA
YOL052C	0.194	0.014	0.372	0.035	-1.245	-1.57	NA	NA	NA	NA	1
YML096W	-0.049	0.111	0.158	-0.016	-1.202	-1.114	1	1	NA	NA	NA
YML019W	-0.181	-0.038	-0.073	-0.24	-1.359	-1.347	NA	NA	2	NA	NA
YOR021C	-0.091	0.045	-0.002	-0.068	-1.007	-1.223	NA	NA	1	1	2
YHR032W	0.222	-0.299	-0.404	-0.486	-1.115	-1.068	NA	1	NA	NA	1
YGR081C	-0.019	0.029	0.107	-0.574	-1.121	-1.326	NA	NA	NA	1	1
YDR233C	0.009	0.952	-0.23	-0.142	-1.057	-2.025	NA	1	2	1	6
YFR028C	0.079	0.048	0.021	-0.704	-1.119	-1.008	NA	1	NA	NA	1
YPL207W	0.145	-0.014	-0.015	-0.022	-1.043	-1.198	1	1	NA	NA	1
YNR017W	0.182	-0.196	-0.177	-0.638	-1.083	-1.252	NA	NA	NA	NA	NA
YOL097C	0.056	0.106	0.101	0.299	-1.25	-1.916	NA	1	1	NA	2
YEL032W	0.219	0.084	-0.349	-0.858	-1.14	-1.032	NA	NA	1	NA	1
YOR046C	-0.16	0.172	0.184	0.246	-1.001	-1.226	NA	1	NA	NA	3
YAL059W	-0.12	-0.212	0.052	-0.04	-1.413	-1.604	NA	1	2	1	2
YLR335W	0.039	0.159	0.136	0.268	-1.125	-1.083	NA	1	NA	NA	NA
YOR252W	-0.004	0.257	0.47	-0.001	-1.269	-1.275	1	2	1	NA	2
YDR161W	0.003	0.03	0.157	0.517	-1.383	-1.756	NA	NA	NA	1	2
YLR022C	-0.078	0.074	0.145	-0.064	-1.195	-1.133	1	2	NA	NA	6
YDR395W	-0.094	0.172	-0.041	0.104	-1.51	-1.39	NA	1	NA	NA	NA
YGR260W	-0.009	0.074	-0.022	0.071	-1.058	-1.255	NA	NA	1	NA	NA
YLR063W	-0.024	0.044	0.01	-0.328	-1.07	-1.05	1	2	NA	1	NA
YLR291C	-0.035	0.038	-0.069	-0.03	-1.043	-1.379	NA	1	NA	NA	1
YMR012W	0.076	0.108	0.078	-0.185	-1.62	-1.145	NA	NA	NA	NA	2
YOR236W	-0.086	0.144	0.019	0.17	-1.303	-1.244	NA	NA	NA	NA	2
YOL122C	-0.012	0.022	-0.287	-0.338	-1.064	-1.124	NA	NA	1	NA	NA
YDR381W	-0.088	-0.116	-0.168	-0.167	-1.323	-1.337	NA	1	1	NA	NA
YPR113W	-0.088	-0.009	0.034	0.009	-1.034	-1.788	NA	1	1	1	2
YGL253W	0.085	0.16	0.189	0.24	0.057	-2.305	NA	NA	NA	NA	2
YBR023C	-0.052	-0.066	-0.285	-0.828	-1.169	-0.961	NA	1	NA	NA	NA
YPR141C	-0.008	-0.056	-0.061	-0.912	-1.22	-0.995	NA	NA	NA	NA	2
YHR005C	-0.09	-0.172	-0.292	-0.716	-1.375	-1	NA	NA	NA	NA	1
YBR079C	0.18	0.063	0.036	-0.495	-1.126	-1.483	NA	NA	NA	NA	4
YEL048C	-0.433	-0.442	-0.609	-0.64	-1.174	-0.99	NA	NA	NA	1	NA
YGR078C	0.222	0.1	0.264	-0.088	-1.01	-1.028	NA	NA	NA	NA	NA
YOR232W	-0.043	0.062	0.098	-0.396	-1.341	-1.087	NA	NA	NA	NA	2
YOR264W	-0.061	-0.044	-0.3	-0.754	-0.98	-1.016	NA	NA	NA	NA	NA
YHR084W	0.041	-0.108	-0.588	-0.657	-1.117	-1.157	NA	NA	NA	NA	NA
YGL169W	-0.193	0.038	-0.046	-0.374	-1.13	-0.934	NA	NA	2	1	1
YHR197W	-0.005	0.128	0.157	-0.049	-1.347	-1.315	1	1	NA	NA	3
YGR138C	0.026	-0.351	-0.677	-0.694	-1.378	-1.086	NA	NA	NA	NA	NA
YBL032W	0.017	-0.136	-0.283	-0.152	-1.109	-1.387	NA	3	1	NA	NA
YNR021W	0.012	-0.116	-0.088	-0.438	-1.065	-1.356	NA	NA	NA	NA	NA
YHR154W	0.129	0.028	-0.149	-0.248	-1.274	-1.273	NA	NA	NA	NA	NA
YDR507C	0.005	0.08	-0.145	-0.612	-1.207	-0.922	1	1	1	NA	NA
YML060W	-0.007	0.017	0.061	-0.353	-1.156	-1.161	NA	1	NA	NA	2
YOR326W	0.005	0.146	-0.049	-0.402	-0.978	-1.131	NA	NA	NA	NA	NA
YGR177C	0.053	-0.157	-0.021	-0.432	-1.47	-1.228	NA	NA	NA	NA	1
YOL002C	-0.039	0.05	0.102	0.204	-1.227	-1.216	NA	NA	NA	NA	1
YLL031C	0.151	0.103	-0.206	-0.822	-1.031	-0.953	NA	NA	NA	NA	3
YPL145C	0.065	-0.138	-0.296	-0.376	-1.047	-1.102	NA	NA	NA	NA	1
YEL009C	-0.211	-0.132	-0.051	0.128	-1.006	-1.633	1	1	1	NA	3
YOR212W	-0.124	-0.069	-0.171	-0.169	-1.44	-1.211	NA	1	1	NA	3
YOR346W	0.022	0.142	-0.131	-0.458	-1.068	-1.066	NA	NA	NA	NA	NA
YML125C	0.141	0.068	-0.002	0.19	-1.36	-0.038	NA	NA	NA	NA	1
YML093W	-0.078	0.31	0.423	0.168	-1.708	-1.792	NA	NA	NA	2	2
YGL097W	0.128	-0.022	0.196	0.165	-1.413	-1.169	NA	NA	NA	NA	2
YPR074C	0.059	0.26	0.175	-0.047	-1.077	-2.122	NA	NA	1	NA	2
YBR106W	-0.16	-0.303	-0.649	-0.678	-1.438	-0.924	NA	1	1	NA	NA
YFR001W	-0.062	0.039	0.171	-0.162	-1.361	-1.441	NA	NA	NA	1	4
YHR019C	-0.017	0.213	-0.016	-0.037	-0.367	-2.461	NA	1	1	NA	2
YPL028W	-0.051	0.027	-0.323	-0.224	-0.51	-0.877	NA	1	NA	NA	NA
YDR037W	-0.013	-0.011	0.344	0.206	-0.023	-2.234	1	1	NA	NA	NA
YML008C	-0.06	0.135	-0.066	-0.066	-0.928	-1.47	NA	2	NA	NA	1
YLR359W	-0.032	0.024	-0.072	0.126	-0.778	-1.687	NA	NA	NA	NA	1
YGR094W	-0.01	0.115	0.485	0.055	-1.049	-1.894	NA	1	NA	NA	2
YGL187C	-0.045	-0.045	-0.121	-0.341	-0.86	-1.049	NA	2	NA	NA	1
YLL045C	0.236	0.162	-0.018	0.112	-0.327	-2.642	NA	NA	1	NA	NA
YPR124W	0.518	0.584	0.003	-0.121	-1.493	-2.032	1	1	NA	NA	NA
YOL109W	0.098	0.108	0.332	-0.014	-0.805	-1.298	NA	NA	1	NA	NA
YDR447C	0.008	-0.178	-0.144	-0.328	-0.193	-2.379	NA	NA	NA	NA	NA
YGR060W	-0.143	-0.086	0.154	0.165	-0.504	-1.303	NA	NA	NA	NA	NA
YNL112W	0.014	0.124	0.276	0.406	-1.108	-1.629	NA	NA	NA	1	3
YFL045C	-0.112	-0.14	-0.228	-0.526	-0.614	-2.039	NA	NA	NA	NA	1
YER043C	-0.005	-0.076	0.04	-0.037	-0.835	-1.954	1	2	NA	NA	3
YML075C	-0.006	0.058	-0.424	-0.864	-1.031	-0.89	NA	NA	NA	NA	NA
YBR154C	-0.19	0.017	-0.001	-0.022	-1.232	-1.216	1	3	1	NA	5
YCL037C	0.267	-0.479	-0.529	-0.53	-0.93	-2.219	NA	NA	NA	1	3
YOR116C	0.141	0.401	-0.2	-0.506	-1.073	-0.669	NA	NA	NA	NA	2
YLR276C	-0.08	0.015	0.063	-0.01	-1.429	-1.64	NA	NA	NA	NA	5
YAR015W	0.127	-0.037	0.122	0.119	-0.479	-1.125	NA	1	1	NA	NA
YLR056W	0.314	-0.067	-0.014	-0.1	-0.554	-0.96	NA	1	NA	NA	NA
YCR087C-A	-0.119	0.006	0.032	0.144	-0.393	-1.472	NA	NA	NA	1	2
YLR172C	0.156	0.058	0.173	0.126	-0.622	-1.996	NA	NA	2	NA	1
YPL237W	-0.028	-0.008	0.022	0.098	-1.268	-1.47	NA	1	NA	NA	3
YNL247W	-0.038	0.488	0.037	-0.128	-0.952	-2.086	NA	NA	1	1	3
YNR043W	0.022	-0.014	-0.071	-0.31	-1.218	-1.238	NA	NA	1	NA	NA
YFL022C	0.169	-0.024	0.292	-0.173	-0.695	-1.393	NA	NA	3	NA	2
YPL217C	0.043	0.14	0.042	0.058	-1.537	-1.816	1	1	NA	1	2
YBR252W	0.102	0.012	0.102	0.112	-0.761	-1.209	NA	NA	NA	NA	NA
YOL093W	0.06	0.104	0.195	-0.545	-0.942	-0.871	NA	1	NA	NA	2
YDR465C	-0.014	0.014	0.087	0.342	-1.485	-1.696	NA	NA	1	NA	3
YOL061W	0.042	0.157	-0.064	-0.236	-0.688	-0.876	NA	NA	NA	1	2
YDR172W	0.058	0.096	-0.22	-0.415	-0.814	-1.089	1	3	NA	NA	3
YBL004W	0.14	0.157	0.299	-0.018	-1.05	-1.972	NA	1	NA	1	4
YGR061C	0.084	0.123	0.129	-0.274	-1.256	-1.83	NA	1	NA	1	NA
YLR060W	0.056	0.103	0.127	-0.003	-0.941	-1.474	NA	NA	NA	NA	2
YGL234W	-0.051	0.047	0.065	0.179	-0.589	-2.152	NA	1	1	NA	2
YLR153C	-0.11	0.096	0.013	-0.03	-0.936	-1.804	NA	NA	NA	1	NA
YOR091W	0.087	0.062	0.003	-0.434	-1.411	-1.137	1	2	NA	1	3
YOR254C	-0.005	0.06	-0.303	-0.436	-0.771	-1.039	NA	NA	1	NA	1
YNL308C	0.123	0.166	0.365	0.044	-1.498	-1.662	NA	NA	1	NA	5
YDR429C	-0.188	0.207	0.197	0.238	-1.745	-0.83	NA	NA	2	1	2
YER006W	0.043	0.394	0.237	0.38	-1.302	-1.69	NA	NA	NA	1	3
YOR342C	-0.006	0.068	-0.047	-1.036	-1.188	-1.216	NA	NA	NA	NA	5
YPL127C	0.032	0.012	0.086	-0.256	-1.284	-1.33	NA	NA	1	1	3
YGR245C	-0.055	0.086	0.02	-0.214	-1.604	-1.432	NA	NA	NA	1	2
YOR271C	0.031	0.157	0.245	0.186	-1.123	-1.448	NA	NA	1	NA	NA
YNL232W	0.114	0.215	0.223	-0.178	-0.877	-0.869	NA	NA	NA	NA	1
YAL035W	-0.003	0.024	0.148	0.168	-0.988	-1.034	NA	NA	1	1	2
YML106W	0.033	-0.078	-0.159	-0.208	-0.608	-1.293	1	2	NA	NA	3
YPL030W	-0.05	0.133	0.115	-0.302	-0.977	-0.677	NA	NA	NA	NA	1
YLL011W	0.123	0.132	-0.006	-0.61	-0.902	-1.133	NA	NA	NA	1	2
YLR384C	0.246	0	-0.011	-0.568	-1.123	-1.317	NA	NA	1	1	1
YHR042W	0.015	-0.055	0.031	0.647	-0.908	-1.495	NA	NA	1	NA	NA
YPR033C	0.048	0.075	-0.157	-0.08	-0.778	-1.431	1	1	NA	NA	1
YJL080C	0.085	-0.04	0.173	0.36	-0.539	-1.244	1	1	1	NA	2
YKL029C	0.241	0.06	0.42	0.438	-0.931	-1.634	NA	NA	1	NA	2
YDR232W	0.179	-0.08	-0.126	-0.409	-1.017	-0.819	NA	NA	NA	NA	1
YLR017W	0.286	0.06	0.337	-0.086	-1.343	-1.874	NA	NA	NA	NA	NA
YDL031W	0.004	0.157	0.198	-0.314	-1.253	-1.304	NA	2	NA	1	2
YDR211W	-0.121	0.011	-0.034	-0.088	-1.334	-0.939	NA	NA	NA	NA	NA
YGL012W	0.104	0.04	-0.162	-0.302	-1.215	-0.438	NA	NA	NA	NA	NA
YOR056C	-0.031	0.124	0.177	-0.024	-1.402	-1.706	NA	1	NA	2	4
YPL263C	0.192	0.19	0.163	-0.248	-1.328	-1.578	NA	NA	2	NA	NA
YLR074C	0.203	0.163	0.411	-0.022	-1.432	-1.467	NA	1	1	NA	2
YOL144W	-0.044	0.087	0.291	0.311	-1.163	-1.393	NA	1	NA	1	2
YER032W	0.065	0.16	-0.2	-0.732	-1.026	-1.101	NA	NA	NA	NA	NA
YDR190C	0.001	-0.058	0.053	0.023	-1.444	-1.13	NA	NA	1	NA	3
YMR014W	0.029	0.263	0.154	-0.573	-1.145	-1.163	NA	NA	NA	NA	3
YKL021C	-0.153	0.022	0.327	0.328	-1.005	-1.286	NA	NA	1	NA	NA
YDR245W	-0.179	-0.088	-0.322	-0.876	-1	-1.112	NA	NA	NA	NA	NA
YNL227C	0.097	0.149	0.16	0.062	-1.296	-0.986	NA	1	NA	NA	1
YBR247C	-0.011	0.003	0.243	0.267	-1.432	-0.971	NA	1	1	1	2
YDR365C	-0.139	0.12	0.211	-0.055	-0.843	-1.12	NA	NA	NA	NA	2
YBR142W	-0.115	0.06	0.193	0.612	-1.645	-2.03	NA	2	NA	2	NA
YCL059C	-0.145	0.184	0.181	0.598	-0.926	-1.78	NA	NA	NA	1	4
YER118C	-0.073	-0.087	-0.16	-0.384	-1.183	-1.23	NA	NA	NA	NA	1
YIR026C	0.08	0.009	0.221	0.526	-1.015	-1.061	NA	NA	NA	1	2
YPL086C	0.08	0.266	0.074	0.31	-1.57	-1.719	NA	1	NA	NA	2
YHR169W	0.215	0.072	0.081	-0.467	-1.222	-1.2	NA	NA	NA	1	3
YGR145W	-0.039	0.277	0.191	0.514	-1.683	-1.923	NA	NA	1	1	3
YOR006C	-0.006	0.157	0.347	-0.121	-1.05	-1.214	NA	NA	NA	NA	2
YLR285W	-0.044	0.024	0.025	-0.226	-1.081	-1.213	NA	NA	1	NA	NA
YFL002C	0.046	-0.071	0.029	0.103	-1.337	-1.178	1	1	NA	NA	3
YLR221C	-0.049	0.133	0.247	-0.186	-1.541	-1.604	NA	1	NA	NA	1
YHR088W	0.132	0.168	0.33	0.347	-1.121	-1.644	NA	NA	2	1	2
YPL094C	-0.148	-0.217	-0.334	-0.294	-1.47	-1.238	NA	NA	NA	1	3
YLR363W-A	-0.156	-0.099	-0.047	-0.447	-1.341	-1.216	NA	1	NA	1	NA
YHR085W	0.02	0.262	0.085	0.171	-0.997	-1.325	NA	NA	NA	NA	2
YPR190C	0.02	0.042	-0.065	-0.414	-1.123	-1.07	NA	1	2	1	3
YML108W	-0.326	-0.072	0.029	-0.06	-1.018	-1.326	NA	1	NA	NA	1
YJL069C	0.083	-0.029	0.025	-0.364	-0.626	-0.811	NA	1	NA	1	1
YPL146C	-0.053	0.143	0.244	-0.472	-1.186	-0.701	NA	NA	NA	NA	3
YPR137W	0.055	0.08	0.052	-0.8	-1.305	-1.129	NA	NA	NA	NA	NA
YHR065C	-0.035	0.167	0.462	0.647	-0.892	-1.872	1	1	NA	1	3
YKR056W	0.078	0.247	0.276	-0.432	-0.939	-0.977	NA	NA	NA	NA	NA
YDR449C	-0.181	-0.012	0.046	-0.693	-1.2	-1.326	NA	2	NA	1	2
YER002W	-0.097	0.152	0.284	-0.068	-1.453	-1.336	NA	NA	NA	1	1
YOR246C	0.059	0.022	-0.094	-0.258	-1.099	-1.122	NA	NA	NA	NA	NA
YIL079C	-0.015	0.12	-0.099	-0.564	-1.171	-1.096	1	1	NA	1	2
YOL006C	-0.05	0.017	-0.286	-0.696	-0.918	-0.828	NA	NA	NA	NA	1
YGL099W	-0.002	0.18	0.107	0.168	-1.615	-1.857	NA	2	NA	NA	2
YPR112C	0.01	0.233	0.063	0.336	-1.472	-1.89	NA	NA	1	1	2
YLR222C	-0.157	0.209	0.09	0.002	-1.382	-1.665	NA	NA	NA	1	2
YMR128W	0.032	0.166	0.302	0.256	-1.355	-1.734	NA	NA	NA	1	2
YNL182C	-0.084	0.226	0.179	-0.14	-1.507	-1.143	NA	NA	1	NA	5
YOR204W	0.201	0.074	0.282	0.372	-1.892	-1.125	NA	NA	NA	NA	NA
YJL010C	0.02	0.043	0.144	0.13	-1.507	-1.202	NA	1	NA	NA	NA
YDR398W	-0.075	-0.17	-0.061	-0.128	-0.749	-1.134	1	2	1	1	2
YNR038W	-0.025	0.046	-0.024	-0.23	-1.338	-1.306	NA	1	NA	1	1
YLR003C	0.256	-0.026	0.104	-0.007	-1.214	-1.311	1	1	1	NA	2
391	NA	NA	NA	NA	NA	NA	NA	NA	NA	NA	NA
YNL244C	-0.328	0.083	-0.245	-0.454	-0.444	-0.672	1	1	NA	NA	2
YOR128C	0.011	0.024	-0.004	0.426	-0.353	-0.45	NA	2	NA	NA	3
YKR093W	0.018	-0.104	-0.264	-0.787	-0.696	-0.682	NA	1	1	NA	NA
YGR285C	-0.14	0.333	0.436	0.416	-0.481	-0.645	NA	1	NA	1	3
YKL182W	0.317	0.126	0.356	0.15	-0.556	-0.845	NA	1	1	NA	NA
YDR060W	0.047	0.17	0.017	-0.204	-0.485	-0.575	1	1	NA	1	2
YOR375C	0.088	0.615	0.167	0.436	-0.101	-1.242	NA	1	1	NA	2
YKR024C	0.094	0.122	-0.056	-0.441	-0.43	-0.53	NA	1	NA	1	2
YLL034C	0.051	0.016	0.118	-0.244	-0.667	-0.601	NA	NA	NA	1	2
YBR029C	0.122	-0.217	-0.32	-0.678	-0.642	-0.349	NA	NA	NA	NA	2
YNL141W	-0.245	0.134	0.19	0.059	-0.251	-0.506	NA	NA	1	1	2
YOL103W	-0.095	-0.158	-0.447	-0.396	-0.419	-0.271	1	1	NA	NA	1
YPL244C	-0.134	-0.083	-0.269	-0.29	-0.743	-0.358	NA	NA	NA	NA	2
YHR025W	0.144	0.129	0.228	0.273	0.082	-1.413	NA	NA	NA	NA	2
YGL186C	-0.076	0.022	-0.32	-0.411	-0.334	-0.51	NA	NA	NA	1	1
YDR454C	-0.145	-0.049	0.071	-0.021	-0.242	-1.123	1	2	NA	1	1
YNL102W	0.043	0.173	0.076	-0.192	-0.456	-0.599	NA	1	1	NA	3
YDL208W	-0.016	0.058	0.206	0.013	-0.587	-0.9	1	1	1	NA	3
YHR201C	0.118	0.208	0.151	0.046	-0.324	-0.367	NA	3	NA	NA	1
YGR054W	0.028	0.132	0.067	-0.538	-0.508	-0.572	NA	NA	NA	NA	NA
YBR015C	-0.131	-0.103	-0.273	-0.394	-0.784	-0.704	NA	NA	NA	NA	NA
YLR073C	0.017	-0.217	0.194	-0.528	-0.472	-0.645	NA	NA	1	1	2
YOR145C	0.103	-0.03	0.212	-0.115	-0.074	-0.393	NA	1	NA	NA	2
YNR015W	0.095	0.121	0.135	-0.167	-0.628	-0.362	1	2	NA	NA	NA
YDR045C	-0.254	-0.209	0.054	-0.008	-0.217	-0.666	NA	NA	NA	NA	2
YPL058C	0.248	-0.087	-0.137	-0.338	-0.352	-0.474	1	1	NA	NA	NA
YNL132W	-0.047	0.138	0.259	0.019	-0.652	-0.801	NA	NA	NA	NA	4
YER088C	0.223	-0.053	0.287	0.36	-0.658	-0.66	NA	NA	1	1	NA
YPR062W	0.042	0.079	0.117	-0.037	-0.159	-0.834	NA	NA	1	NA	1
YKL181W	-0.179	0.048	0.026	-0.363	-0.738	-0.694	1	1	NA	NA	2
YER099C	-0.102	0.131	0.169	0.202	-0.321	-0.418	NA	NA	NA	NA	3
YDL153C	-0.092	0.122	0.302	-0.135	-0.846	-0.552	NA	NA	NA	NA	2
YDR339C	-0.083	0.125	0.149	-0.082	-0.699	-0.524	NA	NA	NA	NA	3
YOL143C	0.036	0.15	0.266	0.178	0.217	-0.971	NA	NA	NA	NA	1
YLL028W	0.045	0.136	-0.014	0.214	0.098	-0.35	NA	2	NA	NA	1
YJL042W	0.34	0.107	0.184	-0.022	-0.189	-0.33	NA	NA	1	NA	NA
YGL082W	0.146	0.112	0.112	0.08	-0.028	-0.354	1	2	1	NA	NA
YKL073W	-0.212	0.174	0.177	0.272	-0.232	-0.696	NA	NA	NA	1	NA
YBR248C	-0.15	0.119	0.125	0.083	0.171	-0.468	1	2	NA	NA	NA
YBL010C	-0.184	-0.145	-0.146	-0.458	-0.363	-0.21	NA	2	NA	NA	NA
YEL044W	-0.054	-0.02	-0.016	-0.156	-0.596	-0.512	NA	1	2	NA	NA
YNL298W	-0.026	0.07	-0.32	-0.627	-0.607	-0.595	NA	NA	1	NA	2
YLL048C	0.154	0.22	0.12	-0.024	-0.284	-0.306	NA	1	1	NA	2
YGL067W	0.037	0.01	0.066	0.121	-0.16	-0.222	NA	1	NA	NA	NA
YBR218C	0.134	0.194	0.38	0.136	-0.038	-0.924	NA	1	2	NA	NA
YCL043C	0.305	-0.04	0.139	0.161	0.1	-0.67	NA	NA	3	NA	2
YML028W	0.124	0.164	0.756	0.3	0.484	-0.615	NA	1	2	NA	NA
YOR198C	0.197	0.094	-0.113	-0.012	-0.116	-0.396	NA	1	1	NA	NA
YKL119C	-0.064	0.175	0.203	0.148	-0.002	-0.564	NA	2	1	NA	NA
YHR202W	-0.058	0.09	-0.037	0.166	-0.025	-0.494	NA	NA	1	NA	NA
YLR301W	0.041	0.048	0.162	0.47	0.045	-0.575	NA	NA	1	NA	1
443	NA	NA	NA	NA	NA	NA	NA	NA	NA	NA	NA
YAL062W	0.061	-0.198	0.265	0.396	0.578	0.714	NA	NA	NA	NA	NA
YHL040C	0.036	0.057	-0.111	-0.189	0.063	0.181	NA	1	2	NA	NA
YDL137W	-0.211	-0.031	-0.134	-0.176	0.382	0.175	1	1	1	NA	NA
YCR020C-A	-0.352	-0.364	-0.245	0.148	0.17	-0.284	1	2	1	NA	1
YKL032C	0.221	0.011	0.318	0.423	-0.126	-0.085	NA	NA	2	NA	NA
YER030W	-0.154	0.082	0.166	-0.042	0.037	0.014	NA	NA	1	NA	NA
YNL153C	0.036	-0.104	-0.081	-0.058	-0.131	-0.178	NA	1	NA	NA	1
YKL165C	-0.454	0.079	0.09	0.222	0.678	0.824	NA	1	NA	NA	NA
YKL184W	-0.002	-0.029	-0.176	-0.092	-0.24	-0.13	NA	1	NA	NA	NA
YOR160W	-0.052	-0.004	-0.204	-0.256	0.386	-0.124	NA	1	1	NA	2
YKL187C	0.046	0.02	0.196	-0.469	0.346	1.071	NA	3	1	NA	NA
YLR223C	0.164	0.396	0.518	0.37	0.804	0.544	NA	NA	NA	NA	NA
YOR130C	-0.017	-0.11	-0.121	0.566	0.702	0.115	NA	1	NA	NA	NA
YPL088W	0.079	0.074	0.122	-0.06	-0.35	0.158	NA	NA	NA	NA	1
YOR285W	-0.043	-0.066	-0.274	-0.46	0.252	0.752	NA	2	2	NA	1
YDL022W	0.102	-0.194	0.16	0.164	0.73	0.123	NA	NA	3	NA	NA
YOR157C	-0.01	-0.064	-0.108	-0.612	-0.156	0.627	NA	1	NA	NA	1
YNL241C	0.378	0.222	-0.045	-0.212	0.437	1.127	NA	1	5	NA	NA
YNL155W	0.161	-0.082	0.126	0.153	0.135	0.987	1	1	1	NA	NA
YDL007W	-0.045	0.06	0.164	-0.13	-0.284	0.839	1	1	NA	NA	NA
YBR170C	-0.025	-0.092	-0.134	-0.128	0.406	1.391	NA	NA	NA	NA	1
YFL044C	0.044	-0.221	0.054	0.522	0.593	1.245	NA	NA	NA	NA	NA
YCR079W	-0.099	-0.176	-0.414	-0.024	0.617	0.81	NA	NA	1	NA	1
YGR253C	-0.088	-0.01	0.104	0.32	-0.049	0.083	NA	1	NA	NA	NA
YHL030W	0.081	0.19	-0.054	-0.359	0.273	1.351	NA	NA	NA	NA	1
YDR248C	-0.064	-0.024	0.037	0.356	0.45	0.428	NA	1	1	NA	NA
YCR083W	-0.23	-0.216	0.078	0.424	0.581	0.932	NA	1	1	1	1
YBR269C	-0.257	0.016	0.261	0.444	0.574	0.501	1	1	1	NA	NA
YPL154C	0.134	-0.052	-0.045	0.029	0.406	0.884	NA	NA	1	NA	1
YLR220W	-0.024	0.019	0.422	0.213	0.387	0.741	2	2	1	NA	NA
YKL072W	0.115	-0.078	0.217	0.549	0.508	-0.408	NA	1	NA	NA	1
YGR029W	0.22	0.052	0.096	0.239	0.381	0.116	NA	3	NA	NA	NA
YLR099C	0.141	0.188	0.517	0.198	-0.562	-0.103	NA	NA	1	NA	NA
YGR048W	0.138	-0.096	0.093	-0.173	0.263	1.127	NA	NA	NA	1	NA
YFR010W	-0.063	0.116	0.29	0.422	0.174	1.088	NA	1	NA	NA	1
YHR028C	-0.109	-0.026	0.045	0.266	0.354	0.334	NA	NA	NA	NA	2
YKL065C	-0.058	0.033	-0.007	0.612	0.646	0.686	NA	NA	1	NA	1
YIR014W	-0.024	-0.188	0.023	0.063	0.466	0.709	NA	NA	1	NA	NA
YPL100W	-0.002	-0.022	0.25	0.147	0.474	0.619	NA	NA	NA	NA	NA
YKL193C	0.208	0.048	0.254	0.01	0.068	0.363	NA	1	NA	NA	NA
YHR122W	0.021	0.175	0.322	0.589	0.116	0.46	NA	1	1	NA	NA
YGL011C	-0.122	0.006	0.235	0.241	0.101	0.722	NA	NA	NA	1	NA
YMR089C	0.131	0.194	0.001	0.088	-0.046	0.423	NA	NA	NA	NA	NA
YNL265C	-0.042	0.278	0.278	0.503	0.174	0.518	NA	NA	NA	NA	NA
YPR108W	0.049	0.005	-0.017	-0.355	-0.135	0.482	1	1	1	NA	NA
YOR261C	-0.067	-0.016	-0.109	-0.062	0.041	0.697	1	1	NA	NA	NA
YGR135W	-0.022	-0.036	0.082	0.187	-0.297	0.324	NA	NA	1	NA	1
YFR025C	0.107	0.159	0.201	0.372	0.235	-0.1	1	2	NA	NA	1
YML004C	-0.007	-0.001	0.316	0.504	0.632	0.741	NA	NA	2	NA	NA
YLR043C	0.216	0.207	0.261	0.44	0.867	0.491	NA	1	NA	NA	NA
YCL033C	0.09	0.069	0.178	0.394	0.644	0.442	NA	NA	NA	NA	NA
YGR055W	0.051	0.112	-0.032	-0.391	0.966	0.603	NA	3	NA	NA	NA
YCL034W	0.056	-0.055	0.15	0.004	0.453	0.64	NA	NA	1	NA	NA
YDR406W	-0.06	-0.119	-0.385	-0.288	0.003	0.074	NA	NA	3	1	NA
YLR258W	0.101	0.128	-0.073	-0.078	0.946	0.567	NA	NA	2	NA	2
YLL024C	0.151	-0.025	0.144	0.477	0.142	0.286	NA	NA	NA	NA	NA
YPR172W	0.043	0.068	0.15	0.356	0.33	0.22	NA	NA	1	NA	1
YML048W	-0.037	0.08	-0.071	-0.151	-0.208	0.412	NA	NA	1	NA	NA
YKL210W	0.09	0.164	-0.01	0.39	0.404	0.108	NA	1	NA	NA	NA
YLL027W	-0.118	0.203	0.115	0.169	0.226	-0.057	2	4	1	1	NA
YPL272C	-0.02	-0.044	-0.319	-0.164	0.052	0.185	NA	1	2	1	NA
YKR014C	0.102	0.024	0.121	0.183	0.254	0.472	NA	NA	1	NA	2
YOL126C	-0.072	-0.224	-0.132	-0.146	-0.353	-0.182	NA	2	3	NA	NA
YBL043W	-0.407	-0.568	-0.4	0.374	0.47	0.5	NA	1	NA	NA	1
YGR052W	-0.159	-0.708	-0.074	0.247	0.953	-0.388	NA	1	1	NA	1
YML007W	-0.075	-0.028	-0.526	-0.586	0.304	0.98	NA	1	1	NA	1
YHL002W	-0.05	0.098	0.084	-0.011	0.565	0.332	NA	2	2	NA	NA
YER065C	0.069	0.022	-0.116	-0.391	-0.25	0.006	NA	1	NA	1	NA
YAL049C	0.081	0.134	0.066	0.374	0.724	0.476	NA	NA	NA	NA	NA
YOR367W	-0.142	0.058	-0.003	-0.281	-0.13	-0.046	NA	1	NA	NA	NA
YOL049W	-0.068	0.225	-0.062	-0.208	0.013	0.407	NA	2	NA	NA	1
YLR387C	0.034	0.117	0.25	0.113	0.07	1.334	NA	1	NA	NA	1
YBR096W	-0.163	-0.364	-0.099	-0.053	-0.157	0.096	1	2	NA	NA	NA
YLR259C	0.101	0.103	0.106	0.089	0.438	0.976	NA	NA	NA	NA	2
YMR102C	0.123	0.064	-0.275	-0.522	0.04	0.099	NA	NA	1	NA	1
YOR208W	0.101	0.005	-0.044	0.242	0.56	1.156	NA	NA	2	NA	2
YKL035W	-0.036	0.01	-0.211	0.08	0.908	0.224	NA	NA	5	NA	NA
YBL029C-A	0.026	0.246	0.695	1.021	-0.518	-0.131	NA	1	2	NA	NA
YMR276W	0.204	0.051	0.258	0.12	-0.036	0.5	NA	NA	1	NA	NA
YHL009C	-0.061	-0.059	0.134	0.158	0.155	-0.035	NA	NA	1	NA	NA
YCL040W	0.161	-0.031	0.019	0.132	0.702	0.401	NA	NA	3	NA	2
YLR288C	-0.133	0.13	0.092	-0.22	-0.294	-0.175	NA	NA	1	NA	NA
YER008C	0.168	0.115	-0.081	-0.074	0.29	0.247	NA	1	1	NA	2
YML013W	0.02	0.108	-0.142	0.004	0.016	0.507	NA	NA	1	NA	NA
YIL138C	0.122	-0.042	0.227	-0.162	-0.244	0.057	NA	NA	NA	NA	NA
YCR098C	-0.028	-0.598	-0.168	-0.079	0.189	0.462	NA	NA	2	NA	NA
YFL042C	-0.034	0.015	0.107	0.56	0.425	0.815	NA	NA	1	NA	NA
YPR013C	0.063	-0.011	0.099	0.329	0.163	0.486	NA	NA	NA	NA	NA
YHR146W	0.178	0.209	0.583	0.775	-0.226	0.291	NA	1	NA	1	NA
YFR024C-A	0.096	0.04	0.074	0.333	-0.098	0.55	NA	NA	NA	NA	1
YML049C	-0.005	0.022	-0.307	-0.556	0.181	0.758	NA	1	1	NA	NA
YOR042W	0.301	0.171	0.31	0.412	0.35	0.242	NA	NA	NA	NA	NA
536	NA	NA	NA	NA	NA	NA	NA	NA	NA	NA	NA
YMR039C	0.184	0.302	0.67	0.968	0.579	0.322	NA	1	NA	NA	NA
YNL110C	0.324	0.026	0.271	0.961	0.391	0.259	NA	NA	NA	NA	2
YOR028C	-0.103	-0.1	0.686	1.611	1.847	0.593	1	2	1	NA	2
YGR032W	-0.109	0.192	0.269	0.493	0.774	1.174	NA	2	NA	NA	NA
YHR048W	-0.192	-0.076	0.033	1.671	1.572	1.212	1	1	NA	NA	NA
YFR017C_2	-0.027	0.026	-0.131	0.344	2.171	1.45	NA	NA	NA	NA	NA
YPR094W	-0.091	0.184	0.372	0.929	1.315	1.245	1	1	1	NA	NA
YPL003W	-0.121	-0.023	-0.101	0.136	1.227	1.218	NA	NA	3	NA	NA
YML091C	0.095	-0.036	-0.447	0.038	1.712	1.157	NA	3	NA	NA	1
YGR023W	0.078	-0.062	-0.034	0.802	1.306	1.295	NA	NA	2	NA	NA
YHR111W	0.002	0.161	0.461	0.924	1.454	1.621	1	3	1	NA	NA
YOR161C	0.089	0.012	-0.46	-0.493	1.816	1.406	NA	NA	2	NA	NA
YIL101C	0.187	-0.032	-0.319	-0.453	1.537	1.85	NA	NA	5	NA	NA
YDR204W	0.167	-0.04	0.231	0.544	1.184	1.203	NA	1	2	1	NA
YMR114C	0.024	0.162	0.227	0.414	1.18	1.162	NA	1	NA	NA	NA
YOL048C	-0.079	-0.007	-0.045	0.54	1.244	1.28	NA	NA	3	NA	1
YOL117W	0.032	-0.047	0.025	0.405	1.726	1.532	NA	1	1	NA	NA
YOR018W	-0.002	-0.229	-0.793	0.101	1.385	1.251	NA	NA	2	NA	NA
YMR105C	0.023	0.126	-0.181	0.094	1.672	1.35	NA	NA	6	NA	NA
YGR127W	-0.215	-0.12	-0.474	0.264	1.326	1.296	NA	NA	3	NA	NA
YPR026W	-0.033	0.176	-0.297	-0.038	1.888	1.812	NA	1	1	NA	2
YDR255C	-0.026	-0.057	0.214	0.55	1.105	1.209	NA	NA	1	NA	1
YHR171W	0.013	-0.076	0.304	0.554	1.081	1.185	NA	NA	NA	NA	NA
YGR223C	-0.003	0.07	0.409	0.611	1.407	1.63	1	1	2	NA	NA
YIL097W	-0.083	0.238	0.402	0.92	1.298	1.445	NA	1	1	NA	NA
YPR168W	0.013	-0.041	0.4	0.49	1.546	1.605	NA	3	NA	NA	NA
YOR022C	-0.073	0.008	0.233	1.139	1.563	1.208	NA	2	NA	NA	NA
YIL055C	0.045	-0.012	-0.141	0.294	1.509	1.835	NA	NA	1	NA	1
YKR046C	0.247	0.075	0.206	0.415	1.397	1.993	NA	NA	NA	NA	NA
YFL033C	-0.074	0.217	-0.009	0.279	1.33	1.112	1	1	NA	NA	NA
YNL274C	0.125	0.159	-0.102	0.27	1.429	2.143	NA	NA	1	NA	NA
YKR066C	0.328	0.06	0.33	0.778	1.342	1.206	NA	1	2	1	NA
YHR082C	0.201	0.02	-0.215	0.447	1.425	1.231	NA	NA	NA	NA	1
YGR243W	0.033	0.022	-0.198	-0.392	2.307	1.131	NA	NA	1	NA	2
YOL119C	0.081	0.099	-0.205	0.812	1.514	2.319	NA	2	NA	NA	1
YOR052C	-0.024	0.382	0.517	0.132	0.692	1.337	NA	NA	1	NA	NA
YBR244W	0.004	0.384	0.863	1.056	0.736	0.436	2	3	1	NA	1
YPR160W	0.14	0.115	-0.014	0.193	1.599	1.216	1	1	3	NA	NA
YBR213W	0.052	-0.167	0.288	0.284	0.936	1.369	NA	1	NA	NA	2
YEL047C	0.185	0.302	0.235	0.515	1.01	0.994	NA	1	1	NA	2
YPL091W	0.015	0.188	0.359	1.003	1.206	1.213	1	1	NA	NA	NA
YOR226C	0.403	0.672	0.761	0.674	0.435	0.592	1	1	1	NA	NA
YDL020C	-0.066	-0.068	-0.205	0.102	1.452	1.923	1	1	NA	NA	NA
YER042W	0.072	0.28	0.521	0.988	1.034	1.068	NA	1	NA	1	NA
YHR071W	-0.004	-0.276	-0.098	0.81	1.976	0.304	NA	2	1	NA	NA
YLL026W	-0.008	-0.044	0.392	0.456	1.092	1.313	NA	1	3	NA	NA
YAL034C	-0.186	-0.255	0.055	1.348	1.281	1.51	NA	NA	3	NA	NA
YDR353W	0.122	0.159	0.407	0.817	0.839	0.405	NA	2	NA	NA	NA
YPR067W	-0.011	0.333	0.473	0.953	0.923	1.039	1	1	NA	NA	NA
YDR216W	0.047	-0.143	-0.405	0.459	1.621	1.124	NA	NA	NA	NA	1
YNL191W	0.086	0.21	0.508	1.119	0.944	1.073	NA	NA	1	NA	NA
YBR287W	0.024	-0.021	0.31	0.852	0.82	0.64	NA	NA	1	NA	NA
YPL196W	0.073	0.114	0.436	0.792	0.776	0.886	NA	NA	NA	NA	NA
YPL247C	0.377	0.149	0.127	0.96	1.328	1.255	1	1	2	NA	NA
YHR008C	0.203	0.202	0.205	0.144	0.469	1.376	1	1	1	NA	2
YLR216C	0.129	0.177	0.289	0.326	1.034	0.837	NA	NA	NA	NA	NA
YFR030W	0.046	0.068	-0.054	0.097	1.925	2.345	NA	NA	1	NA	NA
YAL060W	0.04	0.042	0.092	0.455	0.964	0.772	1	1	1	NA	NA
YLL023C	0.09	0.092	0.192	0.738	1.545	1.108	NA	NA	1	NA	NA
YLR177W	-0.049	0.037	-0.459	0.336	1.698	1.091	NA	NA	4	NA	NA
YLR356W	0.011	0.152	0.242	0.316	1.035	1.217	NA	NA	1	NA	2
YKR011C	-0.114	0.24	0.334	0.401	0.698	1.1	NA	1	1	NA	NA
YPL203W	0.066	0.009	0.327	1.066	0.947	0.736	NA	NA	1	NA	NA
YGL125W	-0.033	-0.012	-0.014	0.364	0.981	1.387	NA	3	1	NA	2
YBR126C	0.033	0.02	0.061	-0.163	1	1.19	NA	1	6	NA	NA
YFR017C	-0.027	0.026	-0.131	0.344	2.171	1.45	NA	NA	2	1	NA
YER142C	-0.006	-0.202	0.016	0.087	0.851	1.493	NA	1	1	NA	NA
YGL156W	0.046	0.226	0.125	0.19	0.897	2.048	NA	NA	NA	NA	NA
YHR112C	0.026	0.106	0.125	0.915	1.47	1.732	NA	NA	NA	NA	NA
YJL068C	0.159	0.122	0.371	0.431	1.04	0.986	NA	NA	1	NA	NA
YEL060C	0.093	0.086	0.335	0.229	0.491	1.775	NA	NA	1	NA	3
YKR069W	-0.048	-0.052	0.106	0.209	1.954	2.032	NA	1	NA	NA	2
YIL143C	0.042	0.014	-0.25	-0.151	1.304	1.674	2	2	NA	NA	1
YOL064C	0.115	0.188	0.207	0.57	1.196	1.332	2	3	NA	NA	NA
YOR289W	-0.017	0.069	0.409	0.82	1.364	1.372	NA	NA	NA	NA	2
YML100W	0.315	-0.022	-0.319	0.01	1.44	1.3	NA	NA	5	NA	NA
YGL180W	0.064	-0.096	-0.183	0.494	1.25	2.194	NA	1	NA	NA	NA
YIL003W	0.029	0.114	0.244	0.165	1.252	1.383	NA	2	1	1	1
YHR140W	0.044	-0.111	-0.202	0.441	2.056	1.91	NA	1	NA	NA	1
YPL222W	0.199	0.308	0.251	0.619	1.527	1.333	NA	NA	NA	NA	NA
YGL091C	-0.025	0.345	0.953	1.071	1.143	1.419	1	1	NA	NA	NA
YOR027W	0.149	0.1	0.378	0.628	0.945	1.131	NA	NA	NA	NA	1
YIL155C	-0.063	-0.133	-0.493	-0.476	1.253	1.888	NA	NA	1	NA	NA
YCL039W	-0.053	-0.146	-0.269	-0.118	1.207	1.302	NA	NA	1	NA	NA
YGL037C	0.14	0.302	0.457	0.322	1.359	2.494	NA	NA	4	NA	1
YDR247W	-0.111	-0.079	0.282	0.74	1.179	1.246	NA	1	NA	NA	NA
YGR130C	0.12	0.292	0.546	0.587	1.145	1.433	NA	NA	2	NA	1
YDL168W	-0.078	0.264	0.718	0.759	1.214	1.125	NA	NA	1	NA	2
YAL017W	-0.012	0.05	-0.16	0.29	1.151	1.302	NA	2	1	NA	NA
YEL012W	-0.013	0.123	0.157	0.518	1.409	1.238	NA	NA	NA	NA	NA
YKL094W	0.032	-0.065	0.151	0.595	0.97	0.926	NA	2	2	1	1
YEL011W	0.078	-0.108	0.11	0.822	1.993	1.466	NA	1	3	NA	NA
YMR105C_2	0.023	0.126	-0.181	0.094	1.672	1.35	NA	NA	NA	NA	NA
YPL186C	0.069	0.286	0.172	0.041	1.417	2.264	NA	NA	4	1	1
YAL028W	-0.168	-0.269	0.228	0.845	1.304	1.28	NA	NA	1	NA	NA
YGL121C	-0.098	-0.04	0.012	0.35	1.362	2.302	NA	NA	NA	NA	NA
YPR184W	-0.109	0.204	0.104	-0.012	2.192	2.458	NA	1	1	NA	NA
YLR299W	0.132	-0.096	-0.167	0.085	0.941	1.133	NA	NA	1	NA	NA
YBR062C	-0.117	-0.05	0.272	0.378	0.776	1.321	NA	NA	NA	NA	2
YOR178C	-0.034	-0.224	-0.35	-0.016	1.817	0.968	NA	1	NA	NA	NA
YNL200C	0.198	0.027	-0.113	0.381	1.188	1.333	NA	1	1	NA	1
YKL151C	0.118	-0.02	0.186	0.56	1.269	2.228	NA	NA	2	NA	1
YGR205W	0.195	-0.017	0.149	0.412	0.974	0.797	NA	NA	1	NA	1
YLR345W	-0.015	-0.042	0.175	0.605	1.052	1.147	1	1	2	NA	NA
YLR270W	0.16	-0.168	0.039	0.454	1.139	1.821	NA	NA	1	NA	NA
YMR053C	0.103	-0.114	-0.252	0.044	1.351	1.43	NA	NA	1	NA	NA
YCR068W	0.006	-0.566	-0.165	0.173	0.892	1.3	NA	NA	NA	NA	NA
YIL136W	0.133	0.103	0.384	0.317	1.189	1.886	NA	1	2	NA	NA
YBR026C	-0.113	-0.02	0.124	0.412	0.772	1.341	NA	1	1	NA	2
YPL113C	0.271	0.074	0.262	0.547	0.843	0.8	NA	NA	NA	NA	NA
647	NA	NA	NA	NA	NA	NA	NA	NA	NA	NA	NA
YCR021C	0.027	0.659	3.51	3.646	4.062	2.115	1	3	NA	1	NA
YNL277W	0.023	0.258	1.112	1.832	3.048	3.542	NA	2	NA	NA	NA
YCL026C-B	1.042	2.721	4.287	5.826	7.083	6.257	3	4	NA	NA	1
YPR167C	0.079	0.214	0.864	2.088	3.245	3.325	NA	3	NA	NA	NA
YMR090W	0.063	0.409	1.289	2.716	3.842	3.958	NA	1	1	NA	NA
YKR076W	-0.003	0.2	0.943	1.62	2.592	4.412	1	2	2	NA	NA
YBR008C	-0.235	0.144	1.229	2.467	4.468	5.417	1	4	1	NA	NA
YML131W	0.324	0.686	1.63	2.626	3.731	3.399	NA	1	1	NA	1
YOL151W	0.399	0.931	1.165	1.884	3.365	4.762	NA	NA	NA	NA	NA
YGR142W	0.142	1.708	3.103	2.672	3.616	3.952	NA	NA	1	NA	NA
YLR327C	0.233	0.263	1.385	2.172	3.143	3.43	NA	1	2	NA	1
YDR171W	0.158	0.912	1.831	2.139	3.207	3.826	NA	NA	3	NA	1
660	NA	NA	NA	NA	NA	NA	NA	NA	NA	NA	NA
YBL075C	0.081	-0.38	-0.213	-0.029	1.528	4.279	NA	1	NA	NA	NA
YNL134C	0.085	0.368	1.22	1.556	2.037	1.919	1	2	2	NA	NA
YHR029C	0.101	0.252	0.613	1.293	2.709	2.607	NA	1	NA	NA	1
YDR533C	0.047	0.282	0.889	1.647	1.978	3.343	NA	1	1	NA	3
YHR179W	0.212	0.471	0.784	1.044	2.131	2.164	1	3	NA	NA	NA
YLR108C	0.132	0.58	0.669	1.04	1.614	1.757	1	2	3	NA	NA
YGR211W	-0.088	0.413	1.54	2.235	0.901	0.418	1	1	NA	1	2
YDR258C	0.026	0.15	1.02	1.574	1.645	2.427	NA	1	3	NA	2
YBL033C	0.225	0.542	1.299	1.108	1.458	1.139	NA	3	1	NA	NA
YBR101C	0.083	0.823	1.383	1.792	1.959	1.833	NA	NA	NA	1	NA
YLR303W	0.159	0.059	0.372	1.568	2.55	3.32	NA	2	NA	NA	NA
YHR087W	-0.048	0.158	0.803	1.462	2.652	2.919	NA	1	4	NA	NA
YMR038C	0.349	0.52	1.025	1.503	1.514	0.748	1	2	NA	NA	2
YNR019W	0.389	0.324	0.835	1.44	1.103	0.934	NA	1	1	NA	1
YML130C	-0.07	0.09	0.425	1.736	1.766	2.22	1	1	NA	NA	1
YOR120W	-0.008	0.147	0.265	0.804	1.858	2.032	1	1	1	NA	2
YMR009W	0.094	0.203	0.701	1.112	1.671	1.504	NA	NA	NA	NA	2
YDR253C	0.099	0.046	0.365	1.37	2.718	1.809	NA	NA	NA	NA	NA
YFL030W	-0.024	0.079	0.2	0.77	2.072	2.724	NA	1	1	NA	NA
YPL230W	-0.151	-0.11	0.026	0.505	2.866	2.186	1	1	5	NA	NA
YPL054W	0.173	0.161	0.186	0.618	3.608	3.055	NA	1	3	NA	NA
YHR138C	-0.037	0.051	0.927	1.056	1.442	2.474	NA	1	1	NA	NA
YLR149C	0.165	0.167	0.145	1.108	2.546	2.613	NA	1	2	NA	1
YGR250C	0.098	0.132	0.878	2.016	1.93	1.318	1	1	NA	NA	NA
YHR096C	0.142	0.086	0.223	0.524	2.847	4.718	NA	NA	2	NA	NA
YPL149W	-0.044	0.206	1.171	1.972	-0.118	0.464	NA	NA	NA	1	NA
YPR093C	0.332	0.204	0.96	1.827	1.39	1.55	1	2	NA	NA	NA
YDL222C	-0.091	0.007	-0.016	0.34	2.285	2.867	NA	NA	1	NA	NA
YOL084W	0.042	0.116	-0.012	0.969	1.956	3.252	NA	NA	2	1	NA
YML116W	-0.116	-0.378	-0.428	1.412	3.08	3.41	1	2	NA	NA	NA
YNL260C	0.262	0.91	1.576	1.921	1.631	1.07	1	1	NA	NA	NA
YDL180W	-0.178	0.444	1.196	1.808	1.775	1.026	NA	1	NA	NA	1
YDL025C	0.014	-0.098	1.074	2.172	2.3	2.149	NA	2	3	NA	NA
YLR092W	-0.11	0.134	-0.045	0.722	3.157	4.093	NA	1	NA	NA	NA
YBR047W	-0.199	-0.035	0.988	2.242	2.454	2.104	1	2	2	NA	NA
YLR251W	-0.01	0.052	0.771	1.758	1.802	1.529	NA	1	NA	NA	NA
YFL014W	0.106	0.122	0.291	0.045	1.984	4.26	NA	NA	5	NA	NA
YLR267W	0.193	0.186	0.282	1.478	3.095	2.194	NA	2	NA	NA	NA
YER116C	0.122	-0.208	0.197	0.599	1.764	2.849	NA	1	2	NA	NA
YBL064C	-0.117	-0.02	-0.175	0.338	1.836	2.952	NA	NA	1	NA	NA
YPR154W	0.231	0.416	1.07	1.729	1.061	1.087	NA	NA	1	NA	NA
YMR041C	0.147	0.127	0.41	1.423	1.604	1.684	NA	1	1	NA	1
YAL012W	0.065	0.24	0.461	0.821	1.762	2.129	1	1	NA	NA	NA
YOL032W	0.172	0.844	1.621	2.253	2.196	1.855	NA	NA	NA	NA	NA
YGR197C	-0.07	0.207	0.639	1.159	1.464	1.506	NA	1	NA	NA	NA
YPL123C	0.041	0.136	0.201	0.792	1.773	1.841	1	1	2	NA	2
YBR214W	0.189	0.036	0.59	1.28	1.856	1.53	NA	NA	2	NA	NA
YML128C	0.071	0.115	0.262	0.748	2.948	3.847	NA	NA	2	NA	NA
YER054C	-0.05	-0.094	-0.217	0.1	3.375	1.573	1	1	1	NA	2
YDL021W	-0.152	0.053	0.765	1.741	2.507	1.23	1	2	1	NA	NA
YOR173W	0.103	0.147	0.147	1.278	2.174	2.299	1	1	2	NA	NA
YHL021C	0.054	0.126	0.427	0.848	1.725	2.116	NA	NA	3	NA	NA
YBL078C	-0.21	-0.171	0.538	0.977	1.613	2.668	NA	NA	2	NA	1
YGL184C	-0.081	0.158	0.689	1.59	2.3	2.526	NA	1	1	1	NA
YIR017C	0.012	0.345	0.901	2.118	2.768	2.762	NA	2	1	NA	NA
YKL103C	0.086	0.112	0.975	1.564	2.457	2.958	NA	1	2	NA	NA
YHR104W	-0.039	0.058	0.243	1.028	2.11	1.983	NA	2	1	NA	1
YBR046C	-0.082	-0.131	0.391	1.635	2.399	1.88	NA	1	1	NA	NA
YOR385W	-0.016	0.326	1.998	2.242	0.876	1.018	NA	NA	1	NA	NA
YOL016C	0.024	0.458	2.293	2.258	0.935	1.34	1	1	1	NA	NA
YGL114W	0.081	0.29	0.725	1.496	1.851	1.835	1	1	1	1	NA
YOR220W	0.064	0.474	1.589	1.922	1.615	1.375	NA	NA	2	NA	NA
YHL036W	0.095	0.032	1.151	1.941	2.178	2.672	NA	2	1	NA	NA
YOR374W	0.178	-0.015	-0.084	-0.004	2.494	2.845	1	2	2	NA	NA
YHR199C	-0.009	0.15	0.452	1.187	2.024	2.662	2	2	1	NA	NA
YFL016C	0.225	0.253	0.852	1.356	1.688	1.928	NA	NA	3	NA	NA
YAL064W	NA	NA	NA	NA	NA	NA	1	2	NA	NA	2
YAL056W	NA	NA	NA	NA	NA	NA	1	1	1	NA	NA
YAL016W	NA	NA	NA	NA	NA	NA	1	1	NA	NA	1
YAL015C	NA	NA	NA	NA	NA	NA	1	1	NA	NA	NA
YAL002W	NA	NA	NA	NA	NA	NA	1	1	NA	NA	1
YAR002W	NA	NA	NA	NA	NA	NA	1	2	NA	NA	NA
YBL072C	NA	NA	NA	NA	NA	NA	1	2	1	NA	1
YBL067C	NA	NA	NA	NA	NA	NA	1	2	1	NA	NA
YBL059C-A	NA	NA	NA	NA	NA	NA	1	1	NA	NA	NA
YBL059W	NA	NA	NA	NA	NA	NA	1	2	1	NA	NA
YBL058W	NA	NA	NA	NA	NA	NA	1	3	1	NA	NA
YBL051C	NA	NA	NA	NA	NA	NA	1	1	NA	NA	NA
YBL049W	NA	NA	NA	NA	NA	NA	1	1	1	NA	NA
YBL034C	NA	NA	NA	NA	NA	NA	1	3	NA	NA	NA
YBL027W	NA	NA	NA	NA	NA	NA	2	3	NA	2	2
YBL025W	NA	NA	NA	NA	NA	NA	1	1	NA	NA	2
YBL011W	NA	NA	NA	NA	NA	NA	1	1	1	NA	NA
YBR001C	NA	NA	NA	NA	NA	NA	1	1	NA	NA	2
YBR040W	NA	NA	NA	NA	NA	NA	1	2	NA	NA	NA
YBR048W	NA	NA	NA	NA	NA	NA	1	2	NA	NA	1
YBR050C	NA	NA	NA	NA	NA	NA	1	2	1	NA	NA
YBR054W	NA	NA	NA	NA	NA	NA	1	1	1	1	1
YBR057C	NA	NA	NA	NA	NA	NA	1	2	NA	1	NA
YBR065C	NA	NA	NA	NA	NA	NA	1	1	NA	NA	1
YBR092C	NA	NA	NA	NA	NA	NA	1	1	NA	NA	2
YBR095C	NA	NA	NA	NA	NA	NA	1	2	NA	NA	NA
YBR117C	NA	NA	NA	NA	NA	NA	1	2	1	NA	NA
YBR130C	NA	NA	NA	NA	NA	NA	1	1	1	NA	NA
YBR131W	NA	NA	NA	NA	NA	NA	1	2	1	NA	2
YBR169C	NA	NA	NA	NA	NA	NA	1	3	1	1	NA
YBR179C	NA	NA	NA	NA	NA	NA	1	2	NA	NA	NA
YBR180W	NA	NA	NA	NA	NA	NA	1	2	NA	NA	NA
YBR182C	NA	NA	NA	NA	NA	NA	1	2	NA	NA	2
YBR182C-A	NA	NA	NA	NA	NA	NA	1	2	3	NA	NA
YBR183W	NA	NA	NA	NA	NA	NA	1	2	3	NA	NA
YBR210W	NA	NA	NA	NA	NA	NA	1	1	NA	NA	NA
YBR221C	NA	NA	NA	NA	NA	NA	1	1	NA	NA	NA
YBR221W-A	NA	NA	NA	NA	NA	NA	1	2	NA	NA	NA
YBR236C	NA	NA	NA	NA	NA	NA	1	1	NA	NA	NA
YBR243C	NA	NA	NA	NA	NA	NA	3	4	1	NA	1
YBR249C	NA	NA	NA	NA	NA	NA	1	2	NA	NA	3
YBR281C	NA	NA	NA	NA	NA	NA	1	1	NA	NA	NA
YBR282W	NA	NA	NA	NA	NA	NA	1	1	NA	NA	NA
YBR283C	NA	NA	NA	NA	NA	NA	1	1	1	NA	NA
YBR284W	NA	NA	NA	NA	NA	NA	1	1	1	NA	NA
YBR290W	NA	NA	NA	NA	NA	NA	1	2	NA	NA	NA
YBR291C	NA	NA	NA	NA	NA	NA	1	1	NA	NA	NA
YCL048W	NA	NA	NA	NA	NA	NA	1	1	NA	NA	NA
YCL024W	NA	NA	NA	NA	NA	NA	1	1	1	NA	NA
YCL010C	NA	NA	NA	NA	NA	NA	1	1	NA	NA	NA
YCL008C	NA	NA	NA	NA	NA	NA	1	1	NA	NA	2
YCL001W-A	NA	NA	NA	NA	NA	NA	2	3	NA	NA	1
YCR004C	NA	NA	NA	NA	NA	NA	2	3	2	NA	1
YCR020C	NA	NA	NA	NA	NA	NA	1	1	1	NA	1
YCR020W-B	NA	NA	NA	NA	NA	NA	1	1	1	NA	NA
YCR023C	NA	NA	NA	NA	NA	NA	1	2	1	NA	NA
YCR024C	NA	NA	NA	NA	NA	NA	1	1	NA	NA	NA
YCR042C	NA	NA	NA	NA	NA	NA	1	1	NA	NA	NA
YCR094W	NA	NA	NA	NA	NA	NA	1	1	1	NA	NA
YCR096C	NA	NA	NA	NA	NA	NA	1	2	NA	NA	NA
YCR102C	NA	NA	NA	NA	NA	NA	1	2	NA	NA	NA
YCR106W	NA	NA	NA	NA	NA	NA	1	2	NA	NA	2
YDL243C	NA	NA	NA	NA	NA	NA	2	3	1	NA	1
YDL239C	NA	NA	NA	NA	NA	NA	1	1	NA	NA	NA
YDL233W	NA	NA	NA	NA	NA	NA	1	1	1	NA	NA
YDL227C	NA	NA	NA	NA	NA	NA	1	1	NA	NA	NA
YDL220C	NA	NA	NA	NA	NA	NA	1	2	NA	NA	1
YDL218W	NA	NA	NA	NA	NA	NA	2	2	1	NA	NA
YDL211C	NA	NA	NA	NA	NA	NA	1	2	NA	NA	NA
YDL210W	NA	NA	NA	NA	NA	NA	2	2	1	NA	NA
YDL209C	NA	NA	NA	NA	NA	NA	1	1	NA	NA	3
YDL199C	NA	NA	NA	NA	NA	NA	1	2	NA	NA	NA
YDL192W	NA	NA	NA	NA	NA	NA	1	2	NA	NA	NA
YDL182W	NA	NA	NA	NA	NA	NA	1	1	NA	1	NA
YDL167C	NA	NA	NA	NA	NA	NA	2	2	NA	NA	2
YDL146W	NA	NA	NA	NA	NA	NA	2	3	1	NA	NA
YDL134C	NA	NA	NA	NA	NA	NA	1	2	2	NA	NA
YDL125C	NA	NA	NA	NA	NA	NA	1	1	2	NA	NA
YDL124W	NA	NA	NA	NA	NA	NA	1	1	2	NA	NA
YDL121C	NA	NA	NA	NA	NA	NA	2	4	NA	1	NA
YDL120W	NA	NA	NA	NA	NA	NA	2	4	NA	1	NA
YDL106C	NA	NA	NA	NA	NA	NA	1	1	NA	NA	NA
YDL105W	NA	NA	NA	NA	NA	NA	1	1	NA	NA	NA
YDL088C	NA	NA	NA	NA	NA	NA	1	1	NA	NA	2
YDL081C	NA	NA	NA	NA	NA	NA	1	2	NA	NA	1
YDL059C	NA	NA	NA	NA	NA	NA	1	1	NA	NA	1
YDL058W	NA	NA	NA	NA	NA	NA	1	1	NA	NA	1
YDL045C	NA	NA	NA	NA	NA	NA	1	1	1	NA	2
YDL029W	NA	NA	NA	NA	NA	NA	1	1	1	NA	NA
YDL013W	NA	NA	NA	NA	NA	NA	1	2	NA	NA	2
YDR003W	NA	NA	NA	NA	NA	NA	1	1	NA	NA	1
YDR011W	NA	NA	NA	NA	NA	NA	1	2	1	NA	NA
YDR031W	NA	NA	NA	NA	NA	NA	1	1	1	NA	2
YDR032C	NA	NA	NA	NA	NA	NA	1	1	1	NA	NA
YDR036C	NA	NA	NA	NA	NA	NA	1	1	NA	NA	NA
YDR040C	NA	NA	NA	NA	NA	NA	2	2	NA	NA	2
YDR041W	NA	NA	NA	NA	NA	NA	1	3	1	NA	NA
YDR042C	NA	NA	NA	NA	NA	NA	1	2	NA	NA	1
YDR051C	NA	NA	NA	NA	NA	NA	1	1	NA	NA	1
YDR054C	NA	NA	NA	NA	NA	NA	2	5	NA	NA	NA
YDR067C	NA	NA	NA	NA	NA	NA	1	2	NA	NA	NA
YDR069C	NA	NA	NA	NA	NA	NA	1	2	1	NA	NA
YDR080W	NA	NA	NA	NA	NA	NA	1	3	1	NA	NA
YDR099W	NA	NA	NA	NA	NA	NA	1	1	2	NA	NA
YDR109C	NA	NA	NA	NA	NA	NA	1	2	1	1	NA
YDR110W	NA	NA	NA	NA	NA	NA	1	2	1	1	NA
YDR122W	NA	NA	NA	NA	NA	NA	1	1	2	1	1
YDR125C	NA	NA	NA	NA	NA	NA	1	1	NA	NA	NA
YDR126W	NA	NA	NA	NA	NA	NA	1	1	NA	NA	NA
YDR127W	NA	NA	NA	NA	NA	NA	1	3	NA	NA	1
YDR128W	NA	NA	NA	NA	NA	NA	2	2	NA	NA	NA
YDR132C	NA	NA	NA	NA	NA	NA	1	2	NA	1	NA
YDR135C	NA	NA	NA	NA	NA	NA	1	1	1	NA	NA
YDR137W	NA	NA	NA	NA	NA	NA	1	1	NA	NA	NA
YDR140W	NA	NA	NA	NA	NA	NA	1	1	NA	NA	NA
YDR144C	NA	NA	NA	NA	NA	NA	1	1	NA	NA	NA
YDR145W	NA	NA	NA	NA	NA	NA	1	1	NA	NA	NA
YDR147W	NA	NA	NA	NA	NA	NA	1	1	NA	NA	1
YDR151C	NA	NA	NA	NA	NA	NA	1	1	NA	NA	3
YDR152W	NA	NA	NA	NA	NA	NA	1	1	NA	NA	3
YDR169C	NA	NA	NA	NA	NA	NA	2	3	NA	NA	1
YDR180W	NA	NA	NA	NA	NA	NA	1	2	NA	NA	NA
YDR185C	NA	NA	NA	NA	NA	NA	1	2	1	NA	NA
YDR186C	NA	NA	NA	NA	NA	NA	1	1	1	NA	1
YDR198C	NA	NA	NA	NA	NA	NA	1	1	1	NA	1
YDR212W	NA	NA	NA	NA	NA	NA	1	3	NA	NA	NA
YDR213W	NA	NA	NA	NA	NA	NA	1	2	NA	NA	1
YDR222W	NA	NA	NA	NA	NA	NA	1	1	NA	NA	NA
YDR227W	NA	NA	NA	NA	NA	NA	1	4	1	NA	1
YDR256C	NA	NA	NA	NA	NA	NA	1	2	NA	NA	NA
YDR261C	NA	NA	NA	NA	NA	NA	1	1	NA	NA	1
YDR267C	NA	NA	NA	NA	NA	NA	1	1	NA	NA	NA
YDR268W	NA	NA	NA	NA	NA	NA	1	1	NA	NA	NA
YDR272W	NA	NA	NA	NA	NA	NA	1	1	NA	NA	3
YDR276C	NA	NA	NA	NA	NA	NA	1	2	3	NA	1
YDR292C	NA	NA	NA	NA	NA	NA	1	1	1	NA	1
YDR298C	NA	NA	NA	NA	NA	NA	1	1	NA	NA	NA
YDR306C	NA	NA	NA	NA	NA	NA	1	2	2	NA	NA
YDR307W	NA	NA	NA	NA	NA	NA	1	3	2	NA	NA
YDR310C	NA	NA	NA	NA	NA	NA	1	1	NA	NA	2
YDR311W	NA	NA	NA	NA	NA	NA	1	1	1	NA	1
YDR318W	NA	NA	NA	NA	NA	NA	1	1	1	NA	3
YDR319C	NA	NA	NA	NA	NA	NA	1	1	NA	NA	NA
YDR366C	NA	NA	NA	NA	NA	NA	1	1	NA	NA	1
YDR397C	NA	NA	NA	NA	NA	NA	1	2	1	1	2
YDR415C	NA	NA	NA	NA	NA	NA	1	3	NA	1	NA
YDR416W	NA	NA	NA	NA	NA	NA	1	1	NA	NA	NA
YDR421W	NA	NA	NA	NA	NA	NA	1	2	2	NA	NA
YDR423C	NA	NA	NA	NA	NA	NA	2	2	NA	NA	NA
YDR425W	NA	NA	NA	NA	NA	NA	2	3	NA	NA	NA
YDR453C	NA	NA	NA	NA	NA	NA	2	4	2	NA	NA
YDR458C	NA	NA	NA	NA	NA	NA	1	1	1	NA	1
YDR472W	NA	NA	NA	NA	NA	NA	1	1	NA	NA	2
YDR475C	NA	NA	NA	NA	NA	NA	1	3	1	NA	NA
YDR493W	NA	NA	NA	NA	NA	NA	1	2	2	NA	NA
YDR498C	NA	NA	NA	NA	NA	NA	1	1	NA	NA	1
YDR502C	NA	NA	NA	NA	NA	NA	1	1	1	NA	NA
YDR513W	NA	NA	NA	NA	NA	NA	1	1	2	1	NA
YDR514C	NA	NA	NA	NA	NA	NA	1	1	NA	NA	2
YDR515W	NA	NA	NA	NA	NA	NA	1	1	1	NA	2
YDR523C	NA	NA	NA	NA	NA	NA	1	1	NA	NA	1
YDR529C	NA	NA	NA	NA	NA	NA	1	1	NA	NA	NA
YDR532C	NA	NA	NA	NA	NA	NA	1	1	NA	NA	1
YEL073C	NA	NA	NA	NA	NA	NA	1	1	1	NA	2
YEL051W	NA	NA	NA	NA	NA	NA	1	1	NA	NA	NA
YEL041W	NA	NA	NA	NA	NA	NA	1	1	1	NA	NA
YEL031W	NA	NA	NA	NA	NA	NA	1	2	NA	NA	NA
YER019C-A	NA	NA	NA	NA	NA	NA	2	2	3	NA	NA
YER020W	NA	NA	NA	NA	NA	NA	2	2	3	NA	NA
YER022W	NA	NA	NA	NA	NA	NA	1	1	NA	NA	NA
YER023W	NA	NA	NA	NA	NA	NA	1	2	NA	NA	NA
YER057C	NA	NA	NA	NA	NA	NA	1	2	1	NA	2
YER058W	NA	NA	NA	NA	NA	NA	1	2	1	NA	1
YER066W	NA	NA	NA	NA	NA	NA	1	2	1	NA	NA
YER078W-A	NA	NA	NA	NA	NA	NA	1	1	NA	NA	NA
YER081W	NA	NA	NA	NA	NA	NA	1	1	1	NA	1
YER101C	NA	NA	NA	NA	NA	NA	1	1	2	NA	NA
YER102W	NA	NA	NA	NA	NA	NA	1	1	NA	NA	NA
YER109C	NA	NA	NA	NA	NA	NA	1	1	NA	NA	2
YER112W	NA	NA	NA	NA	NA	NA	1	1	NA	NA	NA
YER131W	NA	NA	NA	NA	NA	NA	1	1	NA	NA	2
YER141W	NA	NA	NA	NA	NA	NA	1	1	NA	NA	1
YER147C	NA	NA	NA	NA	NA	NA	1	1	1	1	1
YER148W	NA	NA	NA	NA	NA	NA	1	1	1	NA	1
YER150W	NA	NA	NA	NA	NA	NA	1	1	3	NA	NA
YER174C	NA	NA	NA	NA	NA	NA	1	2	NA	NA	2
YER176W	NA	NA	NA	NA	NA	NA	1	1	NA	NA	NA
YER178W	NA	NA	NA	NA	NA	NA	1	1	2	NA	NA
YER183C	NA	NA	NA	NA	NA	NA	1	1	NA	NA	NA
YFL056C	NA	NA	NA	NA	NA	NA	2	2	NA	NA	NA
YFL051C	NA	NA	NA	NA	NA	NA	1	1	NA	NA	NA
YFL031W	NA	NA	NA	NA	NA	NA	1	1	NA	NA	1
YFL029C	NA	NA	NA	NA	NA	NA	1	2	1	NA	NA
YFL018C	NA	NA	NA	NA	NA	NA	1	3	1	NA	NA
YFL017W-A	NA	NA	NA	NA	NA	NA	1	3	NA	NA	NA
YFL010W-A	NA	NA	NA	NA	NA	NA	1	1	NA	NA	NA
YFL007W	NA	NA	NA	NA	NA	NA	1	1	NA	NA	NA
YFR021W	NA	NA	NA	NA	NA	NA	1	4	1	NA	NA
YFR032C	NA	NA	NA	NA	NA	NA	1	1	1	NA	2
YFR032C-A	NA	NA	NA	NA	NA	NA	1	1	1	NA	NA
YFR039C	NA	NA	NA	NA	NA	NA	1	1	1	NA	NA
YFR046C	NA	NA	NA	NA	NA	NA	1	1	NA	NA	NA
YGL263W	NA	NA	NA	NA	NA	NA	1	2	NA	NA	2
YGL254W	NA	NA	NA	NA	NA	NA	1	1	NA	NA	NA
YGL252C	NA	NA	NA	NA	NA	NA	2	3	NA	NA	NA
YGL248W	NA	NA	NA	NA	NA	NA	1	1	1	NA	2
YGL246C	NA	NA	NA	NA	NA	NA	1	1	NA	NA	1
YGL245W	NA	NA	NA	NA	NA	NA	1	2	NA	NA	1
YGL238W	NA	NA	NA	NA	NA	NA	1	1	NA	NA	NA
YGL237C	NA	NA	NA	NA	NA	NA	1	1	1	NA	NA
YGL233W	NA	NA	NA	NA	NA	NA	1	1	NA	NA	NA
YGL226W	NA	NA	NA	NA	NA	NA	1	1	NA	NA	1
YGL207W	NA	NA	NA	NA	NA	NA	1	1	NA	NA	NA
YGL194C	NA	NA	NA	NA	NA	NA	1	1	NA	NA	NA
YGL192W	NA	NA	NA	NA	NA	NA	1	1	NA	NA	NA
YGL189C	NA	NA	NA	NA	NA	NA	1	1	NA	1	1
YGL138C	NA	NA	NA	NA	NA	NA	3	3	NA	NA	1
YGL137W	NA	NA	NA	NA	NA	NA	1	2	NA	NA	2
YGL124C	NA	NA	NA	NA	NA	NA	1	1	NA	NA	NA
YGL123W	NA	NA	NA	NA	NA	NA	1	1	1	NA	NA
YGL117W	NA	NA	NA	NA	NA	NA	1	2	NA	NA	2
YGL113W	NA	NA	NA	NA	NA	NA	1	4	1	NA	1
YGL096W	NA	NA	NA	NA	NA	NA	1	1	2	NA	NA
YGL094C	NA	NA	NA	NA	NA	NA	1	1	NA	NA	2
YGL093W	NA	NA	NA	NA	NA	NA	1	1	NA	1	2
YGL092W	NA	NA	NA	NA	NA	NA	1	1	NA	NA	2
YGL090W	NA	NA	NA	NA	NA	NA	1	1	NA	NA	NA
YGL089C	NA	NA	NA	NA	NA	NA	1	2	NA	NA	NA
YGL061C	NA	NA	NA	NA	NA	NA	1	5	2	NA	NA
YGL060W	NA	NA	NA	NA	NA	NA	1	5	1	NA	NA
YGL050W	NA	NA	NA	NA	NA	NA	1	1	NA	NA	NA
YGL031C	NA	NA	NA	NA	NA	NA	1	1	NA	NA	NA
YGL009C	NA	NA	NA	NA	NA	NA	1	2	NA	NA	NA
YGL004C	NA	NA	NA	NA	NA	NA	1	1	NA	NA	1
YGR002C	NA	NA	NA	NA	NA	NA	1	2	1	NA	1
YGR003W	NA	NA	NA	NA	NA	NA	1	1	NA	NA	1
YGR027C	NA	NA	NA	NA	NA	NA	1	1	NA	NA	NA
YGR038C-B	NA	NA	NA	NA	NA	NA	2	2	NA	NA	1
YGR038C-A	NA	NA	NA	NA	NA	NA	2	2	NA	NA	1
YGR040W	NA	NA	NA	NA	NA	NA	1	1	1	NA	2
YGR044C	NA	NA	NA	NA	NA	NA	1	1	NA	NA	NA
YGR049W	NA	NA	NA	NA	NA	NA	1	2	NA	NA	1
YGR062C	NA	NA	NA	NA	NA	NA	1	1	NA	NA	1
YGR065C	NA	NA	NA	NA	NA	NA	1	1	NA	NA	NA
YGR070W	NA	NA	NA	NA	NA	NA	1	1	2	NA	2
YGR104C	NA	NA	NA	NA	NA	NA	1	1	NA	NA	NA
YGR105W	NA	NA	NA	NA	NA	NA	2	3	NA	NA	NA
YGR106C	NA	NA	NA	NA	NA	NA	1	1	NA	NA	NA
YGR109W-B	NA	NA	NA	NA	NA	NA	1	1	NA	NA	NA
YGR109W-A	NA	NA	NA	NA	NA	NA	1	1	NA	NA	NA
YGR112W	NA	NA	NA	NA	NA	NA	1	1	NA	NA	NA
YGR119C	NA	NA	NA	NA	NA	NA	1	1	NA	NA	2
YGR121C	NA	NA	NA	NA	NA	NA	1	3	3	NA	NA
YGR121W-A	NA	NA	NA	NA	NA	NA	1	3	2	NA	NA
YGR124W	NA	NA	NA	NA	NA	NA	2	3	1	NA	1
YGR152C	NA	NA	NA	NA	NA	NA	2	2	NA	NA	1
YGR153W	NA	NA	NA	NA	NA	NA	2	2	NA	NA	1
YGR154C	NA	NA	NA	NA	NA	NA	1	2	1	NA	4
YGR155W	NA	NA	NA	NA	NA	NA	1	2	1	NA	4
YGR156W	NA	NA	NA	NA	NA	NA	1	2	NA	NA	NA
YGR158C	NA	NA	NA	NA	NA	NA	1	1	NA	1	2
YGR165W	NA	NA	NA	NA	NA	NA	2	3	NA	NA	NA
YGR166W	NA	NA	NA	NA	NA	NA	1	1	NA	NA	NA
YGR199W	NA	NA	NA	NA	NA	NA	1	1	NA	NA	1
YGR209C	NA	NA	NA	NA	NA	NA	2	2	1	NA	NA
YGR210C	NA	NA	NA	NA	NA	NA	1	1	NA	1	2
YGR213C	NA	NA	NA	NA	NA	NA	2	2	1	NA	NA
YGR216C	NA	NA	NA	NA	NA	NA	1	1	1	NA	NA
YGR217W	NA	NA	NA	NA	NA	NA	1	1	1	NA	NA
YGR224W	NA	NA	NA	NA	NA	NA	1	1	2	NA	NA
YGR225W	NA	NA	NA	NA	NA	NA	1	2	NA	NA	1
YGR230W	NA	NA	NA	NA	NA	NA	1	1	1	NA	NA
YGR234W	NA	NA	NA	NA	NA	NA	2	2	NA	NA	NA
YGR235C	NA	NA	NA	NA	NA	NA	1	1	3	NA	NA
YGR251W	NA	NA	NA	NA	NA	NA	1	1	NA	1	NA
YGR266W	NA	NA	NA	NA	NA	NA	1	1	2	NA	NA
YGR270W	NA	NA	NA	NA	NA	NA	1	1	1	NA	NA
YGR274C	NA	NA	NA	NA	NA	NA	1	1	1	NA	NA
YGR282C	NA	NA	NA	NA	NA	NA	1	1	NA	NA	2
YGR287C	NA	NA	NA	NA	NA	NA	1	1	NA	NA	NA
YHL022C	NA	NA	NA	NA	NA	NA	1	2	1	NA	NA
YHR002W	NA	NA	NA	NA	NA	NA	1	2	1	NA	NA
YHR003C	NA	NA	NA	NA	NA	NA	1	1	NA	NA	3
YHR011W	NA	NA	NA	NA	NA	NA	1	2	1	NA	NA
YHR021C	NA	NA	NA	NA	NA	NA	1	1	1	NA	1
YHR021W-A	NA	NA	NA	NA	NA	NA	1	1	1	NA	1
YHR040W	NA	NA	NA	NA	NA	NA	1	2	NA	1	1
YHR053C	NA	NA	NA	NA	NA	NA	1	1	NA	NA	NA
YHR055C	NA	NA	NA	NA	NA	NA	1	1	NA	NA	NA
YHR079C	NA	NA	NA	NA	NA	NA	1	2	NA	NA	1
YHR079C-A	NA	NA	NA	NA	NA	NA	1	1	NA	NA	NA
YHR097C	NA	NA	NA	NA	NA	NA	1	1	1	NA	1
YHR098C	NA	NA	NA	NA	NA	NA	2	3	NA	NA	NA
YHR100C	NA	NA	NA	NA	NA	NA	1	1	NA	NA	NA
YHR109W	NA	NA	NA	NA	NA	NA	1	2	NA	NA	NA
YHR118C	NA	NA	NA	NA	NA	NA	1	1	NA	1	NA
YHR119W	NA	NA	NA	NA	NA	NA	1	2	NA	1	NA
YHR124W	NA	NA	NA	NA	NA	NA	1	2	NA	NA	NA
YHR131C	NA	NA	NA	NA	NA	NA	1	1	1	NA	NA
YHR134W	NA	NA	NA	NA	NA	NA	1	3	NA	NA	2
YHR143W-A	NA	NA	NA	NA	NA	NA	1	1	NA	NA	NA
YHR153C	NA	NA	NA	NA	NA	NA	1	2	NA	NA	2
YHR155W	NA	NA	NA	NA	NA	NA	1	1	NA	NA	2
YHR177W	NA	NA	NA	NA	NA	NA	1	1	NA	NA	NA
YHR185C	NA	NA	NA	NA	NA	NA	1	2	NA	NA	1
YHR191C	NA	NA	NA	NA	NA	NA	1	2	NA	NA	NA
YHR192W	NA	NA	NA	NA	NA	NA	1	2	NA	NA	NA
YHR200W	NA	NA	NA	NA	NA	NA	2	2	NA	NA	NA
YHR206W	NA	NA	NA	NA	NA	NA	1	2	NA	1	NA
YIL157C	NA	NA	NA	NA	NA	NA	1	1	NA	NA	NA
YIL156W	NA	NA	NA	NA	NA	NA	1	1	NA	NA	NA
YIL152W	NA	NA	NA	NA	NA	NA	1	1	1	NA	NA
YIL149C	NA	NA	NA	NA	NA	NA	1	1	NA	NA	1
YIL148W	NA	NA	NA	NA	NA	NA	1	1	NA	NA	1
YIL142W	NA	NA	NA	NA	NA	NA	2	2	1	1	1
YIL133C	NA	NA	NA	NA	NA	NA	1	1	NA	NA	1
YIL123W	NA	NA	NA	NA	NA	NA	2	2	NA	NA	1
YIL115C	NA	NA	NA	NA	NA	NA	1	1	1	NA	1
YIL096C	NA	NA	NA	NA	NA	NA	2	2	NA	1	NA
YIL095W	NA	NA	NA	NA	NA	NA	1	2	NA	NA	NA
YIL082W-A	NA	NA	NA	NA	NA	NA	1	1	NA	NA	NA
YIL078W	NA	NA	NA	NA	NA	NA	1	1	NA	1	2
YIL073C	NA	NA	NA	NA	NA	NA	1	2	1	NA	NA
YIL071C	NA	NA	NA	NA	NA	NA	1	1	2	NA	NA
YIL070C	NA	NA	NA	NA	NA	NA	1	1	NA	NA	NA
YIL068C	NA	NA	NA	NA	NA	NA	1	1	NA	NA	NA
YIL030C	NA	NA	NA	NA	NA	NA	1	1	2	NA	NA
YIL016W	NA	NA	NA	NA	NA	NA	1	1	2	NA	NA
YIR016W	NA	NA	NA	NA	NA	NA	1	2	2	NA	NA
YIR019C	NA	NA	NA	NA	NA	NA	1	2	NA	NA	NA
YIR029W	NA	NA	NA	NA	NA	NA	1	1	NA	NA	NA
YIR030C	NA	NA	NA	NA	NA	NA	1	3	1	NA	NA
YIR031C	NA	NA	NA	NA	NA	NA	1	1	NA	NA	NA
YIR038C	NA	NA	NA	NA	NA	NA	1	2	3	NA	1
YJL218W	NA	NA	NA	NA	NA	NA	1	2	NA	NA	1
YJL206C	NA	NA	NA	NA	NA	NA	1	1	2	NA	NA
YJL196C	NA	NA	NA	NA	NA	NA	1	1	NA	NA	NA
YJL194W	NA	NA	NA	NA	NA	NA	1	1	NA	NA	2
YJL180C	NA	NA	NA	NA	NA	NA	1	3	NA	NA	NA
YJL179W	NA	NA	NA	NA	NA	NA	1	2	NA	NA	NA
YJL178C	NA	NA	NA	NA	NA	NA	1	1	1	NA	NA
YJL177W	NA	NA	NA	NA	NA	NA	1	1	1	NA	NA
YJL163C	NA	NA	NA	NA	NA	NA	1	1	NA	NA	2
YJL145W	NA	NA	NA	NA	NA	NA	1	2	NA	NA	NA
YJL132W	NA	NA	NA	NA	NA	NA	1	1	1	NA	NA
YJL130C	NA	NA	NA	NA	NA	NA	1	1	NA	NA	NA
YJL128C	NA	NA	NA	NA	NA	NA	1	1	NA	NA	NA
YJL117W	NA	NA	NA	NA	NA	NA	1	1	NA	NA	NA
YJL110C	NA	NA	NA	NA	NA	NA	1	2	2	NA	3
YJL103C	NA	NA	NA	NA	NA	NA	1	1	3	NA	NA
YJL102W	NA	NA	NA	NA	NA	NA	1	1	3	NA	NA
YJL098W	NA	NA	NA	NA	NA	NA	1	1	NA	NA	3
YJL083W	NA	NA	NA	NA	NA	NA	1	2	NA	NA	NA
YJL082W	NA	NA	NA	NA	NA	NA	1	1	1	1	NA
YJL074C	NA	NA	NA	NA	NA	NA	1	1	NA	NA	NA
YJL073W	NA	NA	NA	NA	NA	NA	1	1	NA	NA	NA
YJL059W	NA	NA	NA	NA	NA	NA	1	2	NA	NA	3
YJL052W	NA	NA	NA	NA	NA	NA	2	2	2	NA	NA
YJL048C	NA	NA	NA	NA	NA	NA	1	2	3	NA	1
YJL047C-A	NA	NA	NA	NA	NA	NA	1	1	NA	NA	NA
YJL039C	NA	NA	NA	NA	NA	NA	1	2	1	NA	1
YJL038C	NA	NA	NA	NA	NA	NA	1	1	1	NA	NA
YJL037W	NA	NA	NA	NA	NA	NA	1	1	1	NA	NA
YJL031C	NA	NA	NA	NA	NA	NA	1	1	1	NA	NA
YJR005W	NA	NA	NA	NA	NA	NA	1	1	NA	NA	NA
YJR007W	NA	NA	NA	NA	NA	NA	1	2	NA	NA	3
YJR016C	NA	NA	NA	NA	NA	NA	1	3	NA	NA	2
YJR021C	NA	NA	NA	NA	NA	NA	1	1	NA	NA	NA
YJR022W	NA	NA	NA	NA	NA	NA	2	2	NA	NA	NA
YJR040W	NA	NA	NA	NA	NA	NA	1	2	NA	NA	NA
YJR041C	NA	NA	NA	NA	NA	NA	1	2	NA	NA	1
YJR061W	NA	NA	NA	NA	NA	NA	1	1	NA	NA	NA
YJR063W	NA	NA	NA	NA	NA	NA	1	1	NA	NA	NA
YJR066W	NA	NA	NA	NA	NA	NA	1	1	1	NA	NA
YJR068W	NA	NA	NA	NA	NA	NA	1	1	1	1	NA
YJR080C	NA	NA	NA	NA	NA	NA	1	1	NA	NA	1
YJR093C	NA	NA	NA	NA	NA	NA	1	1	1	NA	NA
YJR095W	NA	NA	NA	NA	NA	NA	1	3	1	NA	NA
YJR096W	NA	NA	NA	NA	NA	NA	1	1	1	NA	1
YJR100C	NA	NA	NA	NA	NA	NA	1	2	1	NA	NA
YJR104C	NA	NA	NA	NA	NA	NA	1	1	1	NA	NA
YJR105W	NA	NA	NA	NA	NA	NA	1	1	1	NA	NA
YJR109C	NA	NA	NA	NA	NA	NA	2	3	1	NA	NA
YJR110W	NA	NA	NA	NA	NA	NA	2	3	1	NA	NA
YJR137C	NA	NA	NA	NA	NA	NA	1	3	NA	NA	2
YJR138W	NA	NA	NA	NA	NA	NA	1	2	NA	NA	NA
YJR142W	NA	NA	NA	NA	NA	NA	1	1	1	NA	NA
YJR154W	NA	NA	NA	NA	NA	NA	1	2	1	NA	NA
YKL218C	NA	NA	NA	NA	NA	NA	1	4	NA	NA	NA
YKL213C	NA	NA	NA	NA	NA	NA	1	1	NA	NA	2
YKL212W	NA	NA	NA	NA	NA	NA	1	1	NA	NA	2
YKL205W	NA	NA	NA	NA	NA	NA	1	1	NA	1	2
YKL162C	NA	NA	NA	NA	NA	NA	1	1	NA	NA	1
YKL161C	NA	NA	NA	NA	NA	NA	1	2	NA	NA	NA
YKL155C	NA	NA	NA	NA	NA	NA	1	1	NA	NA	NA
YKL148C	NA	NA	NA	NA	NA	NA	1	1	1	NA	NA
YKL146W	NA	NA	NA	NA	NA	NA	1	1	1	NA	NA
YKL142W	NA	NA	NA	NA	NA	NA	1	2	1	NA	2
YKL139W	NA	NA	NA	NA	NA	NA	1	2	NA	NA	NA
YKL128C	NA	NA	NA	NA	NA	NA	1	2	1	NA	1
YKL121W	NA	NA	NA	NA	NA	NA	1	1	NA	NA	1
YKL110C	NA	NA	NA	NA	NA	NA	1	2	NA	NA	NA
YKL106C-A	NA	NA	NA	NA	NA	NA	1	1	NA	NA	1
YKL101W	NA	NA	NA	NA	NA	NA	1	1	NA	NA	NA
YKL093W	NA	NA	NA	NA	NA	NA	1	1	1	NA	1
YKL087C	NA	NA	NA	NA	NA	NA	1	3	1	NA	NA
YKL086W	NA	NA	NA	NA	NA	NA	1	3	1	NA	NA
YKL071W	NA	NA	NA	NA	NA	NA	5	6	NA	NA	NA
YKL059C	NA	NA	NA	NA	NA	NA	1	1	NA	NA	NA
YKL058W	NA	NA	NA	NA	NA	NA	1	1	1	NA	NA
YKL028W	NA	NA	NA	NA	NA	NA	1	1	NA	NA	2
YKL016C	NA	NA	NA	NA	NA	NA	1	3	NA	NA	1
YKL015W	NA	NA	NA	NA	NA	NA	1	3	NA	NA	1
YKL003C	NA	NA	NA	NA	NA	NA	1	1	NA	NA	1
YKR018C	NA	NA	NA	NA	NA	NA	1	1	1	NA	NA
YKR026C	NA	NA	NA	NA	NA	NA	1	2	NA	NA	NA
YKR045C	NA	NA	NA	NA	NA	NA	1	1	NA	NA	1
YKR052C	NA	NA	NA	NA	NA	NA	1	2	NA	1	NA
YKR060W	NA	NA	NA	NA	NA	NA	1	1	NA	NA	1
YKR061W	NA	NA	NA	NA	NA	NA	1	2	NA	NA	1
YKR071C	NA	NA	NA	NA	NA	NA	2	5	NA	NA	1
YKR088C	NA	NA	NA	NA	NA	NA	1	1	1	NA	NA
YKR095W	NA	NA	NA	NA	NA	NA	1	2	NA	NA	2
YLL060C	NA	NA	NA	NA	NA	NA	1	1	NA	NA	1
YLL056C	NA	NA	NA	NA	NA	NA	1	2	NA	NA	NA
YLL049W	NA	NA	NA	NA	NA	NA	1	2	1	NA	NA
YLL025W	NA	NA	NA	NA	NA	NA	1	1	2	NA	NA
YLL005C	NA	NA	NA	NA	NA	NA	1	2	NA	NA	NA
YLL004W	NA	NA	NA	NA	NA	NA	1	2	NA	NA	NA
YLL002W	NA	NA	NA	NA	NA	NA	1	2	NA	NA	NA
YLR014C	NA	NA	NA	NA	NA	NA	1	1	NA	1	2
YLR015W	NA	NA	NA	NA	NA	NA	1	1	NA	1	3
YLR024C	NA	NA	NA	NA	NA	NA	1	1	NA	NA	1
YLR038C	NA	NA	NA	NA	NA	NA	1	1	NA	1	NA
YLR045C	NA	NA	NA	NA	NA	NA	1	2	NA	NA	1
YLR046C	NA	NA	NA	NA	NA	NA	1	1	NA	NA	NA
YLR053C	NA	NA	NA	NA	NA	NA	1	1	1	NA	NA
YLR072W	NA	NA	NA	NA	NA	NA	1	1	NA	NA	NA
YLR082C	NA	NA	NA	NA	NA	NA	1	1	NA	NA	NA
YLR109W	NA	NA	NA	NA	NA	NA	1	2	3	NA	NA
YLR143W	NA	NA	NA	NA	NA	NA	1	2	NA	NA	NA
YLR156W	NA	NA	NA	NA	NA	NA	1	3	NA	NA	1
YLR157W-D	NA	NA	NA	NA	NA	NA	1	3	NA	NA	1
YLR159W	NA	NA	NA	NA	NA	NA	1	3	NA	NA	1
YLR161W	NA	NA	NA	NA	NA	NA	1	3	NA	NA	1
YLR163C	NA	NA	NA	NA	NA	NA	2	2	NA	NA	NA
YLR164W	NA	NA	NA	NA	NA	NA	2	2	NA	NA	NA
YLR179C	NA	NA	NA	NA	NA	NA	1	1	NA	1	1
YLR180W	NA	NA	NA	NA	NA	NA	1	1	NA	1	1
YLR187W	NA	NA	NA	NA	NA	NA	1	1	NA	NA	2
YLR188W	NA	NA	NA	NA	NA	NA	1	1	NA	NA	1
YLR212C	NA	NA	NA	NA	NA	NA	1	3	1	NA	NA
YLR213C	NA	NA	NA	NA	NA	NA	1	1	NA	1	NA
YLR214W	NA	NA	NA	NA	NA	NA	1	1	NA	1	NA
YLR227C	NA	NA	NA	NA	NA	NA	1	1	NA	NA	1
YLR233C	NA	NA	NA	NA	NA	NA	1	1	1	NA	NA
YLR234W	NA	NA	NA	NA	NA	NA	1	1	1	NA	NA
YLR241W	NA	NA	NA	NA	NA	NA	1	1	1	NA	1
YLR254C	NA	NA	NA	NA	NA	NA	1	1	NA	NA	NA
YLR272C	NA	NA	NA	NA	NA	NA	1	2	NA	NA	NA
YLR273C	NA	NA	NA	NA	NA	NA	1	2	NA	NA	NA
YLR274W	NA	NA	NA	NA	NA	NA	1	3	NA	NA	NA
YLR297W	NA	NA	NA	NA	NA	NA	1	1	NA	NA	1
YLR307W	NA	NA	NA	NA	NA	NA	1	2	NA	NA	2
YLR336C	NA	NA	NA	NA	NA	NA	1	1	1	1	NA
YLR360W	NA	NA	NA	NA	NA	NA	1	2	NA	NA	NA
YLR361C	NA	NA	NA	NA	NA	NA	1	1	1	NA	NA
YLR361C-A	NA	NA	NA	NA	NA	NA	1	1	NA	NA	2
YLR362W	NA	NA	NA	NA	NA	NA	1	1	1	NA	NA
YLR363C	NA	NA	NA	NA	NA	NA	1	2	NA	1	1
YLR364W	NA	NA	NA	NA	NA	NA	1	3	NA	NA	2
YLR368W	NA	NA	NA	NA	NA	NA	1	1	NA	NA	1
YLR373C	NA	NA	NA	NA	NA	NA	1	2	NA	1	NA
YLR392C	NA	NA	NA	NA	NA	NA	1	3	NA	NA	NA
YLR393W	NA	NA	NA	NA	NA	NA	1	2	NA	NA	1
YLR404W	NA	NA	NA	NA	NA	NA	1	2	NA	NA	NA
YLR406C-A	NA	NA	NA	NA	NA	NA	3	3	NA	NA	NA
YLR407W	NA	NA	NA	NA	NA	NA	3	3	NA	NA	NA
YLR408C	NA	NA	NA	NA	NA	NA	1	1	1	NA	1
YLR410W-B	NA	NA	NA	NA	NA	NA	1	1	NA	NA	NA
YLR410W-A	NA	NA	NA	NA	NA	NA	1	1	NA	NA	NA
YLR427W	NA	NA	NA	NA	NA	NA	1	1	3	NA	NA
YLR441C	NA	NA	NA	NA	NA	NA	1	1	NA	NA	NA
YLR446W	NA	NA	NA	NA	NA	NA	1	1	1	NA	2
YLR447C	NA	NA	NA	NA	NA	NA	1	1	NA	NA	NA
YLR448W	NA	NA	NA	NA	NA	NA	1	1	1	NA	NA
YLR450W	NA	NA	NA	NA	NA	NA	1	2	NA	NA	NA
YLR460C	NA	NA	NA	NA	NA	NA	1	2	NA	NA	1
YML115C	NA	NA	NA	NA	NA	NA	1	1	1	NA	NA
YML097C	NA	NA	NA	NA	NA	NA	1	1	NA	NA	NA
YML095C	NA	NA	NA	NA	NA	NA	1	1	NA	NA	NA
YML087C	NA	NA	NA	NA	NA	NA	2	3	1	NA	NA
YML086C	NA	NA	NA	NA	NA	NA	2	2	1	1	NA
YML071C	NA	NA	NA	NA	NA	NA	1	1	NA	NA	NA
YML064C	NA	NA	NA	NA	NA	NA	1	1	NA	NA	NA
YML063W	NA	NA	NA	NA	NA	NA	1	1	NA	NA	NA
YML043C	NA	NA	NA	NA	NA	NA	1	2	NA	NA	NA
YML038C	NA	NA	NA	NA	NA	NA	1	1	NA	NA	NA
YML026C	NA	NA	NA	NA	NA	NA	1	1	1	NA	NA
YMR018W	NA	NA	NA	NA	NA	NA	1	3	NA	NA	NA
YMR065W	NA	NA	NA	NA	NA	NA	1	1	NA	NA	1
YMR070W	NA	NA	NA	NA	NA	NA	1	1	NA	NA	NA
YMR078C	NA	NA	NA	NA	NA	NA	1	1	NA	NA	NA
YMR104C	NA	NA	NA	NA	NA	NA	1	1	NA	NA	1
YMR111C	NA	NA	NA	NA	NA	NA	1	1	NA	NA	NA
YMR112C	NA	NA	NA	NA	NA	NA	1	2	NA	NA	NA
YMR113W	NA	NA	NA	NA	NA	NA	1	1	NA	NA	NA
YMR115W	NA	NA	NA	NA	NA	NA	1	2	1	1	NA
YMR132C	NA	NA	NA	NA	NA	NA	1	1	NA	NA	1
YMR133W	NA	NA	NA	NA	NA	NA	1	1	NA	NA	1
YMR140W	NA	NA	NA	NA	NA	NA	1	1	1	NA	NA
YMR142C	NA	NA	NA	NA	NA	NA	1	1	NA	NA	NA
YMR143W	NA	NA	NA	NA	NA	NA	1	1	NA	NA	NA
YMR148W	NA	NA	NA	NA	NA	NA	1	1	NA	NA	NA
YMR165C	NA	NA	NA	NA	NA	NA	1	1	NA	NA	NA
YMR166C	NA	NA	NA	NA	NA	NA	1	1	NA	NA	2
YMR167W	NA	NA	NA	NA	NA	NA	1	1	NA	NA	2
YMR169C	NA	NA	NA	NA	NA	NA	1	2	2	NA	NA
YMR177W	NA	NA	NA	NA	NA	NA	1	1	NA	NA	NA
YMR193W	NA	NA	NA	NA	NA	NA	2	2	1	NA	NA
YMR200W	NA	NA	NA	NA	NA	NA	1	1	NA	NA	NA
YMR202W	NA	NA	NA	NA	NA	NA	1	1	NA	1	NA
YMR221C	NA	NA	NA	NA	NA	NA	1	2	NA	NA	NA
YMR230W-A	NA	NA	NA	NA	NA	NA	1	1	NA	NA	NA
YMR234W	NA	NA	NA	NA	NA	NA	1	1	NA	1	NA
YMR238W	NA	NA	NA	NA	NA	NA	1	1	NA	NA	1
YMR242C	NA	NA	NA	NA	NA	NA	1	1	1	NA	1
YMR244C-A	NA	NA	NA	NA	NA	NA	1	1	NA	NA	NA
YMR246W	NA	NA	NA	NA	NA	NA	2	2	1	NA	NA
YMR258C	NA	NA	NA	NA	NA	NA	1	5	2	NA	NA
YMR265C	NA	NA	NA	NA	NA	NA	1	1	1	NA	NA
YMR266W	NA	NA	NA	NA	NA	NA	1	1	1	NA	NA
YMR267W	NA	NA	NA	NA	NA	NA	1	1	NA	1	NA
YMR268C	NA	NA	NA	NA	NA	NA	1	2	NA	NA	2
YMR272C	NA	NA	NA	NA	NA	NA	1	1	1	NA	NA
YMR274C	NA	NA	NA	NA	NA	NA	1	3	NA	NA	NA
YMR307W	NA	NA	NA	NA	NA	NA	1	1	NA	NA	NA
YMR313C	NA	NA	NA	NA	NA	NA	1	2	NA	NA	NA
YMR314W	NA	NA	NA	NA	NA	NA	1	2	NA	NA	NA
YMR317W	NA	NA	NA	NA	NA	NA	1	2	NA	NA	NA
YNL329C	NA	NA	NA	NA	NA	NA	1	1	1	NA	NA
YNL328C	NA	NA	NA	NA	NA	NA	2	2	NA	NA	NA
YNL313C	NA	NA	NA	NA	NA	NA	1	1	1	1	NA
YNL284C-B	NA	NA	NA	NA	NA	NA	1	1	NA	NA	NA
YNL284C-A	NA	NA	NA	NA	NA	NA	1	1	NA	NA	NA
YNL264C	NA	NA	NA	NA	NA	NA	1	1	NA	NA	3
YNL257C	NA	NA	NA	NA	NA	NA	3	3	NA	NA	2
YNL256W	NA	NA	NA	NA	NA	NA	2	3	NA	NA	2
YNL249C	NA	NA	NA	NA	NA	NA	1	1	NA	NA	NA
YNL243W	NA	NA	NA	NA	NA	NA	1	1	NA	NA	2
YNL231C	NA	NA	NA	NA	NA	NA	1	2	1	NA	NA
YNL220W	NA	NA	NA	NA	NA	NA	1	2	1	NA	NA
YNL213C	NA	NA	NA	NA	NA	NA	2	2	1	NA	NA
YNL212W	NA	NA	NA	NA	NA	NA	2	3	1	NA	NA
YNL195C	NA	NA	NA	NA	NA	NA	2	4	NA	NA	NA
YNL177C	NA	NA	NA	NA	NA	NA	1	1	NA	NA	NA
YNL176C	NA	NA	NA	NA	NA	NA	1	2	NA	NA	NA
YNL169C	NA	NA	NA	NA	NA	NA	1	1	NA	NA	1
YNL160W	NA	NA	NA	NA	NA	NA	1	1	1	NA	NA
YNL156C	NA	NA	NA	NA	NA	NA	1	1	1	NA	NA
YNL146C-A	NA	NA	NA	NA	NA	NA	1	2	2	NA	NA
YNL145W	NA	NA	NA	NA	NA	NA	1	2	NA	NA	NA
YNL138W-A	NA	NA	NA	NA	NA	NA	1	1	2	NA	NA
YNL130C	NA	NA	NA	NA	NA	NA	1	2	1	NA	1
YNL075W	NA	NA	NA	NA	NA	NA	1	1	NA	1	2
YNL068C	NA	NA	NA	NA	NA	NA	1	1	NA	NA	1
YNL066W	NA	NA	NA	NA	NA	NA	2	2	NA	NA	2
YNL065W	NA	NA	NA	NA	NA	NA	1	2	1	1	NA
YNL053W	NA	NA	NA	NA	NA	NA	2	3	NA	NA	NA
YNL040W	NA	NA	NA	NA	NA	NA	1	1	NA	NA	NA
YNL031C	NA	NA	NA	NA	NA	NA	1	1	2	NA	NA
YNL024C-A	NA	NA	NA	NA	NA	NA	2	3	NA	NA	2
YNL016W	NA	NA	NA	NA	NA	NA	1	2	NA	NA	NA
YNL012W	NA	NA	NA	NA	NA	NA	1	1	NA	NA	NA
YNL004W	NA	NA	NA	NA	NA	NA	1	3	1	NA	1
YNR001C	NA	NA	NA	NA	NA	NA	1	2	2	NA	NA
YNR013C	NA	NA	NA	NA	NA	NA	1	2	4	NA	NA
YNR029C	NA	NA	NA	NA	NA	NA	1	1	NA	NA	NA
YNR030W	NA	NA	NA	NA	NA	NA	1	1	NA	NA	1
YNR031C	NA	NA	NA	NA	NA	NA	1	2	NA	NA	NA
YNR032W	NA	NA	NA	NA	NA	NA	1	2	NA	NA	NA
YNR033W	NA	NA	NA	NA	NA	NA	1	1	1	NA	NA
YNR039C	NA	NA	NA	NA	NA	NA	1	2	1	NA	NA
YNR040W	NA	NA	NA	NA	NA	NA	1	1	NA	NA	NA
YNR059W	NA	NA	NA	NA	NA	NA	1	1	NA	NA	1
YNR063W	NA	NA	NA	NA	NA	NA	1	2	NA	NA	NA
YNR069C	NA	NA	NA	NA	NA	NA	1	2	1	NA	NA
YNR074C	NA	NA	NA	NA	NA	NA	1	1	NA	1	NA
YOL159C	NA	NA	NA	NA	NA	NA	2	2	NA	NA	2
YOL155C	NA	NA	NA	NA	NA	NA	1	1	1	NA	NA
YOL132W	NA	NA	NA	NA	NA	NA	1	1	NA	NA	NA
YOL129W	NA	NA	NA	NA	NA	NA	1	1	1	NA	1
YOL113W	NA	NA	NA	NA	NA	NA	1	1	2	NA	NA
YOL110W	NA	NA	NA	NA	NA	NA	1	2	1	NA	NA
YOL091W	NA	NA	NA	NA	NA	NA	1	2	NA	NA	2
YOL082W	NA	NA	NA	NA	NA	NA	1	1	1	NA	NA
YOL078W	NA	NA	NA	NA	NA	NA	1	2	1	1	1
YOL066C	NA	NA	NA	NA	NA	NA	1	1	NA	NA	NA
YOL062C	NA	NA	NA	NA	NA	NA	1	1	1	NA	3
YOL042W	NA	NA	NA	NA	NA	NA	1	1	NA	NA	NA
YOL028C	NA	NA	NA	NA	NA	NA	1	2	NA	NA	2
YOL015W	NA	NA	NA	NA	NA	NA	1	1	NA	NA	NA
YOL003C	NA	NA	NA	NA	NA	NA	1	1	NA	NA	NA
YOR005C	NA	NA	NA	NA	NA	NA	1	2	2	NA	NA
YOR008C	NA	NA	NA	NA	NA	NA	1	2	1	NA	3
YOR011W	NA	NA	NA	NA	NA	NA	1	1	1	NA	NA
YOR030W	NA	NA	NA	NA	NA	NA	1	2	NA	NA	1
YOR035C	NA	NA	NA	NA	NA	NA	1	1	1	NA	NA
YOR036W	NA	NA	NA	NA	NA	NA	1	1	2	NA	NA
YOR043W	NA	NA	NA	NA	NA	NA	1	2	NA	NA	1
YOR047C	NA	NA	NA	NA	NA	NA	1	1	1	NA	3
YOR081C	NA	NA	NA	NA	NA	NA	1	1	1	NA	NA
YOR083W	NA	NA	NA	NA	NA	NA	1	1	1	NA	NA
YOR090C	NA	NA	NA	NA	NA	NA	1	2	NA	1	3
YOR153W	NA	NA	NA	NA	NA	NA	1	1	1	NA	NA
YOR162C	NA	NA	NA	NA	NA	NA	1	1	1	NA	NA
YOR163W	NA	NA	NA	NA	NA	NA	1	1	NA	NA	NA
YOR183W	NA	NA	NA	NA	NA	NA	1	1	NA	NA	2
YOR211C	NA	NA	NA	NA	NA	NA	1	1	NA	NA	2
YOR213C	NA	NA	NA	NA	NA	NA	1	1	NA	NA	1
YOR227W	NA	NA	NA	NA	NA	NA	1	1	1	NA	NA
YOR251C	NA	NA	NA	NA	NA	NA	1	1	NA	NA	3
YOR256C	NA	NA	NA	NA	NA	NA	1	1	1	NA	NA
YOR257W	NA	NA	NA	NA	NA	NA	1	1	NA	NA	2
YOR262W	NA	NA	NA	NA	NA	NA	1	1	NA	NA	NA
YOR280C	NA	NA	NA	NA	NA	NA	1	3	1	NA	1
YOR293C-A	NA	NA	NA	NA	NA	NA	1	1	NA	NA	2
YOR298C-A	NA	NA	NA	NA	NA	NA	1	1	1	NA	NA
YOR299W	NA	NA	NA	NA	NA	NA	1	1	1	NA	NA
YOR304W	NA	NA	NA	NA	NA	NA	1	2	NA	NA	4
YOR316C	NA	NA	NA	NA	NA	NA	1	2	NA	NA	NA
YOR317W	NA	NA	NA	NA	NA	NA	1	1	2	NA	NA
YOR319W	NA	NA	NA	NA	NA	NA	1	1	1	NA	1
YOR320C	NA	NA	NA	NA	NA	NA	1	1	NA	NA	NA
YOR321W	NA	NA	NA	NA	NA	NA	1	1	NA	NA	NA
YOR328W	NA	NA	NA	NA	NA	NA	1	1	NA	NA	NA
YOR330C	NA	NA	NA	NA	NA	NA	1	3	1	NA	NA
YOR343W-B	NA	NA	NA	NA	NA	NA	1	1	NA	NA	NA
YOR343W-A	NA	NA	NA	NA	NA	NA	1	1	NA	NA	NA
YOR390W	NA	NA	NA	NA	NA	NA	1	1	1	NA	NA
YPL279C	NA	NA	NA	NA	NA	NA	1	1	1	NA	NA
YPL278C	NA	NA	NA	NA	NA	NA	2	3	NA	NA	NA
YPL273W	NA	NA	NA	NA	NA	NA	1	4	NA	NA	1
YPL258C	NA	NA	NA	NA	NA	NA	1	1	NA	NA	1
YPL232W	NA	NA	NA	NA	NA	NA	1	1	1	NA	NA
YPL220W	NA	NA	NA	NA	NA	NA	1	2	NA	NA	NA
YPL219W	NA	NA	NA	NA	NA	NA	1	3	1	1	NA
YPL216W	NA	NA	NA	NA	NA	NA	1	1	NA	1	2
YPL215W	NA	NA	NA	NA	NA	NA	1	2	NA	NA	1
YPL213W	NA	NA	NA	NA	NA	NA	1	1	NA	NA	1
YPL208W	NA	NA	NA	NA	NA	NA	1	1	NA	NA	NA
YPL181W	NA	NA	NA	NA	NA	NA	1	1	1	NA	1
YPL179W	NA	NA	NA	NA	NA	NA	1	2	NA	NA	NA
YPL171C	NA	NA	NA	NA	NA	NA	2	3	NA	NA	2
YPL158C	NA	NA	NA	NA	NA	NA	1	1	1	NA	2
YPL157W	NA	NA	NA	NA	NA	NA	1	1	1	NA	2
YPL143W	NA	NA	NA	NA	NA	NA	1	1	NA	1	NA
YPL108W	NA	NA	NA	NA	NA	NA	1	1	NA	NA	NA
YPL042C	NA	NA	NA	NA	NA	NA	1	2	NA	NA	NA
YPL026C	NA	NA	NA	NA	NA	NA	1	1	NA	NA	1
YPL024W	NA	NA	NA	NA	NA	NA	1	1	NA	NA	NA
YPL020C	NA	NA	NA	NA	NA	NA	1	1	NA	NA	NA
YPL014W	NA	NA	NA	NA	NA	NA	1	1	3	NA	NA
YPL006W	NA	NA	NA	NA	NA	NA	1	1	1	NA	NA
YPR002W	NA	NA	NA	NA	NA	NA	1	2	1	NA	NA
YPR008W	NA	NA	NA	NA	NA	NA	1	1	NA	NA	NA
YPR023C	NA	NA	NA	NA	NA	NA	1	1	NA	NA	NA
YPR024W	NA	NA	NA	NA	NA	NA	1	1	NA	NA	NA
YPR032W	NA	NA	NA	NA	NA	NA	1	2	1	NA	NA
YPR046W	NA	NA	NA	NA	NA	NA	1	3	1	NA	NA
YPR048W	NA	NA	NA	NA	NA	NA	1	3	NA	NA	1
YPR051W	NA	NA	NA	NA	NA	NA	1	1	NA	NA	NA
YPR060C	NA	NA	NA	NA	NA	NA	1	2	NA	NA	3
YPR069C	NA	NA	NA	NA	NA	NA	1	4	NA	NA	2
YPR070W	NA	NA	NA	NA	NA	NA	1	2	NA	NA	2
YPR078C	NA	NA	NA	NA	NA	NA	1	1	NA	NA	NA
YPR079W	NA	NA	NA	NA	NA	NA	1	1	NA	NA	NA
YPR086W	NA	NA	NA	NA	NA	NA	1	1	2	NA	2
YPR107C	NA	NA	NA	NA	NA	NA	1	1	1	NA	NA
YPR118W	NA	NA	NA	NA	NA	NA	2	3	NA	NA	1
YPR133C	NA	NA	NA	NA	NA	NA	1	1	NA	NA	NA
YPR133W-A	NA	NA	NA	NA	NA	NA	1	1	NA	NA	NA
YPR137C-B	NA	NA	NA	NA	NA	NA	1	1	NA	NA	NA
YPR137C-A	NA	NA	NA	NA	NA	NA	1	1	NA	NA	NA
YPR155C	NA	NA	NA	NA	NA	NA	1	1	NA	NA	NA
YPR158W	NA	NA	NA	NA	NA	NA	1	3	NA	NA	2
YPR171W	NA	NA	NA	NA	NA	NA	1	1	NA	NA	NA
YPR176C	NA	NA	NA	NA	NA	NA	1	1	NA	1	1
YPR178W	NA	NA	NA	NA	NA	NA	1	1	NA	NA	NA
YPR186C	NA	NA	NA	NA	NA	NA	1	1	NA	NA	2
YPR188C	NA	NA	NA	NA	NA	NA	1	2	NA	NA	NA
Q0105	NA	NA	NA	NA	NA	NA	1	1	NA	NA	NA
Q0120	NA	NA	NA	NA	NA	NA	1	1	NA	NA	NA
Q0115	NA	NA	NA	NA	NA	NA	1	1	NA	NA	NA
Q0110	NA	NA	NA	NA	NA	NA	1	1	NA	NA	NA
YAL067C	NA	NA	NA	NA	NA	NA	NA	1	1	NA	NA
YAL063C-A	NA	NA	NA	NA	NA	NA	NA	1	1	NA	1
YAL055W	NA	NA	NA	NA	NA	NA	NA	2	1	1	NA
YAL051W	NA	NA	NA	NA	NA	NA	NA	1	NA	NA	NA
YAL048C	NA	NA	NA	NA	NA	NA	NA	2	NA	NA	NA
YAL039C	NA	NA	NA	NA	NA	NA	NA	1	NA	NA	2
YAL037C-A	NA	NA	NA	NA	NA	NA	NA	1	NA	NA	1
YAL026C	NA	NA	NA	NA	NA	NA	NA	1	1	NA	NA
YAL018C	NA	NA	NA	NA	NA	NA	NA	2	1	NA	NA
YAL014C	NA	NA	NA	NA	NA	NA	NA	1	NA	NA	1
YAL008W	NA	NA	NA	NA	NA	NA	NA	1	2	NA	4
YAL007C	NA	NA	NA	NA	NA	NA	NA	1	NA	NA	1
YAL005C	NA	NA	NA	NA	NA	NA	NA	1	2	NA	3
YAL001C	NA	NA	NA	NA	NA	NA	NA	1	NA	NA	NA
YAR003W	NA	NA	NA	NA	NA	NA	NA	1	1	NA	NA
YAR014C	NA	NA	NA	NA	NA	NA	NA	1	1	NA	NA
YAR019C	NA	NA	NA	NA	NA	NA	NA	1	1	NA	2
YAR029W	NA	NA	NA	NA	NA	NA	NA	3	2	NA	1
YAR033W	NA	NA	NA	NA	NA	NA	NA	1	NA	1	NA
YAR035W	NA	NA	NA	NA	NA	NA	NA	1	2	NA	NA
YAR050W	NA	NA	NA	NA	NA	NA	NA	1	NA	NA	2
YAR066W	NA	NA	NA	NA	NA	NA	NA	1	1	NA	NA
YBL113C	NA	NA	NA	NA	NA	NA	NA	1	NA	1	1
YBL112C	NA	NA	NA	NA	NA	NA	NA	1	1	NA	1
YBL111C	NA	NA	NA	NA	NA	NA	NA	1	1	NA	NA
YBL106C	NA	NA	NA	NA	NA	NA	NA	1	NA	NA	2
YBL103C	NA	NA	NA	NA	NA	NA	NA	1	NA	NA	NA
YBL102W	NA	NA	NA	NA	NA	NA	NA	1	NA	NA	NA
YBL092W	NA	NA	NA	NA	NA	NA	NA	1	NA	NA	2
YBL089W	NA	NA	NA	NA	NA	NA	NA	1	NA	NA	2
YBL088C	NA	NA	NA	NA	NA	NA	NA	1	NA	NA	NA
YBL085W	NA	NA	NA	NA	NA	NA	NA	1	NA	NA	1
YBL082C	NA	NA	NA	NA	NA	NA	NA	1	NA	1	2
YBL081W	NA	NA	NA	NA	NA	NA	NA	2	NA	1	2
YBL080C	NA	NA	NA	NA	NA	NA	NA	1	NA	NA	1
YBL079W	NA	NA	NA	NA	NA	NA	NA	1	NA	NA	1
YBL071C-B	NA	NA	NA	NA	NA	NA	NA	1	1	1	1
YBL069W	NA	NA	NA	NA	NA	NA	NA	2	1	NA	NA
YBL054W	NA	NA	NA	NA	NA	NA	NA	1	NA	2	2
YBL050W	NA	NA	NA	NA	NA	NA	NA	1	NA	NA	NA
YBL047C	NA	NA	NA	NA	NA	NA	NA	1	2	1	NA
YBL046W	NA	NA	NA	NA	NA	NA	NA	1	2	1	NA
YBL045C	NA	NA	NA	NA	NA	NA	NA	1	2	NA	NA
YBL036C	NA	NA	NA	NA	NA	NA	NA	1	1	NA	NA
YBL022C	NA	NA	NA	NA	NA	NA	NA	2	NA	NA	NA
YBL021C	NA	NA	NA	NA	NA	NA	NA	1	NA	NA	NA
YBL020W	NA	NA	NA	NA	NA	NA	NA	2	NA	NA	NA
YBL009W	NA	NA	NA	NA	NA	NA	NA	1	NA	NA	NA
YBL008W-A	NA	NA	NA	NA	NA	NA	NA	2	NA	NA	NA
YBL008W	NA	NA	NA	NA	NA	NA	NA	2	NA	NA	NA
YBL005W-B	NA	NA	NA	NA	NA	NA	NA	1	NA	NA	NA
YBL005W-A	NA	NA	NA	NA	NA	NA	NA	1	NA	NA	NA
YBL001C	NA	NA	NA	NA	NA	NA	NA	1	1	NA	NA
YBR006W	NA	NA	NA	NA	NA	NA	NA	1	NA	NA	1
YBR028C	NA	NA	NA	NA	NA	NA	NA	1	NA	NA	1
YBR035C	NA	NA	NA	NA	NA	NA	NA	1	1	NA	1
YBR037C	NA	NA	NA	NA	NA	NA	NA	1	1	NA	1
YBR038W	NA	NA	NA	NA	NA	NA	NA	1	2	NA	NA
YBR042C	NA	NA	NA	NA	NA	NA	NA	2	NA	NA	NA
YBR043C	NA	NA	NA	NA	NA	NA	NA	1	NA	NA	1
YBR053C	NA	NA	NA	NA	NA	NA	NA	1	1	NA	1
YBR063C	NA	NA	NA	NA	NA	NA	NA	2	NA	NA	NA
YBR066C	NA	NA	NA	NA	NA	NA	NA	1	1	NA	3
YBR073W	NA	NA	NA	NA	NA	NA	NA	1	NA	NA	NA
YBR074W	NA	NA	NA	NA	NA	NA	NA	2	NA	NA	NA
YBR082C	NA	NA	NA	NA	NA	NA	NA	1	NA	NA	NA
YBR084W	NA	NA	NA	NA	NA	NA	NA	2	NA	NA	1
YBR084C-A	NA	NA	NA	NA	NA	NA	NA	1	1	NA	NA
YBR085W	NA	NA	NA	NA	NA	NA	NA	1	NA	NA	NA
YBR086C	NA	NA	NA	NA	NA	NA	NA	2	1	NA	NA
YBR087W	NA	NA	NA	NA	NA	NA	NA	1	1	NA	NA
YBR102C	NA	NA	NA	NA	NA	NA	NA	1	1	NA	NA
YBR103W	NA	NA	NA	NA	NA	NA	NA	1	NA	NA	NA
YBR104W	NA	NA	NA	NA	NA	NA	NA	1	2	1	1
YBR105C	NA	NA	NA	NA	NA	NA	NA	1	1	NA	NA
YBR111W-A	NA	NA	NA	NA	NA	NA	NA	1	NA	NA	1
YBR112C	NA	NA	NA	NA	NA	NA	NA	1	1	NA	NA
YBR115C	NA	NA	NA	NA	NA	NA	NA	2	1	NA	NA
YBR119W	NA	NA	NA	NA	NA	NA	NA	2	1	NA	NA
YBR120C	NA	NA	NA	NA	NA	NA	NA	1	1	NA	NA
YBR121C	NA	NA	NA	NA	NA	NA	NA	1	1	NA	2
YBR128C	NA	NA	NA	NA	NA	NA	NA	1	NA	NA	NA
YBR140C	NA	NA	NA	NA	NA	NA	NA	1	NA	NA	NA
YBR141C	NA	NA	NA	NA	NA	NA	NA	1	NA	2	NA
YBR145W	NA	NA	NA	NA	NA	NA	NA	1	1	NA	2
YBR146W	NA	NA	NA	NA	NA	NA	NA	3	NA	NA	2
YBR147W	NA	NA	NA	NA	NA	NA	NA	1	1	NA	NA
YBR157C	NA	NA	NA	NA	NA	NA	NA	1	1	NA	1
YBR159W	NA	NA	NA	NA	NA	NA	NA	1	1	NA	NA
YBR160W	NA	NA	NA	NA	NA	NA	NA	2	1	NA	2
YBR165W	NA	NA	NA	NA	NA	NA	NA	2	NA	NA	1
YBR185C	NA	NA	NA	NA	NA	NA	NA	1	1	NA	NA
YBR186W	NA	NA	NA	NA	NA	NA	NA	1	1	NA	NA
YBR195C	NA	NA	NA	NA	NA	NA	NA	1	NA	NA	4
YBR200W-A	NA	NA	NA	NA	NA	NA	NA	2	NA	NA	1
YBR201W	NA	NA	NA	NA	NA	NA	NA	1	NA	NA	NA
YBR201C-A	NA	NA	NA	NA	NA	NA	NA	1	2	NA	NA
YBR203W	NA	NA	NA	NA	NA	NA	NA	1	3	NA	2
YBR211C	NA	NA	NA	NA	NA	NA	NA	2	1	NA	NA
YBR212W	NA	NA	NA	NA	NA	NA	NA	2	1	NA	1
YBR215W	NA	NA	NA	NA	NA	NA	NA	1	1	NA	NA
YBR216C	NA	NA	NA	NA	NA	NA	NA	1	NA	NA	1
YBR220C	NA	NA	NA	NA	NA	NA	NA	1	1	NA	NA
YBR223C	NA	NA	NA	NA	NA	NA	NA	1	3	NA	1
YBR225W	NA	NA	NA	NA	NA	NA	NA	1	1	NA	NA
YBR228W	NA	NA	NA	NA	NA	NA	NA	1	1	1	NA
YBR229C	NA	NA	NA	NA	NA	NA	NA	2	1	NA	NA
YBR230W-A	NA	NA	NA	NA	NA	NA	NA	2	1	NA	NA
YBR231C	NA	NA	NA	NA	NA	NA	NA	1	NA	NA	NA
YBR233W-A	NA	NA	NA	NA	NA	NA	NA	1	1	NA	NA
YBR240C	NA	NA	NA	NA	NA	NA	NA	1	NA	NA	NA
YBR254C	NA	NA	NA	NA	NA	NA	NA	1	4	NA	NA
YBR256C	NA	NA	NA	NA	NA	NA	NA	1	NA	NA	2
YBR257W	NA	NA	NA	NA	NA	NA	NA	1	1	NA	2
YBR267W	NA	NA	NA	NA	NA	NA	NA	1	1	1	2
YBR273C	NA	NA	NA	NA	NA	NA	NA	1	NA	NA	1
YBR274W	NA	NA	NA	NA	NA	NA	NA	1	NA	NA	1
YBR275C	NA	NA	NA	NA	NA	NA	NA	1	1	1	NA
YBR289W	NA	NA	NA	NA	NA	NA	NA	1	NA	NA	1
YBR294W	NA	NA	NA	NA	NA	NA	NA	1	NA	NA	2
YBR296C-A	NA	NA	NA	NA	NA	NA	NA	1	NA	NA	NA
YBR297W	NA	NA	NA	NA	NA	NA	NA	1	NA	NA	2
YBR302C	NA	NA	NA	NA	NA	NA	NA	2	2	NA	NA
YCL068C	NA	NA	NA	NA	NA	NA	NA	1	NA	NA	NA
YCL061C	NA	NA	NA	NA	NA	NA	NA	1	NA	NA	1
YCL030C	NA	NA	NA	NA	NA	NA	NA	3	1	1	3
YCL027W	NA	NA	NA	NA	NA	NA	NA	1	NA	NA	NA
YCL026C-A	NA	NA	NA	NA	NA	NA	NA	2	1	NA	NA
YCL018W	NA	NA	NA	NA	NA	NA	NA	1	1	NA	1
YCL017C	NA	NA	NA	NA	NA	NA	NA	1	NA	NA	NA
YCL016C	NA	NA	NA	NA	NA	NA	NA	2	NA	NA	NA
YCL014W	NA	NA	NA	NA	NA	NA	NA	2	NA	NA	NA
YCL011C	NA	NA	NA	NA	NA	NA	NA	1	1	NA	NA
YCL009C	NA	NA	NA	NA	NA	NA	NA	2	1	NA	NA
YCL001W	NA	NA	NA	NA	NA	NA	NA	1	NA	NA	NA
YCR003W	NA	NA	NA	NA	NA	NA	NA	1	NA	1	1
YCR007C	NA	NA	NA	NA	NA	NA	NA	3	NA	NA	NA
YCR008W	NA	NA	NA	NA	NA	NA	NA	1	1	NA	1
YCR011C	NA	NA	NA	NA	NA	NA	NA	1	NA	NA	NA
YCR012W	NA	NA	NA	NA	NA	NA	NA	1	1	NA	NA
YCR018C	NA	NA	NA	NA	NA	NA	NA	1	1	1	NA
YCR019W	NA	NA	NA	NA	NA	NA	NA	2	NA	NA	NA
YCR028C	NA	NA	NA	NA	NA	NA	NA	1	NA	NA	NA
YCR028C-A	NA	NA	NA	NA	NA	NA	NA	1	NA	NA	NA
YCR032W	NA	NA	NA	NA	NA	NA	NA	1	1	NA	1
YCR036W	NA	NA	NA	NA	NA	NA	NA	1	NA	1	NA
YCR038C	NA	NA	NA	NA	NA	NA	NA	1	NA	NA	NA
YCR044C	NA	NA	NA	NA	NA	NA	NA	2	NA	NA	1
YCR053W	NA	NA	NA	NA	NA	NA	NA	2	NA	NA	2
YCR065W	NA	NA	NA	NA	NA	NA	NA	1	1	NA	NA
YCR067C	NA	NA	NA	NA	NA	NA	NA	2	NA	NA	NA
YCR071C	NA	NA	NA	NA	NA	NA	NA	1	NA	NA	NA
YCR075W-A	NA	NA	NA	NA	NA	NA	NA	1	NA	NA	1
YCR076C	NA	NA	NA	NA	NA	NA	NA	2	NA	NA	NA
YCR097W	NA	NA	NA	NA	NA	NA	NA	1	NA	NA	NA
YCR101C	NA	NA	NA	NA	NA	NA	NA	1	NA	NA	NA
YCR105W	NA	NA	NA	NA	NA	NA	NA	1	1	NA	NA
YDL248W	NA	NA	NA	NA	NA	NA	NA	2	2	NA	NA
YDL247W	NA	NA	NA	NA	NA	NA	NA	1	NA	NA	NA
YDL237W	NA	NA	NA	NA	NA	NA	NA	1	1	NA	NA
YDL236W	NA	NA	NA	NA	NA	NA	NA	1	NA	NA	NA
YDL235C	NA	NA	NA	NA	NA	NA	NA	1	NA	NA	2
YDL234C	NA	NA	NA	NA	NA	NA	NA	1	2	NA	NA
YDL232W	NA	NA	NA	NA	NA	NA	NA	2	NA	NA	NA
YDL226C	NA	NA	NA	NA	NA	NA	NA	1	NA	NA	NA
YDL225W	NA	NA	NA	NA	NA	NA	NA	2	NA	NA	NA
YDL219W	NA	NA	NA	NA	NA	NA	NA	1	1	NA	1
YDL215C	NA	NA	NA	NA	NA	NA	NA	1	NA	NA	NA
YDL206W	NA	NA	NA	NA	NA	NA	NA	2	NA	NA	1
YDL202W	NA	NA	NA	NA	NA	NA	NA	1	NA	NA	NA
YDL201W	NA	NA	NA	NA	NA	NA	NA	1	NA	NA	5
YDL198C	NA	NA	NA	NA	NA	NA	NA	1	NA	NA	NA
YDL190C	NA	NA	NA	NA	NA	NA	NA	2	1	NA	NA
YDL189W	NA	NA	NA	NA	NA	NA	NA	2	1	NA	NA
YDL176W	NA	NA	NA	NA	NA	NA	NA	1	NA	NA	NA
YDL171C	NA	NA	NA	NA	NA	NA	NA	2	1	NA	NA
YDL170W	NA	NA	NA	NA	NA	NA	NA	2	1	NA	NA
YDL165W	NA	NA	NA	NA	NA	NA	NA	1	NA	NA	NA
YDL164C	NA	NA	NA	NA	NA	NA	NA	1	NA	NA	NA
YDL161W	NA	NA	NA	NA	NA	NA	NA	1	NA	NA	NA
YDL150W	NA	NA	NA	NA	NA	NA	NA	1	NA	NA	2
YDL145C	NA	NA	NA	NA	NA	NA	NA	1	1	NA	1
YDL142C	NA	NA	NA	NA	NA	NA	NA	1	NA	NA	NA
YDL141W	NA	NA	NA	NA	NA	NA	NA	1	NA	NA	NA
YDL140C	NA	NA	NA	NA	NA	NA	NA	1	NA	NA	4
YDL136W	NA	NA	NA	NA	NA	NA	NA	1	NA	NA	1
YDL133C-A	NA	NA	NA	NA	NA	NA	NA	1	NA	NA	NA
YDL133W	NA	NA	NA	NA	NA	NA	NA	2	NA	NA	NA
YDL131W	NA	NA	NA	NA	NA	NA	NA	1	NA	NA	1
YDL128W	NA	NA	NA	NA	NA	NA	NA	1	NA	NA	2
YDL126C	NA	NA	NA	NA	NA	NA	NA	1	1	NA	NA
YDL123W	NA	NA	NA	NA	NA	NA	NA	2	NA	NA	2
YDL119C	NA	NA	NA	NA	NA	NA	NA	1	1	NA	NA
YDL115C	NA	NA	NA	NA	NA	NA	NA	1	2	NA	NA
YDL113C	NA	NA	NA	NA	NA	NA	NA	1	1	1	NA
YDL112W	NA	NA	NA	NA	NA	NA	NA	1	2	1	NA
YDL110C	NA	NA	NA	NA	NA	NA	NA	1	3	NA	NA
YDL109C	NA	NA	NA	NA	NA	NA	NA	2	1	NA	NA
YDL108W	NA	NA	NA	NA	NA	NA	NA	2	1	NA	NA
YDL107W	NA	NA	NA	NA	NA	NA	NA	1	2	NA	1
YDL099W	NA	NA	NA	NA	NA	NA	NA	1	NA	NA	NA
YDL098C	NA	NA	NA	NA	NA	NA	NA	1	NA	NA	NA
YDL085C-A	NA	NA	NA	NA	NA	NA	NA	1	2	NA	NA
YDL085W	NA	NA	NA	NA	NA	NA	NA	1	2	NA	NA
YDL084W	NA	NA	NA	NA	NA	NA	NA	1	NA	1	1
YDL079C	NA	NA	NA	NA	NA	NA	NA	1	2	1	NA
YDL077C	NA	NA	NA	NA	NA	NA	NA	1	NA	NA	1
YDL076C	NA	NA	NA	NA	NA	NA	NA	1	1	NA	1
YDL075W	NA	NA	NA	NA	NA	NA	NA	1	1	NA	NA
YDL074C	NA	NA	NA	NA	NA	NA	NA	1	NA	NA	NA
YDL073W	NA	NA	NA	NA	NA	NA	NA	1	NA	NA	NA
YDL072C	NA	NA	NA	NA	NA	NA	NA	1	1	NA	NA
YDL070W	NA	NA	NA	NA	NA	NA	NA	1	1	NA	NA
YDL067C	NA	NA	NA	NA	NA	NA	NA	1	NA	NA	NA
YDL066W	NA	NA	NA	NA	NA	NA	NA	1	NA	NA	NA
YDL065C	NA	NA	NA	NA	NA	NA	NA	1	NA	NA	NA
YDL064W	NA	NA	NA	NA	NA	NA	NA	1	NA	NA	NA
YDL061C	NA	NA	NA	NA	NA	NA	NA	1	1	NA	1
YDL060W	NA	NA	NA	NA	NA	NA	NA	1	1	NA	3
YDL057W	NA	NA	NA	NA	NA	NA	NA	2	NA	NA	NA
YDL045W-A	NA	NA	NA	NA	NA	NA	NA	1	NA	NA	1
YDL040C	NA	NA	NA	NA	NA	NA	NA	1	1	NA	1
YDL033C	NA	NA	NA	NA	NA	NA	NA	1	NA	1	2
YDL027C	NA	NA	NA	NA	NA	NA	NA	1	2	NA	NA
YDL019C	NA	NA	NA	NA	NA	NA	NA	2	1	NA	2
YDL018C	NA	NA	NA	NA	NA	NA	NA	1	NA	NA	NA
YDL008W	NA	NA	NA	NA	NA	NA	NA	1	NA	NA	NA
YDL003W	NA	NA	NA	NA	NA	NA	NA	1	NA	NA	2
YDL002C	NA	NA	NA	NA	NA	NA	NA	1	1	NA	NA
YDR002W	NA	NA	NA	NA	NA	NA	NA	1	3	NA	1
YDR016C	NA	NA	NA	NA	NA	NA	NA	1	NA	NA	NA
YDR017C	NA	NA	NA	NA	NA	NA	NA	1	1	1	NA
YDR021W	NA	NA	NA	NA	NA	NA	NA	1	NA	1	4
YDR023W	NA	NA	NA	NA	NA	NA	NA	1	NA	NA	2
YDR034C	NA	NA	NA	NA	NA	NA	NA	1	NA	NA	2
YDR035W	NA	NA	NA	NA	NA	NA	NA	1	1	NA	NA
YDR046C	NA	NA	NA	NA	NA	NA	NA	1	1	NA	NA
YDR049W	NA	NA	NA	NA	NA	NA	NA	1	NA	NA	NA
YDR056C	NA	NA	NA	NA	NA	NA	NA	1	1	1	NA
YDR063W	NA	NA	NA	NA	NA	NA	NA	1	1	NA	1
YDR064W	NA	NA	NA	NA	NA	NA	NA	1	NA	NA	3
YDR065W	NA	NA	NA	NA	NA	NA	NA	1	NA	NA	NA
YDR066C	NA	NA	NA	NA	NA	NA	NA	2	NA	NA	1
YDR070C	NA	NA	NA	NA	NA	NA	NA	1	1	NA	NA
YDR071C	NA	NA	NA	NA	NA	NA	NA	1	NA	NA	1
YDR075W	NA	NA	NA	NA	NA	NA	NA	1	NA	NA	NA
YDR076W	NA	NA	NA	NA	NA	NA	NA	2	1	1	1
YDR078C	NA	NA	NA	NA	NA	NA	NA	1	NA	NA	NA
YDR079W	NA	NA	NA	NA	NA	NA	NA	2	NA	NA	NA
YDR079C-A	NA	NA	NA	NA	NA	NA	NA	2	1	NA	NA
YDR084C	NA	NA	NA	NA	NA	NA	NA	1	NA	NA	NA
YDR097C	NA	NA	NA	NA	NA	NA	NA	1	2	NA	NA
YDR106W	NA	NA	NA	NA	NA	NA	NA	1	NA	NA	NA
YDR108W	NA	NA	NA	NA	NA	NA	NA	1	NA	NA	1
YDR111C	NA	NA	NA	NA	NA	NA	NA	1	NA	NA	NA
YDR119W-A	NA	NA	NA	NA	NA	NA	NA	1	2	NA	NA
YDR138W	NA	NA	NA	NA	NA	NA	NA	1	NA	NA	1
YDR158W	NA	NA	NA	NA	NA	NA	NA	1	NA	1	NA
YDR160W	NA	NA	NA	NA	NA	NA	NA	1	1	NA	NA
YDR162C	NA	NA	NA	NA	NA	NA	NA	2	NA	NA	1
YDR163W	NA	NA	NA	NA	NA	NA	NA	2	NA	NA	1
YDR164C	NA	NA	NA	NA	NA	NA	NA	2	NA	1	2
YDR169C-A	NA	NA	NA	NA	NA	NA	NA	1	2	NA	NA
YDR179W-A	NA	NA	NA	NA	NA	NA	NA	1	NA	NA	1
YDR182W	NA	NA	NA	NA	NA	NA	NA	2	NA	NA	1
YDR183W	NA	NA	NA	NA	NA	NA	NA	1	NA	NA	NA
YDR197W	NA	NA	NA	NA	NA	NA	NA	1	NA	NA	1
YDR201W	NA	NA	NA	NA	NA	NA	NA	1	1	NA	NA
YDR202C	NA	NA	NA	NA	NA	NA	NA	1	2	NA	NA
YDR205W	NA	NA	NA	NA	NA	NA	NA	1	1	NA	NA
YDR210W-B	NA	NA	NA	NA	NA	NA	NA	1	NA	NA	NA
YDR210W-A	NA	NA	NA	NA	NA	NA	NA	1	NA	NA	NA
YDR221W	NA	NA	NA	NA	NA	NA	NA	2	NA	NA	NA
YDR223W	NA	NA	NA	NA	NA	NA	NA	1	2	NA	NA
YDR228C	NA	NA	NA	NA	NA	NA	NA	1	NA	NA	NA
YDR234W	NA	NA	NA	NA	NA	NA	NA	1	1	1	5
YDR235W	NA	NA	NA	NA	NA	NA	NA	1	NA	NA	NA
YDR243C	NA	NA	NA	NA	NA	NA	NA	1	NA	NA	NA
YDR244W	NA	NA	NA	NA	NA	NA	NA	1	NA	NA	NA
YDR246W	NA	NA	NA	NA	NA	NA	NA	1	NA	NA	NA
YDR251W	NA	NA	NA	NA	NA	NA	NA	1	1	NA	NA
YDR257C	NA	NA	NA	NA	NA	NA	NA	3	1	NA	1
YDR259C	NA	NA	NA	NA	NA	NA	NA	1	1	NA	NA
YDR262W	NA	NA	NA	NA	NA	NA	NA	1	1	NA	NA
YDR263C	NA	NA	NA	NA	NA	NA	NA	2	NA	NA	2
YDR264C	NA	NA	NA	NA	NA	NA	NA	1	NA	NA	NA
YDR265W	NA	NA	NA	NA	NA	NA	NA	1	NA	NA	NA
YDR277C	NA	NA	NA	NA	NA	NA	NA	1	1	NA	1
YDR279W	NA	NA	NA	NA	NA	NA	NA	1	1	1	2
YDR281C	NA	NA	NA	NA	NA	NA	NA	1	NA	NA	NA
YDR283C	NA	NA	NA	NA	NA	NA	NA	1	1	NA	1
YDR284C	NA	NA	NA	NA	NA	NA	NA	2	NA	NA	NA
YDR285W	NA	NA	NA	NA	NA	NA	NA	1	NA	NA	1
YDR288W	NA	NA	NA	NA	NA	NA	NA	1	2	NA	1
YDR293C	NA	NA	NA	NA	NA	NA	NA	1	NA	NA	NA
YDR302W	NA	NA	NA	NA	NA	NA	NA	1	NA	NA	NA
YDR308C	NA	NA	NA	NA	NA	NA	NA	1	NA	NA	NA
YDR314C	NA	NA	NA	NA	NA	NA	NA	2	NA	1	1
YDR323C	NA	NA	NA	NA	NA	NA	NA	2	NA	NA	NA
YDR332W	NA	NA	NA	NA	NA	NA	NA	1	NA	NA	NA
YDR333C	NA	NA	NA	NA	NA	NA	NA	1	NA	NA	1
YDR334W	NA	NA	NA	NA	NA	NA	NA	1	NA	NA	1
YDR335W	NA	NA	NA	NA	NA	NA	NA	1	1	NA	1
YDR337W	NA	NA	NA	NA	NA	NA	NA	1	NA	NA	NA
YDR341C	NA	NA	NA	NA	NA	NA	NA	1	NA	1	3
YDR343C	NA	NA	NA	NA	NA	NA	NA	1	2	NA	1
YDR349C	NA	NA	NA	NA	NA	NA	NA	2	NA	NA	NA
YDR350C	NA	NA	NA	NA	NA	NA	NA	1	NA	NA	NA
YDR351W	NA	NA	NA	NA	NA	NA	NA	1	NA	NA	NA
YDR354W	NA	NA	NA	NA	NA	NA	NA	2	NA	NA	1
YDR363W-A	NA	NA	NA	NA	NA	NA	NA	1	2	NA	1
YDR369C	NA	NA	NA	NA	NA	NA	NA	2	NA	NA	NA
YDR372C	NA	NA	NA	NA	NA	NA	NA	1	NA	NA	NA
YDR373W	NA	NA	NA	NA	NA	NA	NA	1	NA	NA	NA
YDR376W	NA	NA	NA	NA	NA	NA	NA	1	NA	NA	NA
YDR381C-A	NA	NA	NA	NA	NA	NA	NA	1	NA	NA	2
YDR382W	NA	NA	NA	NA	NA	NA	NA	1	NA	NA	2
YDR385W	NA	NA	NA	NA	NA	NA	NA	1	NA	NA	2
YDR387C	NA	NA	NA	NA	NA	NA	NA	1	NA	NA	2
YDR388W	NA	NA	NA	NA	NA	NA	NA	1	NA	NA	1
YDR389W	NA	NA	NA	NA	NA	NA	NA	2	1	NA	3
YDR394W	NA	NA	NA	NA	NA	NA	NA	1	1	NA	1
YDR402C	NA	NA	NA	NA	NA	NA	NA	1	3	NA	1
YDR403W	NA	NA	NA	NA	NA	NA	NA	2	3	NA	3
YDR407C	NA	NA	NA	NA	NA	NA	NA	1	NA	NA	NA
YDR410C	NA	NA	NA	NA	NA	NA	NA	1	2	NA	NA
YDR414C	NA	NA	NA	NA	NA	NA	NA	1	1	NA	NA
YDR420W	NA	NA	NA	NA	NA	NA	NA	2	NA	NA	4
YDR424C	NA	NA	NA	NA	NA	NA	NA	1	1	NA	NA
YDR427W	NA	NA	NA	NA	NA	NA	NA	1	NA	NA	1
YDR436W	NA	NA	NA	NA	NA	NA	NA	1	2	NA	1
YDR438W	NA	NA	NA	NA	NA	NA	NA	1	NA	NA	NA
YDR441C	NA	NA	NA	NA	NA	NA	NA	1	NA	NA	1
YDR443C	NA	NA	NA	NA	NA	NA	NA	1	NA	NA	NA
YDR450W	NA	NA	NA	NA	NA	NA	NA	2	1	NA	NA
YDR456W	NA	NA	NA	NA	NA	NA	NA	1	NA	1	1
YDR461W	NA	NA	NA	NA	NA	NA	NA	1	NA	NA	NA
YDR464W	NA	NA	NA	NA	NA	NA	NA	1	NA	NA	1
YDR473C	NA	NA	NA	NA	NA	NA	NA	2	NA	NA	1
YDR477W	NA	NA	NA	NA	NA	NA	NA	2	2	NA	1
YDR480W	NA	NA	NA	NA	NA	NA	NA	1	3	NA	3
YDR486C	NA	NA	NA	NA	NA	NA	NA	1	NA	NA	NA
YDR490C	NA	NA	NA	NA	NA	NA	NA	1	NA	NA	NA
YDR492W	NA	NA	NA	NA	NA	NA	NA	2	NA	NA	NA
YDR499W	NA	NA	NA	NA	NA	NA	NA	1	NA	NA	2
YDR501W	NA	NA	NA	NA	NA	NA	NA	1	NA	NA	2
YDR510W	NA	NA	NA	NA	NA	NA	NA	2	NA	NA	NA
YDR516C	NA	NA	NA	NA	NA	NA	NA	1	2	NA	NA
YDR517W	NA	NA	NA	NA	NA	NA	NA	1	3	NA	NA
YDR530C	NA	NA	NA	NA	NA	NA	NA	1	1	1	1
YDR531W	NA	NA	NA	NA	NA	NA	NA	1	1	1	1
YDR541C	NA	NA	NA	NA	NA	NA	NA	2	1	NA	1
YDR545W	NA	NA	NA	NA	NA	NA	NA	1	NA	NA	NA
YEL077C	NA	NA	NA	NA	NA	NA	NA	1	NA	NA	NA
YEL075C	NA	NA	NA	NA	NA	NA	NA	1	1	NA	NA
YEL072W	NA	NA	NA	NA	NA	NA	NA	1	1	NA	NA
YEL066W	NA	NA	NA	NA	NA	NA	NA	1	1	NA	NA
YEL065W	NA	NA	NA	NA	NA	NA	NA	1	NA	2	2
YEL063C	NA	NA	NA	NA	NA	NA	NA	1	NA	NA	1
YEL062W	NA	NA	NA	NA	NA	NA	NA	1	NA	NA	NA
YEL056W	NA	NA	NA	NA	NA	NA	NA	2	NA	NA	NA
YEL050C	NA	NA	NA	NA	NA	NA	NA	3	1	NA	2
YEL030W	NA	NA	NA	NA	NA	NA	NA	1	1	NA	1
YEL027W	NA	NA	NA	NA	NA	NA	NA	1	NA	NA	1
YEL025C	NA	NA	NA	NA	NA	NA	NA	1	NA	NA	2
YEL023C	NA	NA	NA	NA	NA	NA	NA	1	NA	NA	NA
YEL020C	NA	NA	NA	NA	NA	NA	NA	2	NA	NA	NA
YEL019C	NA	NA	NA	NA	NA	NA	NA	2	NA	NA	NA
YEL016C	NA	NA	NA	NA	NA	NA	NA	1	1	NA	NA
YEL015W	NA	NA	NA	NA	NA	NA	NA	1	NA	NA	NA
YEL013W	NA	NA	NA	NA	NA	NA	NA	1	NA	NA	1
YEL005C	NA	NA	NA	NA	NA	NA	NA	1	NA	NA	NA
YEL004W	NA	NA	NA	NA	NA	NA	NA	1	1	NA	NA
YEL001C	NA	NA	NA	NA	NA	NA	NA	2	NA	NA	NA
YER001W	NA	NA	NA	NA	NA	NA	NA	1	NA	1	NA
YER007W	NA	NA	NA	NA	NA	NA	NA	1	1	NA	NA
YER010C	NA	NA	NA	NA	NA	NA	NA	2	NA	NA	NA
YER014W	NA	NA	NA	NA	NA	NA	NA	1	NA	NA	NA
YER015W	NA	NA	NA	NA	NA	NA	NA	1	NA	NA	1
YER024W	NA	NA	NA	NA	NA	NA	NA	1	NA	NA	NA
YER041W	NA	NA	NA	NA	NA	NA	NA	1	1	NA	1
YER044C	NA	NA	NA	NA	NA	NA	NA	1	NA	NA	1
YER047C	NA	NA	NA	NA	NA	NA	NA	1	NA	NA	NA
YER052C	NA	NA	NA	NA	NA	NA	NA	1	1	NA	1
YER060W	NA	NA	NA	NA	NA	NA	NA	1	NA	1	NA
YER060W-A	NA	NA	NA	NA	NA	NA	NA	3	NA	NA	1
YER063W	NA	NA	NA	NA	NA	NA	NA	1	NA	NA	NA
YER064C	NA	NA	NA	NA	NA	NA	NA	1	NA	NA	NA
YER068W	NA	NA	NA	NA	NA	NA	NA	1	NA	NA	1
YER069W	NA	NA	NA	NA	NA	NA	NA	2	NA	NA	NA
YER071C	NA	NA	NA	NA	NA	NA	NA	3	NA	NA	NA
YER072W	NA	NA	NA	NA	NA	NA	NA	2	NA	NA	NA
YER074W-A	NA	NA	NA	NA	NA	NA	NA	2	1	NA	NA
YER076C	NA	NA	NA	NA	NA	NA	NA	1	NA	NA	NA
YER087W	NA	NA	NA	NA	NA	NA	NA	1	1	NA	NA
YER089C	NA	NA	NA	NA	NA	NA	NA	2	1	1	NA
YER090W	NA	NA	NA	NA	NA	NA	NA	2	1	1	NA
YER091C	NA	NA	NA	NA	NA	NA	NA	1	NA	NA	NA
YER092W	NA	NA	NA	NA	NA	NA	NA	1	NA	NA	NA
YER093C-A	NA	NA	NA	NA	NA	NA	NA	1	NA	NA	NA
YER096W	NA	NA	NA	NA	NA	NA	NA	2	1	NA	2
YER105C	NA	NA	NA	NA	NA	NA	NA	1	NA	NA	NA
YER110C	NA	NA	NA	NA	NA	NA	NA	2	NA	1	2
YER111C	NA	NA	NA	NA	NA	NA	NA	1	NA	NA	NA
YER113C	NA	NA	NA	NA	NA	NA	NA	1	NA	NA	2
YER114C	NA	NA	NA	NA	NA	NA	NA	1	NA	1	1
YER115C	NA	NA	NA	NA	NA	NA	NA	1	2	NA	1
YER117W	NA	NA	NA	NA	NA	NA	NA	1	2	NA	NA
YER125W	NA	NA	NA	NA	NA	NA	NA	1	2	NA	2
YER127W	NA	NA	NA	NA	NA	NA	NA	1	NA	2	4
YER128W	NA	NA	NA	NA	NA	NA	NA	2	NA	NA	NA
YER129W	NA	NA	NA	NA	NA	NA	NA	2	NA	NA	NA
YER132C	NA	NA	NA	NA	NA	NA	NA	1	NA	1	1
YER134C	NA	NA	NA	NA	NA	NA	NA	3	1	NA	NA
YER137C	NA	NA	NA	NA	NA	NA	NA	1	2	1	1
YER149C	NA	NA	NA	NA	NA	NA	NA	1	1	NA	2
YER159C	NA	NA	NA	NA	NA	NA	NA	1	1	NA	NA
YER160C	NA	NA	NA	NA	NA	NA	NA	1	NA	NA	NA
YER159C-A	NA	NA	NA	NA	NA	NA	NA	1	NA	NA	NA
YER161C	NA	NA	NA	NA	NA	NA	NA	2	NA	NA	NA
YER164W	NA	NA	NA	NA	NA	NA	NA	1	NA	NA	NA
YER165W	NA	NA	NA	NA	NA	NA	NA	1	NA	NA	2
YER166W	NA	NA	NA	NA	NA	NA	NA	4	NA	NA	1
YER167W	NA	NA	NA	NA	NA	NA	NA	1	NA	NA	NA
YER170W	NA	NA	NA	NA	NA	NA	NA	3	NA	NA	1
YER171W	NA	NA	NA	NA	NA	NA	NA	2	NA	NA	NA
YER175C	NA	NA	NA	NA	NA	NA	NA	2	NA	NA	NA
YER175W-A	NA	NA	NA	NA	NA	NA	NA	2	NA	NA	NA
YER180C	NA	NA	NA	NA	NA	NA	NA	3	NA	NA	1
YER182W	NA	NA	NA	NA	NA	NA	NA	1	2	1	NA
YER184C	NA	NA	NA	NA	NA	NA	NA	1	NA	1	1
YER185W	NA	NA	NA	NA	NA	NA	NA	1	NA	NA	NA
YER189W	NA	NA	NA	NA	NA	NA	NA	1	1	NA	NA
YER190W	NA	NA	NA	NA	NA	NA	NA	1	1	NA	NA
YFL065C	NA	NA	NA	NA	NA	NA	NA	1	NA	NA	NA
YFL064C	NA	NA	NA	NA	NA	NA	NA	1	1	NA	NA
YFL062W	NA	NA	NA	NA	NA	NA	NA	2	1	NA	NA
YFL061W	NA	NA	NA	NA	NA	NA	NA	1	1	NA	NA
YFL058W	NA	NA	NA	NA	NA	NA	NA	1	1	1	NA
YFL055W	NA	NA	NA	NA	NA	NA	NA	2	1	NA	NA
YFL053W	NA	NA	NA	NA	NA	NA	NA	2	2	NA	NA
YFL050C	NA	NA	NA	NA	NA	NA	NA	1	NA	NA	2
YFL046W	NA	NA	NA	NA	NA	NA	NA	1	NA	NA	NA
YFL041W-A	NA	NA	NA	NA	NA	NA	NA	1	1	NA	NA
YFL036W	NA	NA	NA	NA	NA	NA	NA	1	1	NA	NA
YFL028C	NA	NA	NA	NA	NA	NA	NA	2	NA	NA	1
YFL017C	NA	NA	NA	NA	NA	NA	NA	1	NA	NA	1
YFL010C	NA	NA	NA	NA	NA	NA	NA	1	NA	2	NA
YFL009W	NA	NA	NA	NA	NA	NA	NA	1	1	NA	NA
YFL008W	NA	NA	NA	NA	NA	NA	NA	1	NA	NA	NA
YFR002W	NA	NA	NA	NA	NA	NA	NA	2	NA	NA	1
YFR007W	NA	NA	NA	NA	NA	NA	NA	2	NA	NA	5
YFR008W	NA	NA	NA	NA	NA	NA	NA	3	NA	NA	2
YFR009W	NA	NA	NA	NA	NA	NA	NA	1	NA	NA	2
YFR018C	NA	NA	NA	NA	NA	NA	NA	1	1	NA	NA
YFR023W	NA	NA	NA	NA	NA	NA	NA	1	NA	NA	2
YFR032C-B	NA	NA	NA	NA	NA	NA	NA	1	NA	NA	NA
YFR034C	NA	NA	NA	NA	NA	NA	NA	1	NA	1	NA
YFR036W	NA	NA	NA	NA	NA	NA	NA	1	2	NA	NA
YFR037C	NA	NA	NA	NA	NA	NA	NA	1	NA	1	NA
YFR038W	NA	NA	NA	NA	NA	NA	NA	1	NA	1	1
YFR040W	NA	NA	NA	NA	NA	NA	NA	1	1	NA	NA
YFR041C	NA	NA	NA	NA	NA	NA	NA	1	NA	NA	1
YFR042W	NA	NA	NA	NA	NA	NA	NA	2	NA	NA	1
YFR047C	NA	NA	NA	NA	NA	NA	NA	1	NA	NA	1
YFR049W	NA	NA	NA	NA	NA	NA	NA	2	1	NA	NA
YGL257C	NA	NA	NA	NA	NA	NA	NA	1	1	NA	2
YGL256W	NA	NA	NA	NA	NA	NA	NA	1	NA	NA	2
YGL255W	NA	NA	NA	NA	NA	NA	NA	2	NA	NA	NA
YGL250W	NA	NA	NA	NA	NA	NA	NA	1	NA	NA	NA
YGL249W	NA	NA	NA	NA	NA	NA	NA	1	1	NA	NA
YGL244W	NA	NA	NA	NA	NA	NA	NA	3	NA	NA	NA
YGL243W	NA	NA	NA	NA	NA	NA	NA	1	NA	NA	NA
YGL236C	NA	NA	NA	NA	NA	NA	NA	1	NA	NA	2
YGL235W	NA	NA	NA	NA	NA	NA	NA	1	NA	NA	NA
YGL231C	NA	NA	NA	NA	NA	NA	NA	1	NA	NA	NA
YGL224C	NA	NA	NA	NA	NA	NA	NA	1	NA	NA	NA
YGL223C	NA	NA	NA	NA	NA	NA	NA	1	1	NA	NA
YGL215W	NA	NA	NA	NA	NA	NA	NA	1	2	NA	3
YGL213C	NA	NA	NA	NA	NA	NA	NA	1	NA	NA	NA
YGL211W	NA	NA	NA	NA	NA	NA	NA	1	1	1	2
YGL203C	NA	NA	NA	NA	NA	NA	NA	1	1	NA	NA
YGL202W	NA	NA	NA	NA	NA	NA	NA	1	2	NA	NA
YGL198W	NA	NA	NA	NA	NA	NA	NA	1	1	NA	NA
YGL181W	NA	NA	NA	NA	NA	NA	NA	1	NA	NA	NA
YGL178W	NA	NA	NA	NA	NA	NA	NA	1	NA	NA	NA
YGL175C	NA	NA	NA	NA	NA	NA	NA	1	NA	NA	NA
YGL173C	NA	NA	NA	NA	NA	NA	NA	1	NA	NA	NA
YGL172W	NA	NA	NA	NA	NA	NA	NA	1	NA	NA	NA
YGL163C	NA	NA	NA	NA	NA	NA	NA	1	1	NA	1
YGL154C	NA	NA	NA	NA	NA	NA	NA	1	1	NA	NA
YGL153W	NA	NA	NA	NA	NA	NA	NA	1	NA	NA	1
YGL148W	NA	NA	NA	NA	NA	NA	NA	1	1	1	NA
YGL147C	NA	NA	NA	NA	NA	NA	NA	3	NA	NA	1
YGL143C	NA	NA	NA	NA	NA	NA	NA	1	NA	NA	1
YGL136C	NA	NA	NA	NA	NA	NA	NA	1	1	NA	NA
YGL129C	NA	NA	NA	NA	NA	NA	NA	1	NA	NA	NA
YGL122C	NA	NA	NA	NA	NA	NA	NA	1	NA	NA	2
YGL119W	NA	NA	NA	NA	NA	NA	NA	1	NA	NA	2
YGL116W	NA	NA	NA	NA	NA	NA	NA	2	NA	NA	NA
YGL112C	NA	NA	NA	NA	NA	NA	NA	1	1	NA	3
YGL110C	NA	NA	NA	NA	NA	NA	NA	1	NA	NA	1
YGL095C	NA	NA	NA	NA	NA	NA	NA	1	NA	NA	NA
YGL081W	NA	NA	NA	NA	NA	NA	NA	2	NA	NA	NA
YGL078C	NA	NA	NA	NA	NA	NA	NA	1	1	1	2
YGL075C	NA	NA	NA	NA	NA	NA	NA	2	NA	NA	1
YGL073W	NA	NA	NA	NA	NA	NA	NA	1	NA	NA	1
YGL071W	NA	NA	NA	NA	NA	NA	NA	2	1	1	NA
YGL070C	NA	NA	NA	NA	NA	NA	NA	1	1	NA	3
YGL068W	NA	NA	NA	NA	NA	NA	NA	1	1	NA	2
YGL059W	NA	NA	NA	NA	NA	NA	NA	1	NA	NA	1
YGL051W	NA	NA	NA	NA	NA	NA	NA	3	NA	1	NA
YGL049C	NA	NA	NA	NA	NA	NA	NA	1	1	NA	NA
YGL047W	NA	NA	NA	NA	NA	NA	NA	2	NA	NA	1
YGL045W	NA	NA	NA	NA	NA	NA	NA	1	2	NA	NA
YGL041C-B	NA	NA	NA	NA	NA	NA	NA	2	NA	NA	NA
YGL040C	NA	NA	NA	NA	NA	NA	NA	2	NA	NA	NA
YGL033W	NA	NA	NA	NA	NA	NA	NA	1	NA	NA	1
YGL032C	NA	NA	NA	NA	NA	NA	NA	1	NA	NA	NA
YGL026C	NA	NA	NA	NA	NA	NA	NA	2	2	NA	NA
YGL023C	NA	NA	NA	NA	NA	NA	NA	1	2	NA	NA
YGL022W	NA	NA	NA	NA	NA	NA	NA	1	2	NA	NA
YGL021W	NA	NA	NA	NA	NA	NA	NA	1	NA	NA	NA
YGL020C	NA	NA	NA	NA	NA	NA	NA	1	NA	NA	NA
YGL019W	NA	NA	NA	NA	NA	NA	NA	1	NA	NA	NA
YGL018C	NA	NA	NA	NA	NA	NA	NA	2	2	1	NA
YGL017W	NA	NA	NA	NA	NA	NA	NA	1	1	NA	NA
YGL015C	NA	NA	NA	NA	NA	NA	NA	1	NA	NA	1
YGL014W	NA	NA	NA	NA	NA	NA	NA	1	NA	NA	1
YGL006W-A	NA	NA	NA	NA	NA	NA	NA	1	3	NA	NA
YGL006W	NA	NA	NA	NA	NA	NA	NA	2	2	NA	NA
YGL003C	NA	NA	NA	NA	NA	NA	NA	1	NA	NA	NA
YGL002W	NA	NA	NA	NA	NA	NA	NA	1	NA	NA	NA
YGR001C	NA	NA	NA	NA	NA	NA	NA	2	NA	NA	4
YGR004W	NA	NA	NA	NA	NA	NA	NA	1	1	NA	NA
YGR005C	NA	NA	NA	NA	NA	NA	NA	1	NA	NA	NA
YGR006W	NA	NA	NA	NA	NA	NA	NA	1	1	NA	NA
YGR007W	NA	NA	NA	NA	NA	NA	NA	1	NA	NA	NA
YGR008C	NA	NA	NA	NA	NA	NA	NA	1	2	NA	NA
YGR009C	NA	NA	NA	NA	NA	NA	NA	1	NA	NA	NA
YGR010W	NA	NA	NA	NA	NA	NA	NA	1	NA	NA	1
YGR016W	NA	NA	NA	NA	NA	NA	NA	1	NA	NA	NA
YGR019W	NA	NA	NA	NA	NA	NA	NA	2	NA	NA	NA
YGR020C	NA	NA	NA	NA	NA	NA	NA	1	1	NA	1
YGR021W	NA	NA	NA	NA	NA	NA	NA	1	1	NA	1
YGR033C	NA	NA	NA	NA	NA	NA	NA	1	NA	NA	2
YGR034W	NA	NA	NA	NA	NA	NA	NA	1	NA	NA	3
YGR035W-A	NA	NA	NA	NA	NA	NA	NA	1	NA	NA	1
YGR047C	NA	NA	NA	NA	NA	NA	NA	1	NA	NA	NA
YGR056W	NA	NA	NA	NA	NA	NA	NA	1	NA	NA	NA
YGR063C	NA	NA	NA	NA	NA	NA	NA	1	NA	NA	NA
YGR084C	NA	NA	NA	NA	NA	NA	NA	1	NA	NA	1
YGR088W	NA	NA	NA	NA	NA	NA	NA	1	4	NA	NA
YGR089W	NA	NA	NA	NA	NA	NA	NA	1	NA	NA	1
YGR093W	NA	NA	NA	NA	NA	NA	NA	1	1	NA	NA
YGR095C	NA	NA	NA	NA	NA	NA	NA	1	1	NA	1
YGR096W	NA	NA	NA	NA	NA	NA	NA	1	1	NA	1
YGR097W	NA	NA	NA	NA	NA	NA	NA	1	1	NA	1
YGR101W	NA	NA	NA	NA	NA	NA	NA	1	NA	NA	NA
YGR110W	NA	NA	NA	NA	NA	NA	NA	2	NA	NA	1
YGR117C	NA	NA	NA	NA	NA	NA	NA	1	1	NA	1
YGR118W	NA	NA	NA	NA	NA	NA	NA	1	1	NA	1
YGR122W	NA	NA	NA	NA	NA	NA	NA	1	5	NA	NA
YGR129W	NA	NA	NA	NA	NA	NA	NA	2	1	1	2
YGR144W	NA	NA	NA	NA	NA	NA	NA	1	1	NA	1
YGR157W	NA	NA	NA	NA	NA	NA	NA	1	1	NA	NA
YGR167W	NA	NA	NA	NA	NA	NA	NA	1	2	NA	NA
YGR168C	NA	NA	NA	NA	NA	NA	NA	1	NA	1	1
YGR171C	NA	NA	NA	NA	NA	NA	NA	1	1	NA	1
YGR178C	NA	NA	NA	NA	NA	NA	NA	1	1	1	NA
YGR181W	NA	NA	NA	NA	NA	NA	NA	1	1	NA	NA
YGR183C	NA	NA	NA	NA	NA	NA	NA	1	1	1	NA
YGR185C	NA	NA	NA	NA	NA	NA	NA	2	1	NA	2
YGR186W	NA	NA	NA	NA	NA	NA	NA	2	NA	NA	2
YGR188C	NA	NA	NA	NA	NA	NA	NA	1	NA	NA	NA
YGR191W	NA	NA	NA	NA	NA	NA	NA	3	1	1	NA
YGR192C	NA	NA	NA	NA	NA	NA	NA	2	3	NA	NA
YGR193C	NA	NA	NA	NA	NA	NA	NA	1	1	NA	NA
YGR194C	NA	NA	NA	NA	NA	NA	NA	2	2	NA	4
[truncated: 2,857 more rows]

## Sheet: DCA_results
ORF_cerevisiae	Primary_Cluster	2min	4min	10min	20min	40min	80min	ORF_glabrata	Secondary_Cluster	2min	4min	10min	20min	40min	80min
YNR053C	1	-0.053	-0.22	-0.44	-1.004	-1.963	-2.135	CAGL0C03369	A	-0.048	-0.124	0.74	0.276	0.684	0.565
YNL327W	1	0.182	-0.184	-0.184	-0.926	-1.772	-2.497	CAGL0D02530G	A	0	-0.104	0.245	-0.439	0.267	-0.346
YHR143W	1	0.019	-0.084	-0.35	-1.218	-1.977	-2.306	CAGL0G05896G	A	-0.061	0.096	0.106	-0.405	-0.368	-0.482
YLR040C	1	0.091	0.47	0.114	-0.461	-1.849	-2.864	CAGL0A03586G	A	-0.069	-0.104	-0.266	-0.185	-0.15	-0.21
YDR033W	1	-0.045	-0.098	-0.341	-0.368	-2.125	-3.088	CAGL0H10076G	A	-0.131	-0.068	-0.109	-0.596	-0.216	-0.062
YER070W	1	0.239	-0.161	-0.404	-1.764	-2.713	-2.82	CAGL0J03146G	A	-0.066	-0.121	-0.568	-0.058	-0.042	0.333
YGR162W	1	0.109	0.243	-0.137	-0.45	-2.383	-2.254	CAGL0D06314G	A	0.116	0.01	0.155	0.21	-0.05	-0.183
YPL187W	1	-0.111	-0.019	-0.182	-1.053	-2.779	-4.665	CAGL0H03135G	A	-0.03	0.096	-0.051	0.17	0.136	-0.22
YKL216W	1	-0.027	0.126	0.156	0.092	-1.789	-3.254	CAGL0M12881G	A	-0.166	-0.212	-0.424	-1.487	-1.015	-0.361
YBR078W	1	0.096	-0.215	-0.502	-0.67	-2.645	-2.667	CAGL0M01826G	A	0.006	-0.108	-0.289	-1.574	-1.526	-0.256
YLR355C	1	-0.016	-0.104	-1.166	-3.524	-4.273	-3.758	CAGL0B03047G	A	-0.085	-0.18	-0.138	-1.542	-1.55	-0.28
YEL054C	1	0.202	0.254	0.195	-0.406	-1.453	-4.548	CAGL0F02937G	A	0.042	-0.084	-0.278	-0.549	-0.658	-0.766
YNL248C	1	-0.01	0.104	0.052	0.145	-2.232	-2.59	CAGL0J07766G	A	-0.052	-0.096	-0.081	-0.757	-0.94	-0.348
YLR413W	1	-0.049	-0.194	-0.51	-1.638	-2.858	-2.738	CAGL0F05115G	A	0.229	0.235	-0.724	-1.02	-0.254	0.452
YPR010C	1	-0.138	0.269	0.075	0.227	-2.263	-3.365	CAGL0J01848G	A	-0.067	-0.271	-0.538	-0.869	-0.689	0.172
YPL256C	1	-0.055	-0.231	-0.444	-1.231	-1.863	-1.879	CAGL0I05852G	A	-0.377	-0.496	-0.598	-0.857	-0.462	0.235
YHR170W	1	-0.052	0.068	0.21	0.156	-2.182	-2.797	CAGL0I02398G	B	-0.065	-0.288	-1.244	-2.528	-1.17	0.327
YGL055W	1	-0.165	0.016	0.058	0.218	-1.931	-3.106	CAGL0I00418G	B	-0.142	-0.216	-1.102	-2.023	-1.142	0.088
YPR163C	1	-0.003	0.207	0.126	-0.133	-1.896	-2.522	CAGL0I08393G	B	-0.032	0.017	-0.684	-2.092	-1.306	-0.219
YMR131C	1	-0.119	0.06	0.011	0.177	-2.606	-2.97	CAGL0K03861G	B	-0.011	-0.03	-0.973	-1.96	-1.562	-0.065
YBR034C	1	0.062	-0.118	-0.24	-1.072	-1.883	-1.965	CAGL0I04730G	B	0.002	0.038	-1.003	-1.952	-1.698	-0.472
YCR034W	1	-0.054	-0.064	-0.381	-0.954	-2.111	-2.266	CAGL0L08184G	B	-0.032	-0.165	-0.893	-2.308	-1.903	0.283
YDR496C	1	0.059	0.074	0.233	-0.277	-2.026	-2.725	CAGL0I02926G	B	-0.016	-0.062	-1.14	-2.026	-2.032	-0.272
YPR110C	1	0.02	-0.016	-0.026	-0.166	-2.385	-2.736	CAGL0B04125G	B	-0.003	-0.156	-1.181	-1.807	-2.164	-0.193
YBL003C	1	-0.159	-0.001	-0.089	-0.865	-3.788	-3.513	CAGL0C04411G	B	0.026	-0.184	-1.923	-1.664	-1.424	0.784
YDR225W	1	-0.141	0	-0.089	-1.103	-3.938	-3.314	CAGL0C04411G	B	0.026	-0.184	-1.923	-1.664	-1.424	0.784
YBR187W	1	-0.166	-0.086	-0.356	-0.662	-2.243	-2.449	CAGL0M06457G	B	-0.162	-0.02	-1.113	-1.333	-1.849	-0.578
YBR009C	1	-0.172	-0.098	-0.251	-1.292	-3.603	-2.753	CAGL0M06677G	B	-0.066	-0.25	-0.989	-0.963	-1.229	-0.754
YOL124C	1	-0.184	0.074	0.037	-0.429	-2.052	-2.631	CAGL0E01925G	B	-0.206	-0.495	-1.153	-1.132	-1.309	0.033
YLR300W	1	0.042	-0.37	-0.435	-0.7	-2.332	-2.284	CAGL0I00484G	B	-0.206	-0.25	-1.15	-1.186	-0.929	0.182
YHR196W	1	-0.159	-0.038	-0.251	-0.942	-1.953	-1.907	CAGL0M07227G	B	-0.038	0.093	-1.503	-1.646	-1.026	-0.145
YPL226W	1	0.159	0.026	-0.035	-0.985	-2.786	-2.498	CAGL0D03674G	B	0.139	-0.181	-1.665	-1.54	-1.662	-0.013
YBR009C	1	-0.172	-0.098	-0.251	-1.292	-3.603	-2.753	CAGL0C04136G	B	0.04	-0.213	-1.518	-1.312	-1.4	0.035
YOR063W	1	-0.073	0.032	0.04	-0.214	-1.769	-3.436	CAGL0G02079G	B	0.528	-0.044	-0.213	-0.07	-3.843	-0.581
YLR249W	1	0.05	0.62	-0.058	-0.202	-1.734	-4.384	CAGL0B03487G	B	0.292	-0.004	-0.065	-1.096	-3.417	-0.007
YNL209W	1	0.098	0.135	-0.007	-0.108	-1.052	-4.57	CAGL0C05379G	B	0.192	-0.015	-0.452	-1.688	-3.412	-0.638
YHR020W	1	0.076	0.049	0.11	0.174	-1.481	-3.3	CAGL0A02090G	B	-0.005	0.024	-0.281	-1.191	-3.235	-0.751
YDL014W	1	0.129	-0.092	-0.36	-0.442	-3.037	-3.36	CAGL0K01859G	B	0.134	0.001	-0.634	-2.488	-3.261	-0.419
YOR341W	1	0.116	-0.382	0.017	-0.52	-1.852	-3.119	CAGL0E05500G	B	0.173	0.135	-0.794	-2.358	-2.648	-0.236
YLR197W	1	-0.134	0.096	0.128	0.005	-2.325	-3.506	CAGL0A04015G	B	0.108	0.375	-0.926	-2.717	-2.939	-0.415
YLR372W	1	0.037	-0.198	-0.37	0.005	-2.189	-3.149	CAGL0G04851G	B	-0.404	0.218	-0.072	-1.45	-2.493	0.06
YHR089C	1	-0.101	-0.008	0.006	-0.156	-2.388	-2.769	CAGL0H02057G	B	0.065	0.828	-0.911	-1.457	-1.776	-0.275
YOR310C	1	-0.119	-0.028	-0.002	-0.339	-3.016	-3.192	CAGL0I09790G	B	-0.061	0.568	-0.892	-2.208	-2.279	-0.329
YDR399W	1	-0.21	-0.034	-0.392	-0.884	-1.983	-2.648	CAGL0F02563G	B	-0.119	-0.159	-1.852	-4.047	-3.539	-0.456
YEL026W	1	-0.072	0.164	-0.257	-0.32	-1.68	-2.758	CAGL0I03234G	B	-0.028	-0.104	-1.256	-3.306	-3.06	-0.151
YML056C	1	0.008	-0.044	-0.092	-0.382	-1.689	-3.438	CAGL0K10780G	B	-0.044	-0.229	-1.894	-3.278	-3.154	-0.511
YLR175W	1	-0.025	0.071	-0.052	-0.406	-2.831	-3.346	CAGL0H03685G	B	-0.061	-0.454	-1.623	-3.584	-3.178	-0.35
YGR159C	1	0.188	0.175	-0.319	-1.311	-2.258	-2.602	CAGL0E03245G	B	-0.046	-0.236	-2.291	-2.782	-2.469	-0.499
YBR009C	1	-0.172	-0.098	-0.251	-1.292	-3.603	-2.753	CAGL0H09834G	B	0.038	-0.602	-2.953	-2.128	-2.479	0.012
YPR035W	1	0.23	0.019	0.161	-0.02	-1.989	-2.811	CAGL0K05357G	B	-0.056	-0.064	-1.53	-2.595	-1.597	-1.39
YER056C	1	-0.093	0.032	0.21	-0.836	-1.91	-2.658	CAGL0L00671G	B	-0.092	-0.358	-1.555	-3.024	-1.822	-0.282
YOL077C	1	-0.151	0.003	0.026	-0.176	-2.676	-2.998	CAGL0I07975G	B	-0.098	-0.011	-1.565	-2.357	-1.836	-0.308
YML022W	1	-0.001	0.126	0.012	-0.356	-1.644	-2.848	CAGL0G07106G	B	0.015	-0.088	-1.36	-2.421	-2.206	-0.24
YGR103W	1	0.159	0.031	0.234	0.138	-2.121	-3.176	CAGL0G07843G	B	-0.02	-0.138	-1.343	-2.346	-2.537	-0.302
YEL040W	1	0.188	-0.005	-0.314	-1.492	-2.385	-2.385	CAGL0C02211G	B	-0.355	-0.879	-1.985	-2.136	-1.927	-0.667
YIL053W	1	0.13	0.024	0.031	-0.124	-2.206	-3.028	CAGL0M11660G	B	-0.147	-0.876	-1.509	-2.083	-2.355	-0.078
YMR049C	1	0.091	0.02	0.137	0.19	-1.846	-2.827	CAGL0L04950G	B	0.058	-0.35	-1.733	-2.181	-2.412	-0.077
YPL093W	1	0.019	-0.038	-0.019	-0.492	-2.558	-2.367	CAGL0H05709G	B	0.143	-0.212	-1.816	-1.865	-2.245	-0.13
YGR272C	2	0.151	0.01	0.129	-0.59	-1.522	-1.651	CAGL0G00484G	A	-0.195	-0.534	-1.417	-0.92	-1.288	-0.142
YIL091C	2	-0.013	0.11	-0.086	-0.603	-1.247	-1.545	CAGL0D04180G	A	-0.074	-0.225	-1.779	-1.282	-0.857	0.001
YBR010W	2	-0.119	-0.083	-0.118	-0.744	-2.369	-1.109	CAGL0C04114G	A	-0.109	-0.22	-1.534	-1.153	-1.021	0.122
YDR224C	2	0.035	0.751	0.044	-0.706	-2.919	-0.428	CAGL0K11462G	A	-0.134	0.03	-1.975	-1.837	-0.889	-0.054
YDR165W	2	-0.104	-0.111	-0.148	-0.352	-1.815	-1.893	CAGL0E00979G	A	-0.058	-0.031	-1.323	-1.533	-1.217	-0.142
YPL266W	2	-0.023	0.068	0.091	0.058	-1.844	-1.816	CAGL0L07678G	A	-0.048	-0.169	-1.319	-1.318	-1.179	-0.08
YCR057C	2	-0.144	-0.024	-0.169	-0.406	-1.338	-1.534	CAGL0K09284G	A	-0.053	-0.274	-1.423	-1.78	-1.48	-0.05
YBL028C	2	-0.156	0.011	0.015	-0.333	-1.816	-1.551	CAGL0F04103G	A	-0.138	-0.096	-1.663	-1.562	-1.474	-0.153
YHR128W	2	-0.165	-0.023	0.006	-0.096	-1.78	-2.596	CAGL0H09064G	A	-0.182	-0.586	-1.758	-1.757	-2.479	-0.159
YOR272W	2	0.086	-0.006	0.001	-0.3	-1.532	-1.666	CAGL0L10890G	A	-0.229	-0.199	-1.96	-1.973	-1.972	0.318
YGR090W	2	-0.021	0.14	-0.254	-0.536	-1.481	-1.423	CAGL0G03003G	A	0.046	-0.238	-2.059	-2.479	-2.166	-0.236
YOR206W	2	0.155	0.128	0.195	0.118	-1.805	-1.983	CAGL0L02871G	A	0.084	0.289	-1.472	-1.389	-2.057	-0.281
YBL042C	2	-0.339	-0.107	-0.48	-0.53	-1.342	-1.644	CAGL0F04499G	A	0.276	-0.384	-2.129	-1.281	-1.669	-0.657
YDR324C	2	-0.101	-0.015	0.002	-0.482	-1.282	-1.57	CAGL0M01430G	A	-0.027	-0.25	-1.22	-1.993	-1.938	-0.046
YBR162C	2	-0.006	0.046	-0.119	-0.207	-1.235	-2.361	CAGL0M05599G	A	0.008	-0.236	-1.474	-2.194	-2.023	-0.12
YPL126W	2	0.041	-0.152	-0.043	0.149	-2.021	-1.93	CAGL0M02805G	A	-0.024	-0.446	-1.495	-2.046	-1.956	-0.092
YGL225W	2	0.038	-0.101	-0.316	-0.8	-1.52	-1.804	CAGL0H09196G	A	0.01	0.078	-0.643	-1.87	-1.945	-0.328
YMR006C	2	0.02	0.172	-0.199	-0.349	-1.596	-1.676	CAGL0J11748G	A	-0.041	-0.196	-1.048	-2.215	-2.14	-0.063
YGL029W	2	-0.052	0.087	-0.012	-1.028	-1.605	-1.998	CAGL0E02937G	A	0.087	-0.048	-0.975	-2.056	-2.101	-0.149
YPL012W	2	0.075	0.226	-0.143	-0.511	-1.509	-2.101	CAGL0L08756G	A	0.089	-0.185	-0.97	-2.608	-1.429	-0.163
YOR294W	2	0.102	-0.071	0.049	-0.184	-1.645	-1.774	CAGL0G07535G	A	0.007	-0.1	-1.319	-2.729	-1.692	-0.047
YBR143C	2	-0.029	0.028	-0.058	-0.328	-1.572	-1.636	CAGL0L06754G	A	-0.022	-0.192	-1.16	-2.513	-1.829	-0.107
YLR409C	2	-0.009	0.122	0.138	-0.324	-1.939	-2.006	CAGL0M09845G	A	0.114	-0.25	-0.684	-2.12	-1.374	-0.067
YMR093W	2	0.028	-0.03	-0.165	-1.174	-1.716	-1.486	CAGL0J01265G	A	0.032	-0.119	-0.986	-2.094	-1.593	0.191
YLR129W	2	0.075	0.063	-0.029	-0.409	-1.646	-1.478	CAGL0M04279G	A	0.084	-0.126	-1.057	-1.893	-1.513	-0.304
YOR224C	2	-0.101	0.063	-0.151	-0.389	-0.962	-1.654	CAGL0J04070G	A	-0.013	0.044	-0.914	-2.273	-1.62	-0.397
YPL211W	2	-0.191	-0.08	-0.232	-0.41	-1.299	-2.369	CAGL0M05775G	A	-0.085	-0.176	-0.975	-2.227	-1.642	-0.197
YPR187W	2	-0.234	0	-0.288	-0.71	-1.558	-1.666	CAGL0G10043G	A	-0.11	-0.114	-1.056	-2.098	-1.69	-0.173
YHR007C	2	0.128	-0.025	-0.08	-0.235	-2.078	-1.423	CAGL0E04334G	A	-0.002	-0.09	-0.891	-1.695	-2.678	-0.652
YBR088C	2	0.071	0.165	-0.002	-0.551	-1.484	-1.662	CAGL0D01716G	A	-0.054	-0.038	-0.381	-1.708	-2.276	0.065
YOR335C	2	-0.037	0.24	-0.124	-0.331	-1.562	-2.131	CAGL0E05390G	A	0.036	0.055	-0.377	-1.389	-2.465	-0.224
YER049W	2	-0.171	0.216	0.107	-0.058	-1.495	-1.938	CAGL0J02816G	A	0.021	-0.137	-0.534	-1.601	-2.697	-0.167
YER036C	2	-0.092	0.092	-0.183	-0.744	-2.075	-1.978	CAGL0C02343G	A	0.098	0.094	-0.347	-2.553	-2.588	-0.442
YKR092C	2	0.185	0.025	0.253	0.168	-1.509	-2.457	CAGL0G02409G	A	0.101	0.005	-0.939	-2.91	-2.662	-0.141
YOR340C	2	-0.059	0.149	0.209	-0.132	-1.796	-1.897	CAGL0E05478G	A	-0.25	-0.38	-1.168	-2.693	-2.558	-0.151
YBL024W	2	-0.005	0.126	0.016	-0.49	-1.842	-2.228	CAGL0K01991G	A	-0.062	-0.087	-1.197	-2.585	-2.365	-0.187
YAL036C	2	-0.059	-0.05	-0.087	0.165	-1.661	-2.11	CAGL0M12122G	A	-0.019	-0.085	-1.168	-2.866	-2.389	-0.29
YER073W	2	-0.14	0.002	-0.214	-0.484	-1.446	-2.501	CAGL0J03212G	B	0.602	0.496	0.934	1.236	1.371	1.818
YER055C	2	-0.141	-0.038	-0.056	-0.136	-1.304	-2.366	CAGL0L00759G	B	0.065	0.288	1.161	1.949	0.624	0.104
YLR304C	2	-0.011	0.174	-0.609	-1.671	-1.883	-1.04	CAGL0D06424G	B	-0.014	0.022	0.909	1.248	1.313	0.645
YDR297W	2	0.182	0.013	-0.006	-0.466	-1.412	-1.722	CAGL0H01375G	B	-0.035	0.113	0.858	1.248	0.728	0.385
YBR010W	2	-0.119	-0.083	-0.118	-0.744	-2.369	-1.109	CAGL0H09856G	B	0.001	-0.2	-1.221	-0.716	0.112	1.079
YDR309C	2	-0.251	-0.152	-0.266	-0.745	-1.369	-1.375	CAGL0J10978G	B	-0.127	-0.362	-0.8	-0.424	0.309	0.282
YLR452C	2	-0.028	-0.504	-0.841	-1.541	-2.065	-2.042	CAGL0H00374G	B	0.001	-0.353	0.052	0.136	0.429	0.053
YKL178C	2	0.092	-0.38	-0.46	-0.987	-1.63	-1.962	CAGL0M08184G	B	-0.308	-0.04	0.365	0.087	0.454	0.11
YBR158W	2	-0.417	-0.548	-1.396	-1.964	-1.597	-2.031	CAGL0H07491G	B	-0.252	-0.35	-0.052	-0.197	-0.077	-0.356
YGL028C	2	-0.01	-0.401	-1.538	-1.865	-1.796	-2.095	CAGL0A01474G	B	-0.083	-0.249	-0.395	-0.323	0.088	-0.301
YHR144C	2	-0.025	0.101	0.045	-0.416	-1.33	-1.492	CAGL0G05852G	B	-0.001	-0.18	0.405	-0.157	-0.088	0.227
YBR010W	2	-0.119	-0.083	-0.118	-0.744	-2.369	-1.109	CAGL0M06655G	B	-0.032	-0.002	-0.266	0.066	0.007	0.276
YOR359W	2	0.043	-0.587	-0.998	-1.253	-1.342	-1.141	CAGL0K09922G	B	-0.007	-0.004	-0.1	-0.305	-0.362	0.011
YGL077C	2	-0.163	-0.12	-0.328	-0.816	-1.336	-1.526	CAGL0H03399G	B	-0.031	-0.028	-0.107	-0.164	-0.01	-0.058
YKL096W	2	0.081	0.039	-0.125	-0.455	-1.828	-1.653	CAGL0F07601G	B	0.823	0.258	0.406	0.515	0.162	-0.128
YEL042W	2	-0.061	-0.205	-0.348	-0.634	-1.575	-2.174	CAGL0L01243G	B	0.003	1.264	0.263	-0.285	0.069	0.17
YER145C	2	-0.015	-0.214	-0.665	-1.425	-2.088	-1.64	CAGL0I06743G	B	0.252	0.398	0.218	-0.639	-0.155	0.447
YDR508C	2	-0.059	-0.291	-0.432	-0.936	-1.406	-1.85	CAGL0K05753G	B	0.192	0.041	0.046	-0.648	-0.003	0.476
YGR079W	2	-0.28	-0.491	-1.178	-1.178	-1.167	-1.173	CAGL0K01155G	B	-0.605	-0.436	-0.914	-1.072	-1.031	0.133
YBL071W-A	2	-0.457	-0.14	-0.36	-0.952	-1.685	-1.636	CAGL0A04499G	B	-0.249	-0.3	-0.768	-0.944	-0.888	0.47
YPR119W	2	-0.135	-0.42	-0.858	-1.126	-2.112	-1.438	CAGL0D04620G	B	-0.175	-0.003	-1.115	-1.304	-0.487	-0.297
YLR051C	2	0.024	0.016	0.21	-0.486	-1.899	-1.796	CAGL0F01925G	B	-0.132	-0.125	-0.932	-0.928	-0.733	-0.078
YOL092W	2	-0.258	-0.062	-0.067	-0.222	-1.664	-1.818	CAGL0I07689G	B	-0.155	-0.095	-0.997	-0.851	-0.561	-0.002
YGR187C	2	0.028	0.013	0.07	-0.472	-1.529	-1.631	CAGL0D05500G	B	-0.119	-0.092	-0.851	-0.969	-0.553	-0.012
YNL289W	2	-0.183	-0.718	-1.779	-2.237	-1.72	-1.509	CAGL0E02233G	B	-0.455	-0.15	-0.371	-0.768	-0.333	0.232
YMR058W	2	-0.009	-0.069	-0.533	-0.312	-2.033	-2.173	CAGL0F06413G	B	-0.265	-0.073	-0.39	-1.084	-0.304	0.409
YLR009W	2	-0.08	-0.022	-0.086	-0.26	-1.599	-2.386	CAGL0J00957G	B	-0.03	-0.005	-0.281	-1.287	-0.65	0.197
YGL171W	2	0.012	-0.019	-0.041	-0.079	-1.172	-2.333	CAGL0K02387G	B	-0.032	-0.234	-0.532	-1.065	-0.536	0.104
YDR299W	2	0.023	-0.055	-0.045	-0.582	-1.632	-1.842	CAGL0H01419G	B	-0.06	0.048	-0.768	-0.998	-0.456	0.186
YPR144C	2	-0.121	0.082	0.224	-0.211	-1.786	-1.609	CAGL0I10670G	B	-0.203	-0.288	-0.323	-0.937	-0.942	-0.293
YOR078W	2	-0.155	0.015	-0.039	-0.928	-1.544	-1.293	CAGL0K05555G	B	-0.165	-0.2	-0.365	-1.048	-0.621	-0.098
YDR346C	2	-0.088	-0.188	-0.332	-0.809	-1.554	-1.523	CAGL0A02365G	B	-0.123	-0.242	-0.258	-0.976	-0.768	-0.14
YGR200C	2	-0.162	0.16	-0.064	-0.2	-1.638	-1.872	CAGL0K00957G	B	0.103	-0.041	-0.409	-1.003	-0.677	0.03
YKL082C	2	-0.12	-0.002	0.012	-0.202	-1.336	-1.706	CAGL0L05170G	B	0.013	-0.012	-0.427	-0.866	-0.738	-0.022
YHR148W	2	0.095	-0.022	0.258	-0.369	-1.46	-1.813	CAGL0I01826G	B	-0.071	-0.211	-0.704	-0.804	-0.877	-0.121
YER025W	2	-0.127	0.296	-0.255	-0.141	-1.832	-1.815	CAGL0I08327G	B	-0.017	-0.148	-0.554	-0.863	-0.568	-0.189
YOL076W	2	-0.006	-0.001	-0.161	-0.502	-1.604	-1.4	CAGL0I07997G	B	0.058	0.034	-0.671	-0.917	-0.75	-0.193
YEL055C	2	-0.105	0.038	-0.001	0.039	-1.73	-2.318	CAGL0B03553G	B	0.036	-0.222	-0.668	-0.671	-0.437	-0.012
YCR047C	2	0.145	-0.046	0.189	-0.468	-1.379	-1.687	CAGL0L10846G	B	0.013	-0.201	-0.849	-0.556	-0.658	-0.218
YML058W	2	-0.127	-0.019	0.07	-0.544	-1.79	-0.952	CAGL0L11132G	B	0.079	0.066	-0.962	-0.596	-0.364	0.005
YML080W	2	0.005	0.058	-0.02	-1.255	-1.361	-1.438	CAGL0H04235G	B	-0.057	-0.187	-0.721	-0.403	-0.156	0.087
YBL030C	2	-0.076	0.004	-0.198	-0.303	-1.853	-1.942	CAGL0F04213G	B	-0.042	-0.002	-0.44	-0.695	-0.414	-0.086
YOR095C	2	-0.154	0.224	-0.115	-0.509	-1.728	-2.065	CAGL0L03740G	B	-0.003	-0.021	-0.409	-0.468	-0.278	-0.022
YIL127C	2	-0.066	-0.03	0.189	0.108	-1.925	-2.035	CAGL0G08778G	B	-0.049	0.105	-0.445	-0.446	-0.39	0.029
YNL216W	2	0.026	0.064	0.003	-0.448	-1.483	-1.733	CAGL0K04917G	B	-0.022	0.134	-0.368	-0.425	-0.338	-0.413
YHL028W	2	0.001	-0.31	-1.068	-1.132	-1.198	-1.121	CAGL0D02794G	B	-0.135	0.088	-0.558	-0.486	-0.643	-0.238
YLR008C	2	-0.24	-0.229	-0.336	-1.047	-1.365	-1.346	CAGL0J00935G	B	0.058	0.143	-0.432	-0.746	-0.652	-0.252
YNR009W	2	-0.076	-0.139	-0.925	-1.361	-1.656	-1.27	CAGL0I05764G	B	-0.063	0.122	-0.496	-0.826	-1.047	-0.097
YDR321W	2	0.053	-0.025	-0.205	-0.2	-1.08	-2.47	CAGL0H07051G	B	0.003	0.066	-0.497	-0.687	-0.988	-0.163
YOR004W	2	-0.072	0.097	0.052	-0.454	-1.873	-1.58	CAGL0E02673G	B	0.07	0.324	-0.331	-0.685	-0.934	-0.079
YGR229C	2	0.074	0.052	0.027	-0.76	-1.826	-1.385	CAGL0L06534G	B	-0.007	0.192	-0.321	-0.522	-0.722	0.058
YOL007C	2	-0.1	-0.556	-0.808	-1.416	-1.064	-1.796	CAGL0E02409G	B	-0.146	-0.174	-0.456	-0.631	-0.755	0.216
YOL041C	2	0.072	0.004	0.098	-0.367	-1.593	-1.725	CAGL0F01023G	B	-0.197	-0.143	-0.207	-0.63	-0.653	-0.092
YDR361C	2	-0.126	-0.063	-0.225	-0.131	-1.519	-1.824	CAGL0A02673G	B	-0.069	-0.127	-0.056	-0.286	-1	-0.036
YOR188W	2	0.093	0.216	-0.003	-0.429	-1.48	-1.3	CAGL0G09559G	B	0.192	-0.201	-0.18	-0.746	-0.764	0.028
YEL046C	2	0.075	-0.153	-0.328	-0.513	-1.416	-1.966	CAGL0I01342G	B	0.087	-0.24	0.046	-0.496	-0.695	0.159
YOR361C	2	0.181	0.078	0.036	-0.272	-2.234	-1.989	CAGL0K09966G	B	0.108	0.075	-0.472	-0.864	-1.272	-0.554
YPL082C	2	0.036	-0.024	-0.217	-1.208	-1.972	-1.427	CAGL0H05533G	B	0.088	0.008	-0.311	-0.808	-1.234	-0.381
YOR187W	2	-0.131	0.007	-0.17	-0.457	-1.42	-1.469	CAGL0G09581G	B	-0.064	-0.001	-0.26	-0.641	-0.87	-0.48
YMR015C	2	0.015	0.273	-0.246	-1.083	-1.659	-1.317	CAGL0M07656G	B	-0.063	0.03	-0.384	-0.838	-1.041	-0.707
YHL011C	2	-0.13	-0.1	-0.164	-0.345	-1.824	-2.259	CAGL0K02541G	B	0.153	-0.109	-0.383	-1.046	-1.646	-0.292
YLR401C	2	0.101	0.102	0.176	-0.023	-1.486	-2.244	CAGL0M09977G	B	-0.068	-0.142	-0.483	-1.052	-1.582	-0.078
YGR175C	2	-0.015	-0.185	-0.112	-0.216	-2.105	-1.933	CAGL0D05940G	B	0.033	-0.105	-0.605	-1.339	-1.131	-0.573
YBL039C	2	-0.17	0.148	0.401	0.274	-1.764	-2.355	CAGL0F04433G	B	-0.061	-0.204	-0.488	-1.16	-1.157	-0.343
YER086W	2	0.055	-0.058	-0.38	-0.307	-1.145	-2.277	CAGL0I05126G	B	-0.056	0.056	-0.18	-1.156	-1.087	-0.202
YOL139C	2	-0.148	0.168	-0.246	-0.265	-1.251	-1.49	CAGL0E01463G	B	0.073	0.036	-0.181	-1.219	-1.361	-0.443
YOR355W	2	0.001	-0.084	-0.198	-0.316	-1.538	-1.749	CAGL0G06380G	B	-0.148	-0.145	-0.816	-0.806	-1.285	0.032
YCL054W	2	0.073	0.088	-0.005	-0.485	-1.32	-1.375	CAGL0B00484G	B	0.109	0.17	-0.796	-0.946	-1.16	-0.022
YHR066W	2	-0.049	0.128	0.176	-0.74	-1.98	-2.021	CAGL0J10890G	B	-0.121	-0.305	-0.959	-1.088	-1.108	-0.204
YAL025C	2	-0.07	-0.09	0.015	-0.846	-1.492	-2.02	CAGL0G06248G	B	-0.12	-0.183	-0.894	-1.418	-1.069	-0.006
YER156C	2	0.059	0.176	0.133	-0.226	-1.701	-1.748	CAGL0I08547G	B	0.083	-0.128	-0.915	-1.306	-1.285	0.041
YGR128C	2	-0.136	0.028	-0.079	-0.368	-1.417	-2.05	CAGL0I10560G	B	-0.025	-0.006	-1.061	-1.34	-1.101	-0.06
YNL207W	2	-0.087	0.071	0.047	-0.049	-1.578	-1.817	CAGL0H08019G	B	-0.048	-0.057	-0.935	-1.143	-1.151	-0.033
YGR123C	2	0.051	-0.032	0.053	0.221	-1.797	-2.314	CAGL0D05060G	B	-0.019	-0.072	-0.718	-1.488	-1.312	-0.076
YOL010W	2	-0.092	0.057	-0.274	-1.181	-1.617	-1.56	CAGL0E02343G	B	-0.087	-0.064	-0.842	-1.385	-1.349	-0.122
YLR435W	2	-0.037	0.082	0.045	-0.398	-1.8	-2.136	CAGL0M00946G	B	0.142	0.111	-0.878	-1.702	-1.519	0.068
YLR186W	2	0.005	-0.088	-0.179	-0.496	-1.994	-2.184	CAGL0B01232G	B	-0.102	-0.168	-0.539	-1.557	-1.473	0.006
YGL120C	2	-0.12	0.217	0.337	0.18	-1.439	-2.398	CAGL0F07139G	B	-0.108	-0.016	-0.635	-1.849	-1.441	-0.035
YHR052W	2	-0.072	0.056	0.044	-0.524	-1.91	-1.852	CAGL0J00473G	B	-0.17	-0.13	-1.213	-1.478	-1.796	-0.074
YER126C	2	-0.044	0.083	0.184	-0.072	-1.758	-2.288	CAGL0K02233G	B	-0.182	-0.3	-1.041	-1.562	-1.744	-0.245
YLR002C	2	-0.164	0.065	-0.08	-0.016	-1.52	-1.73	CAGL0J11066G	B	-0.087	0.03	-1.121	-1.091	-1.45	-0.128
YGR280C	2	0.119	0.068	0.402	-0.008	-1.81	-1.922	CAGL0G00264G	B	-0.304	-0.162	-1.137	-1.332	-1.529	-0.17
YCR072C	2	0.012	-0.015	-0.088	-0.368	-1.207	-1.776	CAGL0J03476G	B	-0.25	-0.418	-1.039	-1.365	-1.337	-0.139
YML052W	2	-0.004	-0.217	-0.654	-1.979	-1.941	-1.51	CAGL0L01551G	B	-0.083	-0.194	-0.905	-1.72	-1.254	-0.893
YML126C	2	0.137	0.042	-0.001	-0.635	-1.58	-1.167	CAGL0H04081G	B	-0.117	-0.1	-0.514	-1.899	-1.017	-0.56
YPR041W	2	0.073	0.262	-0.048	-0.501	-1.519	-1.258	CAGL0D03718G	B	0.019	-0.113	-0.56	-1.87	-1.226	-0.472
YGR014W	2	0.127	0.14	-0.688	-1.622	-1.671	-1.898	CAGL0F08833G	B	-0.005	-0.117	-1.064	-1.513	-0.757	0.534
YPL183C	2	0.004	0.178	0.002	-0.505	-1.53	-1.317	CAGL0C01441G	B	0.008	-0.027	-0.882	-1.765	-0.629	0.045
YPR143W	2	0.001	0.075	0.172	-0.653	-2.086	-1.613	CAGL0D05016G	B	-0.011	-0.1	-0.448	-1.305	-0.776	-0.303
YPL043W	2	0.259	0.091	0.028	-0.326	-1.826	-1.62	CAGL0L12672G	B	0.052	-0.08	-0.4	-1.532	-0.857	-0.178
YOR243C	2	-0.136	0.031	-0.26	-0.24	-1.773	-1.88	CAGL0J03718G	B	-0.011	-0.133	-0.69	-1.331	-0.862	-0.033
YDR412W	2	-0.045	0.048	0.028	-0.349	-1.905	-1.819	CAGL0F02849G	B	-0.118	-0.184	-0.638	-1.39	-0.952	-0.134
YOR207C	2	0	0.068	-0.18	-0.18	-1.872	-1.591	CAGL0L02849G	B	0.002	-0.164	-0.739	-1.6	-1.016	0.03
YKL099C	2	-0.1	0.093	0.23	-0.1	-1.655	-1.932	CAGL0F07645G	B	-0.062	0.012	-0.626	-1.535	-1.125	-0.114
YPR016C	2	0.076	-0.06	-0.314	-0.932	-1.402	-1.616	CAGL0K02497G	B	0.064	-0.108	-0.615	-1.536	-0.963	-0.14
YIL103W	3	-0.072	0.04	0.109	-0.136	-1.474	-1.553	CAGL0G02761G	A	0.018	0.069	-0.346	-0.634	-0.735	0.187
YPL032C	3	0.102	0.136	-0.2	-0.587	-1.19	-1.222	CAGL0L12452G	A	0.034	0.044	-0.232	-0.732	-0.645	0.238
YGR264C	3	0.052	0.04	0.347	0.179	-1.202	-1.497	CAGL0F08459G	A	0.089	-0.056	-0.239	-0.736	-0.598	0.234
YPL160W	3	0.173	0.113	0.026	-0.124	-1.211	-1.968	CAGL0J03652G	A	-0.042	-0.07	-0.144	-0.652	-0.713	-0.065
YMR076C	3	0.045	0.235	-0.141	-0.69	-1.044	-1.133	CAGL0J01507G	A	-0.054	-0.278	-0.308	-0.647	-0.668	0.141
YNR003C	3	0.015	-0.065	0.052	0.08	-1.296	-1.607	CAGL0M03487G	A	-0.095	-0.188	-0.233	-0.801	-0.743	0.04
YOL080C	3	0.04	0.132	0.092	-0.405	-1.06	-0.967	CAGL0I07931G	A	-0.066	-0.162	-0.625	-0.803	-0.729	-0.057
YOL022C	3	-0.331	0.108	0.201	0.323	-1.734	-1.789	CAGL0A01958G	A	0.008	-0.099	-0.636	-0.847	-0.657	-0.061
YGL111W	3	-0.058	0.013	0.076	-0.01	-1.361	-1.646	CAGL0F07403G	A	0.007	-0.135	-0.426	-0.776	-0.78	-0.101
YGR140W	3	0.13	-0.138	-0.138	-0.806	-1.188	-1.212	CAGL0I10318G	A	0.042	-0.256	-0.418	-0.765	-0.691	0.128
YAL019W	3	0.062	-0.043	-0.273	-0.273	-1.028	-1.213	CAGL0H06193G	A	-0.002	-0.158	-0.509	-0.741	-0.776	0.057
YPR120C	3	-0.214	-0.143	-0.253	-0.837	-1.027	-0.894	CAGL0D04642G	A	-0.259	-0.371	-0.742	-0.705	-0.687	0.068
YFL023W	3	0.2	-0.002	0.134	-0.465	-1.201	-0.992	CAGL0K07700G	A	-0.024	-0.192	-0.512	-0.768	-0.478	0.204
YLR420W	3	0.037	0.134	0.27	0.356	-1.274	-1.588	CAGL0J04598G	A	-0.152	-0.244	-0.474	-0.769	-0.492	0.158
YGR189C	3	0.063	-0.017	0.182	-0.242	-1.655	-1.268	CAGL0G09449G	A	-0.168	-0.054	-0.606	-0.551	-0.078	1.256
YNR012W	3	-0.042	0.112	0.029	-0.142	-1.025	-1.217	CAGL0I05654G	A	0.041	0.098	-0.768	-0.876	-0.281	0.493
YDR384C	3	-0.131	0.158	0.152	0.316	-1.134	-1.456	CAGL0A03212G	A	-0.048	-0.279	-0.791	-0.664	-0.39	0.088
YOL142W	3	0.003	0.049	0.146	-0.056	-1.325	-0.974	CAGL0B01463G	A	-0.028	-0.278	-0.528	-0.501	-0.201	0.078
YNL292W	3	0.114	0.094	0.059	-0.258	-1.042	-0.935	CAGL0M03619G	A	-0.05	-0.092	-0.631	-0.535	-0.3	0.038
YPL227C	3	-0.112	-0.042	-0.2	-0.588	-0.988	-1.107	CAGL0E06028G	A	-0.093	-0.172	-0.602	-0.586	-0.422	-0.052
YLR100W	3	0.035	0.138	0.042	0.033	-0.973	-1.011	CAGL0M11506G	A	0.249	0.152	-0.122	-0.623	-0.546	0.046
YCR051W	3	0.063	-0.039	-0.045	-0.451	-1.008	-0.964	CAGL0C03003G	A	0.144	0.056	-0.1	-0.356	-0.473	0.044
YDR300C	3	-0.028	-0.114	-0.03	0.104	-1.204	-1.634	CAGL0H01441G	A	0.099	-0.017	-0.176	-0.287	-0.445	0.101
YGR083C	3	-0.068	-0.022	0.061	-0.092	-1.607	-1.421	CAGL0K01045G	A	-0.105	-0.169	0.281	-0.471	-0.272	-0.007
YOL019W	3	0.227	0.051	-0.167	-0.921	-0.978	-1.086	CAGL0G08954G	A	-0.184	0.106	-0.068	-0.43	-0.196	0.099
YIL064W	3	0.069	-0.01	-0.047	0.076	-1.082	-1.696	CAGL0M12639G	A	0.006	0.237	-0.133	-0.438	-0.319	0.308
YOL052C	3	0.194	0.014	0.372	0.035	-1.245	-1.57	CAGL0H02607G	A	0.14	-0.078	-0.163	-0.353	-0.277	-0.095
YML096W	3	-0.049	0.111	0.158	-0.016	-1.202	-1.114	CAGL0H06963G	A	-0.012	-0.074	-0.323	-0.297	-0.349	-0.086
YML019W	3	-0.181	-0.038	-0.073	-0.24	-1.359	-1.347	CAGL0G07040G	A	0.009	-0.011	-0.385	-0.395	-0.276	-0.244
YOR021C	3	-0.091	0.045	-0.002	-0.068	-1.007	-1.223	CAGL0E04532G	A	0.104	0.03	-0.297	-0.379	-0.361	-0.164
YHR032W	3	0.222	-0.299	-0.404	-0.486	-1.115	-1.068	CAGL0J00495G	A	0.167	-0.064	-0.483	-0.417	-0.505	-0.027
YGR081C	3	-0.019	0.029	0.107	-0.574	-1.121	-1.326	CAGL0K01089G	A	0.074	0.152	-0.528	-0.304	-0.212	0.012
YDR233C	3	0.009	0.952	-0.23	-0.142	-1.057	-2.025	CAGL0B02585G	A	0.067	0.252	-0.278	0.041	-0.198	-0.389
YFR028C	3	0.079	0.048	0.021	-0.704	-1.119	-1.008	CAGL0I09064G	A	0.04	0.08	-0.567	-0.417	-0.28	-0.488
YPL207W	3	0.145	-0.014	-0.015	-0.022	-1.043	-1.198	CAGL0E05676G	A	0.106	0.214	-0.782	-0.584	-0.198	-0.173
YNR017W	3	0.182	-0.196	-0.177	-0.638	-1.083	-1.252	CAGL0I05566G	A	-0.062	0.158	-0.277	-0.618	-0.49	-0.252
YOL097C	3	0.056	0.106	0.101	0.299	-1.25	-1.916	CAGL0I07579G	A	0.021	0.196	0.049	-0.75	-0.539	-0.241
YEL032W	3	0.219	0.084	-0.349	-0.858	-1.14	-1.032	CAGL0L01397G	A	-0.087	-0.222	-0.254	-0.563	-0.325	-0.084
YOR046C	3	-0.16	0.172	0.184	0.246	-1.001	-1.226	CAGL0L10021G	A	-0.013	-0.148	-0.193	-0.678	-0.408	-0.509
YAL059W	3	-0.12	-0.212	0.052	-0.04	-1.413	-1.604	CAGL0D00220G	A	-0.053	-0.054	-0.114	-0.627	-0.421	-0.277
YLR335W	3	0.039	0.159	0.136	0.268	-1.125	-1.083	CAGL0G00902G	A	0.103	0.026	-0.415	-0.826	-0.403	-0.051
YOR252W	3	-0.004	0.257	0.47	-0.001	-1.269	-1.275	CAGL0K09042G	A	0.17	0.058	-0.337	-0.875	-0.314	-0.015
YDR161W	3	0.003	0.03	0.157	0.517	-1.383	-1.756	CAGL0E01067G	A	-0.037	-0.177	-0.016	-0.982	-0.441	0.158
YLR022C	3	-0.078	0.074	0.145	-0.064	-1.195	-1.133	CAGL0D03300G	A	-0.145	-0.148	-0.196	-0.882	-0.578	-0.118
YDR395W	3	-0.094	0.172	-0.041	0.104	-1.51	-1.39	CAGL0M01496G	A	0.034	-0.274	-0.252	-0.917	-0.493	-0.183
YGR260W	3	-0.009	0.074	-0.022	0.071	-1.058	-1.255	CAGL0F08371G	A	0.035	-0.02	-0.173	-1.031	-0.617	-1.136
YLR063W	3	-0.024	0.044	0.01	-0.328	-1.07	-1.05	CAGL0F01661G	A	-0.017	0.114	-0.516	-0.263	-0.806	-0.064
YLR291C	3	-0.035	0.038	-0.069	-0.03	-1.043	-1.379	CAGL0G09669G	A	-0.064	-0.097	-0.491	-0.524	-0.796	-0.281
YMR012W	3	0.076	0.108	0.078	-0.185	-1.62	-1.145	CAGL0M07722G	A	0.037	0.096	-0.154	-0.647	-0.887	-0.523
YOR236W	3	-0.086	0.144	0.019	0.17	-1.303	-1.244	CAGL0J03894G	A	0.133	0.059	-0.233	-0.357	-0.966	-0.524
YOL122C	3	-0.012	0.022	-0.287	-0.338	-1.064	-1.124	CAGL0E01969G	A	0.088	0.138	0.216	-0.574	-0.672	-0.529
YDR381W	3	-0.088	-0.116	-0.168	-0.167	-1.323	-1.337	CAGL0A03117	A	0.079	0.002	-0.106	-0.326	-0.428	-0.494
YPR113W	3	-0.088	-0.009	0.034	0.009	-1.034	-1.788	CAGL0G03157G	A	-0.022	0.138	-0.101	-0.421	-0.567	-0.406
YGL253W	3	0.085	0.16	0.189	0.24	0.057	-2.305	CAGL0H07579G	A	0.65	0.987	3.945	4.587	5.657	1.658
YBR023C	3	-0.052	-0.066	-0.285	-0.828	-1.169	-0.961	CAGL0B04389G	A	-0.183	-0.211	-0.264	0.146	0.137	0.036
YPR141C	3	-0.008	-0.056	-0.061	-0.912	-1.22	-0.995	CAGL0D04994G	A	-0.462	-0.088	-0.099	0.044	0.07	0.118
YHR005C	3	-0.09	-0.172	-0.292	-0.716	-1.375	-1	CAGL0F06677G	A	0.031	-0.106	0.045	-0.152	0.013	0.006
YBR079C	3	0.18	0.063	0.036	-0.495	-1.126	-1.483	CAGL0M01804G	A	0.155	-0.122	-0.064	-0.308	0.187	-0.041
YEL048C	3	-0.433	-0.442	-0.609	-0.64	-1.174	-0.99	CAGL0L01155G	A	-0.039	-0.328	-0.231	-0.268	0.08	-0.118
YGR078C	3	0.222	0.1	0.264	-0.088	-1.01	-1.028	CAGL0K01177G	A	0.095	-0.091	-0.317	-0.153	-0.053	-0.027
YOR232W	3	-0.043	0.062	0.098	-0.396	-1.341	-1.087	CAGL0J03850G	A	-0.018	-0.14	-0.031	-0.093	-0.316	-0.147
YOR264W	3	-0.061	-0.044	-0.3	-0.754	-0.98	-1.016	CAGL0C02827G	A	-0.094	-0.122	-0.03	0.024	-0.013	-0.278
YHR084W	3	0.041	-0.108	-0.588	-0.657	-1.117	-1.157	CAGL0H02145G	A	-0.226	-0.27	-0.122	-0.054	0.066	-0.135
YGL169W	3	-0.193	0.038	-0.046	-0.374	-1.13	-0.934	CAGL0I04290G	A	-0.021	0.146	-0.145	-0.044	-0.134	0.288
YHR197W	3	-0.005	0.128	0.157	-0.049	-1.347	-1.315	CAGL0D02706G	A	0.106	0.083	-0.412	0.027	-0.185	0.477
YGR138C	3	0.026	-0.351	-0.677	-0.694	-1.378	-1.086	CAGL0I10384G	A	0.108	0.22	0.058	-0.022	-0.143	-0.086
YBL032W	3	0.017	-0.136	-0.283	-0.152	-1.109	-1.387	CAGL0F04257G	A	0.101	0.166	0.125	-0.137	0.036	0.092
YNR021W	3	0.012	-0.116	-0.088	-0.438	-1.065	-1.356	CAGL0M10615G	A	0.084	0.048	0.294	-0.251	-0.053	0.15
YHR154W	3	0.129	0.028	-0.149	-0.248	-1.274	-1.273	CAGL0I01958G	A	0.052	-0.215	0.088	-0.162	-0.088	0.314
YDR507C	3	0.005	0.08	-0.145	-0.612	-1.207	-0.922	CAGL0K05709G	A	0.237	0.273	0.245	-0.078	-0.079	0.449
YML060W	3	-0.007	0.017	0.061	-0.353	-1.156	-1.161	CAGL0L11176G	A	0.079	-0.01	0.196	-0.006	0.016	0.445
YOR326W	3	0.005	0.146	-0.049	-0.402	-0.978	-1.131	CAGL0F00671G	A	0.168	0.068	0.167	-0.012	0.156	0.283
YGR177C	3	0.053	-0.157	-0.021	-0.432	-1.47	-1.228	CAGL0D05918G	A	0.154	0.132	0.329	0.353	0.045	-0.132
YOL002C	3	-0.039	0.05	0.102	0.204	-1.227	-1.216	CAGL0E02519G	A	0.051	0.21	0.214	0.308	0.016	-0.242
YLL031C	3	0.151	0.103	-0.206	-0.822	-1.031	-0.953	CAGL0G04015G	A	0.13	0.134	0.573	0.672	0.316	0.451
YPL145C	3	0.065	-0.138	-0.296	-0.376	-1.047	-1.102	CAGL0M02431G	A	0.051	0.262	0.477	0.316	0.007	0.25
YEL009C	3	-0.211	-0.132	-0.051	0.128	-1.006	-1.633	CAGL0L02475G	A	0.084	0.174	0.52	0.581	0.208	-0.104
YOR212W	3	-0.124	-0.069	-0.171	-0.169	-1.44	-1.211	CAGL0L02761G	A	-0.047	0.055	0.252	0.414	0.349	0.022
YOR346W	3	0.022	0.142	-0.131	-0.458	-1.068	-1.066	CAGL0E05588G	A	0.066	0.221	0.394	0.417	0.352	0.16
YML125C	3	0.141	0.068	-0.002	0.19	-1.36	-0.038	CAGL0B02519G	A	0.022	0.248	0.607	1.408	1.401	0.576
YML093W	3	-0.078	0.31	0.423	0.168	-1.708	-1.792	CAGL0H06985G	A	0.044	-0.061	0.413	1.148	0.89	1.115
YGL097W	3	0.128	-0.022	0.196	0.165	-1.413	-1.169	CAGL0J05346G	A	-0.008	0.138	0.077	0.536	1.078	0.754
YPR074C	3	0.059	0.26	0.175	-0.047	-1.077	-2.122	CAGL0D01298G	A	0.102	0.008	0.282	0.462	0.827	0.539
YBR106W	3	-0.16	-0.303	-0.649	-0.678	-1.438	-0.924	CAGL0K12276G	A	0.055	-0.021	-0.095	0.119	0.508	0.7
YFR001W	3	-0.062	0.039	0.171	-0.162	-1.361	-1.441	CAGL0F02299G	A	-0.027	-0.106	0.001	0.467	0.278	0.401
YHR019C	3	-0.017	0.213	-0.016	-0.037	-0.367	-2.461	CAGL0A02112G	B	0.002	-0.135	-0.406	-1.26	-3.061	-0.149
YPL028W	3	-0.051	0.027	-0.323	-0.224	-0.51	-0.877	CAGL0L12364G	B	0.044	0.134	-0.221	-1.24	-1.937	-0.574
YDR037W	3	-0.013	-0.011	0.344	0.206	-0.023	-2.234	CAGL0K12012G	B	0.326	-0.003	-0.462	-1.311	-2.128	-0.64
YML008C	3	-0.06	0.135	-0.066	-0.066	-0.928	-1.47	CAGL0H04653G	B	0.06	-0.012	-0.362	-1.595	-2.463	-0.354
YLR359W	3	-0.032	0.024	-0.072	0.126	-0.778	-1.687	CAGL0B02794G	B	0.156	0.119	-0.167	-1.24	-2.45	-0.387
YGR094W	3	-0.01	0.115	0.485	0.055	-1.049	-1.894	CAGL0G03091G	B	0.168	0.103	-0.324	-1.216	-2.526	-0.607
YGL187C	3	-0.045	-0.045	-0.121	-0.341	-0.86	-1.049	CAGL0L06160G	B	0.176	0.286	-0.103	-1.012	-1.794	-1.294
YLL045C	3	0.236	0.162	-0.018	0.112	-0.327	-2.642	CAGL0E03938G	B	-0.122	-0.085	-0.607	-1.161	-1.674	-1.529
YPR124W	3	0.518	0.584	0.003	-0.121	-1.493	-2.032	CAGL0D04708G	B	0.002	-0.128	-1.073	-0.984	-1.555	-1.515
YOL109W	3	0.098	0.108	0.332	-0.014	-0.805	-1.298	CAGL0E02255G	B	0.07	-0.089	-0.815	-2.135	-3.037	-1.616
YDR447C	3	0.008	-0.178	-0.144	-0.328	-0.193	-2.379	CAGL0K06149G	B	0.072	-0.021	-0.196	-0.578	-3.228	-1.575
YGR060W	3	-0.143	-0.086	0.154	0.165	-0.504	-1.303	CAGL0K04477G	B	-0.006	-0.138	-1.041	-2.515	-2.498	-0.676
YNL112W	3	0.014	0.124	0.276	0.406	-1.108	-1.629	CAGL0L03846	B	0.187	-0.038	-0.97	-2.388	-2.534	-0.422
YFL045C	3	-0.112	-0.14	-0.228	-0.526	-0.614	-2.039	CAGL0K12848G	B	0.068	0.136	-1.007	-2.356	-3.048	0.122
YER043C	3	-0.005	-0.076	0.04	-0.037	-0.835	-1.954	CAGL0C02189G	B	0.096	-0.076	-0.96	-2.956	-2.902	-0.31
YML075C	3	-0.006	0.058	-0.424	-0.864	-1.031	-0.89	CAGL0L11506G	B	0.165	-0.1	-1.283	-2.355	-1.865	-0.728
YBR154C	3	-0.19	0.017	-0.001	-0.022	-1.232	-1.216	CAGL0I07799G	B	0.042	-0.057	-1.214	-2.205	-1.786	-0.668
YCL037C	3	0.267	-0.479	-0.529	-0.53	-0.93	-2.219	CAGL0B00792G	B	-0.138	-0.04	-1.433	-2.605	-1.612	-0.196
YOR116C	3	0.141	0.401	-0.2	-0.506	-1.073	-0.669	CAGL0L11660G	B	0.061	-0.156	-1.054	-2.395	-1.904	-0.13
YLR276C	3	-0.08	0.015	0.063	-0.01	-1.429	-1.64	CAGL0F04983G	B	-0.082	-0.252	-1.459	-2.457	-2.066	-0.079
YAR015W	3	0.127	-0.037	0.122	0.119	-0.479	-1.125	CAGL0I04444G	B	-0.115	-0.312	-0.684	-1.508	-1.887	-0.523
YLR056W	3	0.314	-0.067	-0.014	-0.1	-0.554	-0.96	CAGL0F01793G	B	-0.109	-0.304	-0.698	-1.332	-1.699	-0.571
YCR087C-A	3	-0.119	0.006	0.032	0.144	-0.393	-1.472	CAGL0E00517G	B	-0.08	-0.084	-0.48	-1.576	-1.701	-0.31
YLR172C	3	0.156	0.058	0.173	0.126	-0.622	-1.996	CAGL0B04961G	B	0.036	-0.073	-0.422	-1.576	-1.497	-0.378
YPL237W	3	-0.028	-0.008	0.022	0.098	-1.268	-1.47	CAGL0H00957G	B	0.069	-0.122	-0.353	-1.281	-1.617	-0.449
YNL247W	3	-0.038	0.488	0.037	-0.128	-0.952	-2.086	CAGL0J07744G	B	0.111	-0.16	-0.62	-1.272	-1.575	-0.388
YNR043W	3	0.022	-0.014	-0.071	-0.31	-1.218	-1.238	CAGL0C03630G	B	-0.081	-0.088	-0.331	-1.66	-2.03	-0.151
YFL022C	3	0.169	-0.024	0.292	-0.173	-0.695	-1.393	CAGL0K07656G	B	-0.013	0.121	-0.581	-1.506	-2.093	-0.213
YPL217C	3	0.043	0.14	0.042	0.058	-1.537	-1.816	CAGL0E05874G	B	0.188	0.077	-0.84	-1.531	-1.853	0.028
YBR252W	3	0.102	0.012	0.102	0.112	-0.761	-1.209	CAGL0L09581G	B	0.033	-0.02	-0.503	-1.569	-1.881	0.198
YOL093W	3	0.06	0.104	0.195	-0.545	-0.942	-0.871	CAGL0I07667G	B	0.008	-0.014	-0.594	-1.568	-1.656	-0.077
YDR465C	3	-0.014	0.014	0.087	0.342	-1.485	-1.696	CAGL0K06457G	B	0.063	-0.11	-0.667	-1.605	-1.618	0.155
YOL061W	3	0.042	0.157	-0.064	-0.236	-0.688	-0.876	CAGL0C05181G	B	-0.066	-0.194	-0.435	-2.115	-1.756	-0.057
YDR172W	3	0.058	0.096	-0.22	-0.415	-0.814	-1.089	CAGL0E00781G	B	0.096	-0.066	-0.73	-2.547	-2.013	-0.069
YBL004W	3	0.14	0.157	0.299	-0.018	-1.05	-1.972	CAGL0M10527G	B	0.06	-0.032	-0.499	-2.365	-1.922	-0.076
YGR061C	3	0.084	0.123	0.129	-0.274	-1.256	-1.83	CAGL0K04499G	B	0.092	0.059	-0.643	-1.965	-2.027	-0.797
YLR060W	3	0.056	0.103	0.127	-0.003	-0.941	-1.474	CAGL0F01705G	B	-0.007	-0.101	-0.886	-2.029	-1.939	-0.528
YGL234W	3	-0.051	0.047	0.065	0.179	-0.589	-2.152	CAGL0H07887G	B	-0.071	0.007	-0.626	-2.022	-1.838	-0.406
YLR153C	3	-0.11	0.096	0.013	-0.03	-0.936	-1.804	CAGL0B02717G	B	0.047	-0.186	-0.564	-1.964	-1.919	-0.586
YOR091W	3	0.087	0.062	0.003	-0.434	-1.411	-1.137	CAGL0J08679G	B	0.03	-0.145	-0.807	-2.065	-1.518	-0.232
YOR254C	3	-0.005	0.06	-0.303	-0.436	-0.771	-1.039	CAGL0G07469G	B	0.013	0.006	-0.819	-1.974	-1.657	-0.339
YNL308C	3	0.123	0.166	0.365	0.044	-1.498	-1.662	CAGL0M03905G	B	-0.038	0.262	-0.789	-1.776	-1.842	-0.418
YDR429C	3	-0.188	0.207	0.197	0.238	-1.745	-0.83	CAGL0H04675G	B	0.002	0.064	-0.723	-1.574	-1.514	-0.271
YER006W	3	0.043	0.394	0.237	0.38	-1.302	-1.69	CAGL0H09724G	B	-0.036	0.034	-0.769	-1.754	-1.588	-0.132
YOR342C	3	-0.006	0.068	-0.047	-1.036	-1.188	-1.216	CAGL0E05522G	B	-0.122	-0.032	-0.867	-1.608	-1.479	-0.528
YPL127C	3	0.032	0.012	0.086	-0.256	-1.284	-1.33	CAGL0M02783G	B	0.008	0.024	-0.707	-1.62	-1.619	-0.49
YGR245C	3	-0.055	0.086	0.02	-0.214	-1.604	-1.432	CAGL0F08129G	B	0.048	0.016	-0.318	-1.62	-1.357	-0.269
YOR271C	3	0.031	0.157	0.245	0.186	-1.123	-1.448	CAGL0L10868G	B	-0.075	-0.038	-0.42	-1.543	-1.329	-0.236
YNL232W	3	0.114	0.215	0.223	-0.178	-0.877	-0.869	CAGL0J07458G	B	-0.031	-0.08	-0.526	-1.49	-1.047	-0.26
YAL035W	3	-0.003	0.024	0.148	0.168	-0.988	-1.034	CAGL0M12144G	B	0.1	0.031	-0.427	-1.452	-1.208	-0.373
YML106W	3	0.033	-0.078	-0.159	-0.208	-0.608	-1.293	CAGL0J06600G	B	0.085	0.012	-0.532	-1.363	-1.333	-0.197
YPL030W	3	-0.05	0.133	0.115	-0.302	-0.977	-0.677	CAGL0L12408G	B	0.075	0.246	-0.405	-1.759	-1.063	-0.251
YLL011W	3	0.123	0.132	-0.006	-0.61	-0.902	-1.133	CAGL0D05588G	B	-0.08	-0.126	-0.311	-1.592	-1.165	-0.01
YLR384C	3	0.246	0	-0.011	-0.568	-1.123	-1.317	CAGL0H05093G	B	0.029	-0.005	-0.3	-1.579	-1.146	-0.099
YHR042W	3	0.015	-0.055	0.031	0.647	-0.908	-1.495	CAGL0D04114G	B	0.081	0.023	-0.302	-1.5	-1.192	-0.112
YPR033C	3	0.048	0.075	-0.157	-0.08	-0.778	-1.431	CAGL0K05313G	B	0.142	0.173	-0.243	-1.111	-1.6	-0.172
YJL080C	3	0.085	-0.04	0.173	0.36	-0.539	-1.244	CAGL0M03223G	B	0.115	0.054	-0.442	-1.112	-1.273	-0.529
YKL029C	3	0.241	0.06	0.42	0.438	-0.931	-1.634	CAGL0L02035G	B	-0.125	-0.01	-0.087	-1.115	-1.123	-0.418
YDR232W	3	0.179	-0.08	-0.126	-0.409	-1.017	-0.819	CAGL0B02607G	B	0.079	0.02	-0.198	-1.236	-1.08	0.324
YLR017W	3	0.286	0.06	0.337	-0.086	-1.343	-1.874	CAGL0D03190G	B	0.038	-0.108	-0.178	-1.112	-0.933	0
YDL031W	3	0.004	0.157	0.198	-0.314	-1.253	-1.304	CAGL0K01551G	B	0.175	-0.047	-0.383	-1.135	-0.704	0.014
YDR211W	3	-0.121	0.011	-0.034	-0.088	-1.334	-0.939	CAGL0C01221G	B	0.048	-0.09	-0.317	-1.046	-0.708	-0.047
YGL012W	3	0.104	0.04	-0.162	-0.302	-1.215	-0.438	CAGL0A00429G	B	0.086	0.198	-0.539	-1.355	-1.05	-0.068
YOR056C	3	-0.031	0.124	0.177	-0.024	-1.402	-1.706	CAGL0G01991G	B	0.024	0.046	-0.663	-1.126	-1.008	-0.025
YPL263C	3	0.192	0.19	0.163	-0.248	-1.328	-1.578	CAGL0A01067G	B	0.083	0.108	-0.554	-1.17	-0.991	-0.096
YLR074C	3	0.203	0.163	0.411	-0.022	-1.432	-1.467	CAGL0K12804G	B	0.017	0.113	-0.652	-1.075	-1.069	-0.199
YOL144W	3	-0.044	0.087	0.291	0.311	-1.163	-1.393	CAGL0B01397G	B	0.004	-0.058	-0.616	-1.108	-1.151	-0.19
YER032W	3	0.065	0.16	-0.2	-0.732	-1.026	-1.101	CAGL0C02431G	B	0.022	-0.022	-0.578	-0.879	-0.7	-0.414
YDR190C	3	0.001	-0.058	0.053	0.023	-1.444	-1.13	CAGL0F05643G	B	0.088	-0.072	-0.409	-1.306	-0.707	-0.355
YMR014W	3	0.029	0.263	0.154	-0.573	-1.145	-1.163	CAGL0M07678G	B	0.044	0.144	-0.686	-1.177	-0.698	-0.12
YKL021C	3	-0.153	0.022	0.327	0.328	-1.005	-1.286	CAGL0F06853G	B	-0.106	0.09	-0.776	-1.366	-0.668	-0.042
YDR245W	3	-0.179	-0.088	-0.322	-0.876	-1	-1.112	CAGL0K11231G	B	-0.123	-0.005	-1.013	-0.899	-0.609	-0.167
YNL227C	3	0.097	0.149	0.16	0.062	-1.296	-0.986	CAGL0J07370G	B	0.065	0.062	-0.854	-0.87	-0.885	0.005
YBR247C	3	-0.011	0.003	0.243	0.267	-1.432	-0.971	CAGL0C01639G	B	-0.077	-0.157	-0.935	-1.356	-1.496	-0.186
YDR365C	3	-0.139	0.12	0.211	-0.055	-0.843	-1.12	CAGL0L11638G	B	-0.046	0.043	-0.944	-1.342	-1.273	-0.231
YBR142W	3	-0.115	0.06	0.193	0.612	-1.645	-2.03	CAGL0A03652G	B	0.064	-0.002	-0.824	-1.023	-1.395	0.06
YCL059C	3	-0.145	0.184	0.181	0.598	-0.926	-1.78	CAGL0B00352G	B	-0.139	0.016	-0.762	-1.258	-1.284	0.092
YER118C	3	-0.073	-0.087	-0.16	-0.384	-1.183	-1.23	CAGL0G03597G	B	-0.087	-0.092	-0.828	-0.967	-0.984	0.331
YIR026C	3	0.08	0.009	0.221	0.526	-1.015	-1.061	CAGL0F06809G	B	-0.308	-0.275	-0.967	-1.069	-1.203	-0.005
YPL086C	3	0.08	0.266	0.074	0.31	-1.57	-1.719	CAGL0M06369G	B	-0.008	-0.197	-0.591	-1.465	-0.814	-0.03
YHR169W	3	0.215	0.072	0.081	-0.467	-1.222	-1.2	CAGL0I02354G	B	-0.075	-0.08	-0.491	-1.377	-0.86	0.12
YGR145W	3	-0.039	0.277	0.191	0.514	-1.683	-1.923	CAGL0E03047G	B	-0.016	-0.054	-0.665	-1.275	-0.824	0.049
YOR006C	3	-0.006	0.157	0.347	-0.121	-1.05	-1.214	CAGL0E02717G	B	-0.084	-0.268	-0.544	-1.171	-0.868	-0.02
YLR285W	3	-0.044	0.024	0.025	-0.226	-1.081	-1.213	CAGL0M09801G	B	-0.053	-0.246	-0.586	-1.33	-0.94	-0.253
YFL002C	3	0.046	-0.071	0.029	0.103	-1.337	-1.178	CAGL0L08976G	B	0.107	-0.238	-0.683	-1.178	-0.982	-0.217
YLR221C	3	-0.049	0.133	0.247	-0.186	-1.541	-1.604	CAGL0C00715G	B	-0.256	-0.426	-0.656	-1.616	-1.237	-0.074
YHR088W	3	0.132	0.168	0.33	0.347	-1.121	-1.644	CAGL0H02079G	B	-0.131	-0.356	-0.889	-1.66	-1.081	-0.08
YPL094C	3	-0.148	-0.217	-0.334	-0.294	-1.47	-1.238	CAGL0H05731G	B	-0.162	-0.226	-0.812	-1.499	-0.714	-0.034
YLR363W-A	3	-0.156	-0.099	-0.047	-0.447	-1.341	-1.216	CAGL0G04983G	B	-0.165	-0.247	-0.962	-1.37	-0.954	-0.03
YHR085W	3	0.02	0.262	0.085	0.171	-0.997	-1.325	CAGL0M01210G	B	-0.174	-0.226	-0.886	-1.212	-0.918	-0.034
YPR190C	3	0.02	0.042	-0.065	-0.414	-1.123	-1.07	CAGL0G10109G	B	-0.102	-0.366	-1.475	-1.902	-1.247	-0.017
YML108W	3	-0.326	-0.072	0.029	-0.06	-1.018	-1.326	CAGL0J06666G	B	-0.034	-0.158	-1.496	-2.017	-1.651	-0.027
YJL069C	3	0.083	-0.029	0.025	-0.364	-0.626	-0.811	CAGL0H02937G	B	-0.217	-0.487	-1.474	-1.956	-1.809	-0.1
YPL146C	3	-0.053	0.143	0.244	-0.472	-1.186	-0.701	CAGL0M02409G	B	-0.086	-0.214	-2.021	-1.651	-1.611	0.06
YPR137W	3	0.055	0.08	0.052	-0.8	-1.305	-1.129	CAGL0D04884G	B	-0.11	-0.215	-1.63	-1.57	-1.598	-0.113
YHR065C	3	-0.035	0.167	0.462	0.647	-0.892	-1.872	CAGL0J10912G	B	-0.259	-0.205	-1.582	-1.554	-1.463	-0.168
YKR056W	3	0.078	0.247	0.276	-0.432	-0.939	-0.977	CAGL0K08360G	B	-0.478	-0.291	-1.049	-1.48	-1.848	-0.143
YDR449C	3	-0.181	-0.012	0.046	-0.693	-1.2	-1.326	CAGL0K06215G	B	-0.26	-0.736	-1.184	-1.033	-1.404	0.062
YER002W	3	-0.097	0.152	0.284	-0.068	-1.453	-1.336	CAGL0J02222G	B	-0.281	-0.568	-1.604	-1.222	-1.574	0.081
YOR246C	3	0.059	0.022	-0.094	-0.258	-1.099	-1.122	CAGL0K09152G	B	-0.224	-0.7	-0.974	-0.982	-0.96	0.188
YIL079C	3	-0.015	0.12	-0.099	-0.564	-1.171	-1.096	CAGL0J09460G	B	-0.263	-0.714	-1.051	-0.948	-0.638	0.17
YOL006C	3	-0.05	0.017	-0.286	-0.696	-0.918	-0.828	CAGL0J11660G	B	-0.166	-0.44	-1.153	-1.056	-0.629	-0.11
YGL099W	3	-0.002	0.18	0.107	0.168	-1.615	-1.857	CAGL0J05412G	B	-0.091	-0.402	-1.019	-1.228	-0.493	0.222
YPR112C	3	0.01	0.233	0.063	0.336	-1.472	-1.89	CAGL0B04169G	B	-0.052	-0.202	-1.203	-0.885	-0.97	0.069
YLR222C	3	-0.157	0.209	0.09	0.002	-1.382	-1.665	CAGL0C00737G	B	0.134	-0.138	-1.377	-0.975	-1.067	0.094
YMR128W	3	0.032	0.166	0.302	0.256	-1.355	-1.734	CAGL0K03795G	B	0.054	-0.243	-1.353	-0.952	-0.98	0.052
YNL182C	3	-0.084	0.226	0.179	-0.14	-1.507	-1.143	CAGL0J11286G	B	-0.182	-0.204	-1.332	-1.413	-1.061	0.098
YOR204W	3	0.201	0.074	0.282	0.372	-1.892	-1.125	CAGL0L02915G	B	-0.104	-0.275	-1.232	-1.443	-1.207	-0.247
YJL010C	3	0.02	0.043	0.144	0.13	-1.507	-1.202	CAGL0E06534G	B	-0.081	-0.276	-1.307	-1.333	-1.178	-0.041
YDR398W	3	-0.075	-0.17	-0.061	-0.128	-0.749	-1.134	CAGL0F02541G	B	-0.08	-0.288	-1.23	-1.409	-1.206	-0.024
YNR038W	3	-0.025	0.046	-0.024	-0.23	-1.338	-1.306	CAGL0G07975G	B	-0.131	-0.428	-1.704	-1.394	-0.766	-0.251
YLR003C	3	0.256	-0.026	0.104	-0.007	-1.214	-1.311	CAGL0J01155G	B	0.095	-0.189	-1.188	-1.414	-0.85	-0.316
YNL244C	4	-0.328	0.083	-0.245	-0.454	-0.444	-0.672	CAGL0J07678G	A	0.197	0.048	-0.463	-1.85	-2.325	-1.038
YOR128C	4	0.011	0.024	-0.004	0.426	-0.353	-0.45	CAGL0K10340G	A	0.07	0.058	-0.495	-2.139	-1.758	-0.8
YKR093W	4	0.018	-0.104	-0.264	-0.787	-0.696	-0.682	CAGL0G02453G	A	-0.055	0.034	-0.519	-2.358	-2.748	-0.821
YGR285C	4	-0.14	0.333	0.436	0.416	-0.481	-0.645	CAGL0G00154G	A	-0.006	0.006	-0.179	-1.822	-2.44	-0.292
YKL182W	4	0.317	0.126	0.356	0.15	-0.556	-0.845	CAGL0D00528G	A	0.048	-0.035	-0.305	-2.42	-1.778	0.342
YDR060W	4	0.047	0.17	0.017	-0.204	-0.485	-0.575	CAGL0M11154G	A	0.118	-0.037	-1.254	-2.463	-2.123	-0.26
YOR375C	4	0.088	0.615	0.167	0.436	-0.101	-1.242	CAGL0D00176G	A	-0.096	-0.087	-0.827	-2.761	-2.802	0.318
YKR024C	4	0.094	0.122	-0.056	-0.441	-0.43	-0.53	CAGL0L03047G	A	-0.034	-0.372	-1.057	-1.325	-1.028	-0.008
YLL034C	4	0.051	0.016	0.118	-0.244	-0.667	-0.601	CAGL0D02838G	A	-0.025	-0.444	-1.288	-1.055	-0.985	0.074
YBR029C	4	0.122	-0.217	-0.32	-0.678	-0.642	-0.349	CAGL0I04752G	A	-0.03	0.014	-1.197	-1.435	-0.912	0.023
YNL141W	4	-0.245	0.134	0.19	0.059	-0.251	-0.506	CAGL0J05984G	A	-0.064	-0.049	-1.274	-1.278	-0.959	0.152
YOL103W	4	-0.095	-0.158	-0.447	-0.396	-0.419	-0.271	CAGL0I07447G	A	-0.057	-0.125	-1.27	-1.605	-1.024	-0.111
YPL244C	4	-0.134	-0.083	-0.269	-0.29	-0.743	-0.358	CAGL0H00847G	A	-0.061	-0.052	-1.029	-1.57	-0.904	-0.206
YHR025W	4	0.144	0.129	0.228	0.273	0.082	-1.413	CAGL0J00649G	A	0.064	0.107	-0.342	-1.13	-1.51	-0.606
YGL186C	4	-0.076	0.022	-0.32	-0.411	-0.334	-0.51	CAGL0L06138G	A	-0.024	-0.21	-0.082	-1.109	-1.842	-0.421
YDR454C	4	-0.145	-0.049	0.071	-0.021	-0.242	-1.123	CAGL0K06281G	A	-0.003	-0.012	-0.367	-1.258	-1.807	-0.416
YNL102W	4	0.043	0.173	0.076	-0.192	-0.456	-0.599	CAGL0G06666G	A	0.162	-0.17	-0.376	-1.555	-1.105	0.204
YDL208W	4	-0.016	0.058	0.206	0.013	-0.587	-0.9	CAGL0J09614G	A	-0.097	-0.01	-0.387	-1.187	-1.163	-0.495
YHR201C	4	0.118	0.208	0.151	0.046	-0.324	-0.367	CAGL0L08602G	A	-0.01	-0.079	-0.385	-1.352	-1.195	-0.305
YGR054W	4	0.028	0.132	0.067	-0.538	-0.508	-0.572	CAGL0K04345G	A	0.085	-0.064	-0.815	-1.185	-1.163	-0.218
YBR015C	4	-0.131	-0.103	-0.273	-0.394	-0.784	-0.704	CAGL0I04532G	A	-0.106	-0.12	-0.817	-1.502	-1.3	-0.268
YLR073C	4	0.017	-0.217	0.194	-0.528	-0.472	-0.645	CAGL0L13156G	A	-0.082	0.015	-1.022	-2.143	-1.435	-0.315
YOR145C	4	0.103	-0.03	0.212	-0.115	-0.074	-0.393	CAGL0K09460G	A	-0.201	-0.391	-0.889	-1.984	-1.428	-0.46
YNR015W	4	0.095	0.121	0.135	-0.167	-0.628	-0.362	CAGL0I05588G	A	-0.115	-0.04	-0.68	-2.088	-1.766	-0.052
YDR045C	4	-0.254	-0.209	0.054	-0.008	-0.217	-0.666	CAGL0H08415G	A	-0.163	-0.026	-0.578	-2.004	-1.272	-0.196
YPL058C	4	0.248	-0.087	-0.137	-0.338	-0.352	-0.474	CAGL0M07293G	A	0.027	-0.06	-0.409	-1.733	-1.462	-0.116
YNL132W	4	-0.047	0.138	0.259	0.019	-0.652	-0.801	CAGL0K09614G	A	0.013	-0.011	-0.78	-1.787	-1.428	-0.103
YER088C	4	0.223	-0.053	0.287	0.36	-0.658	-0.66	CAGL0A04257G	A	-0.06	-0.131	-0.669	-1.68	-1.49	-0.079
YPR062W	4	0.042	0.079	0.117	-0.037	-0.159	-0.834	CAGL0D01562G	A	-0.103	-0.095	-0.719	-1.433	-2.26	-0.408
YKL181W	4	-0.179	0.048	0.026	-0.363	-0.738	-0.694	CAGL0D00550G	A	0.115	-0.159	-0.84	-1.728	-1.897	-0.219
YER099C	4	-0.102	0.131	0.169	0.202	-0.321	-0.418	CAGL0I05500G	A	-0.152	-0.25	-0.667	-1.444	-1.87	-0.277
YDL153C	4	-0.092	0.122	0.302	-0.135	-0.846	-0.552	CAGL0I03608G	A	0.065	-0.484	-1.683	-1.383	-1.746	-0.094
YDR339C	4	-0.083	0.125	0.149	-0.082	-0.699	-0.524	CAGL0M01056G	A	-0.11	-0.084	-1.164	-1.455	-1.603	0.062
YOL143C	4	0.036	0.15	0.266	0.178	0.217	-0.971	CAGL0B01419G	B	1.112	2.294	4.024	4.723	3.193	1.422
YLL028W	4	0.045	0.136	-0.014	0.214	0.098	-0.35	CAGL0G03927G	B	1.039	1.497	2.218	2.929	2.825	1.934
YJL042W	4	0.34	0.107	0.184	-0.022	-0.189	-0.33	CAGL0J00803G	B	-0.076	0.085	0.892	1.318	1.197	0.088
YGL082W	4	0.146	0.112	0.112	0.08	-0.028	-0.354	CAGL0H03289G	B	-0.006	0.018	0.917	1.625	1.088	0.218
YKL073W	4	-0.212	0.174	0.177	0.272	-0.232	-0.696	CAGL0F06369G	B	0.4	1.13	2.293	1.348	0.224	-0.377
YBR248C	4	-0.15	0.119	0.125	0.083	0.171	-0.468	CAGL0C01595G	B	-0.053	0.167	1.365	1.373	0.525	-0.237
YBL010C	4	-0.184	-0.145	-0.146	-0.458	-0.363	-0.21	CAGL0E02827G	B	0.045	0.341	1.914	1.603	0.719	0.031
YEL044W	4	-0.054	-0.02	-0.016	-0.156	-0.596	-0.512	CAGL0L01199G	B	0.258	0.414	1.545	1.298	0.784	0.022
YNL298W	4	-0.026	0.07	-0.32	-0.627	-0.607	-0.595	CAGL0M03729G	B	0.327	0.252	1.222	1.096	1.312	1.219
YLL048C	4	0.154	0.22	0.12	-0.024	-0.284	-0.306	CAGL0E03982G	B	0.009	0.234	0.96	1.056	1.243	1.129
YGL067W	4	0.037	0.01	0.066	0.121	-0.16	-0.222	CAGL0M05687G	B	-0.003	0.038	0.499	1.06	1.339	1.05
YBR218C	4	0.134	0.194	0.38	0.136	-0.038	-0.924	CAGL0F06941G	B	-0.024	0.394	0.804	1.077	1.595	0.914
YCL043C	4	0.305	-0.04	0.139	0.161	0.1	-0.67	CAGL0B00704G	B	0.154	0.402	0.727	1.247	1.356	1.004
YML028W	4	0.124	0.164	0.756	0.3	0.484	-0.615	CAGL0G07271G	B	0.323	0.754	1.135	2.008	2.024	1.033
YOR198C	4	0.197	0.094	-0.113	-0.012	-0.116	-0.396	CAGL0I10967G	B	0.187	0.499	0.889	2.252	1.4	0.489
YKL119C	4	-0.064	0.175	0.203	0.148	-0.002	-0.564	CAGL0K11594G	B	-0.191	0.41	1.946	2.101	1.798	0.279
YHR202W	4	-0.058	0.09	-0.037	0.166	-0.025	-0.494	CAGL0L02607G	B	0.22	0.384	1.86	1.973	2.11	1.075
YLR301W	4	0.041	0.048	0.162	0.47	0.045	-0.575	CAGL0I00462G	B	0.213	0.602	1.786	2.64	2.164	1.164
YAL062W	5	0.061	-0.198	0.265	0.396	0.578	0.714	CAGL0D00176G	A	-0.096	-0.087	-0.827	-2.761	-2.802	0.318
YHL040C	5	0.036	0.057	-0.111	-0.189	0.063	0.181	CAGL0E04092G	A	0.019	0.4	-1.421	-3.068	-1.425	0.274
YDL137W	5	-0.211	-0.031	-0.134	-0.176	0.382	0.175	CAGL0J09064G	A	-0.035	-0.05	-0.591	-1.203	-2.021	0.24
YCR020C-A	5	-0.352	-0.364	-0.245	0.148	0.17	-0.284	CAGL0L07942G	A	0.021	-0.053	-0.235	-0.982	-1.754	-0.536
YKL032C	5	0.221	0.011	0.318	0.423	-0.126	-0.085	CAGL0L02013G	A	0.073	0.117	-0.517	-1.539	-1.539	-0.534
YER030W	5	-0.154	0.082	0.166	-0.042	0.037	0.014	CAGL0C02475G	A	0.051	0.23	-1.002	-2.035	-1.195	-0.398
YNL153C	5	0.036	-0.104	-0.081	-0.058	-0.131	-0.178	CAGL0J06006G	A	-0.314	-0.163	-0.738	-1.678	-1.203	-0.169
YKL165C	5	-0.454	0.079	0.09	0.222	0.678	0.824	CAGL0M08448G	A	-0.137	-0.135	-0.505	-1.348	-1.294	0.022
YKL184W	5	-0.002	-0.029	-0.176	-0.092	-0.24	-0.13	CAGL0D00484G	A	-0.049	-0.072	-0.409	-1.103	-1.219	-0.244
YOR160W	5	-0.052	-0.004	-0.204	-0.256	0.386	-0.124	CAGL0L04356G	A	0.021	-0.044	-0.633	-1.258	-1.094	-0.284
YKL187C	5	0.046	0.02	0.196	-0.469	0.346	1.071	CAGL0D00418G	A	-0.047	-0.207	-1.483	-1.736	-0.186	-0.993
YLR223C	5	0.164	0.396	0.518	0.37	0.804	0.544	CAGL0C00759G	A	0.025	-0.26	-1.155	-1.096	-1.153	0.097
YOR130C	5	-0.017	-0.11	-0.121	0.566	0.702	0.115	CAGL0K10362G	A	0.044	-0.517	-1.194	-1.424	-0.662	0.013
YPL088W	5	0.079	0.074	0.122	-0.06	-0.35	0.158	CAGL0E05214G	B	1.294	1.184	3.952	4.253	5	4.084
YOR285W	5	-0.043	-0.066	-0.274	-0.46	0.252	0.752	CAGL0M04675G	B	0.684	1.541	3.381	4.428	4.782	2.156
YDL022W	5	0.102	-0.194	0.16	0.164	0.73	0.123	CAGL0K01683G	B	1.012	1.714	3.146	4.24	3.947	3.036
YOR157C	5	-0.01	-0.064	-0.108	-0.612	-0.156	0.627	CAGL0L04312G	B	0.274	0.589	0.506	1.706	1.878	0.7
YNL241C	5	0.378	0.222	-0.045	-0.212	0.437	1.127	CAGL0J07612G	B	0.043	0.342	0.439	1.77	1.99	0.969
YNL155W	5	0.161	-0.082	0.126	0.153	0.135	0.987	CAGL0J05962G	B	0.048	0.288	0.273	1.583	2.119	0.688
YDL007W	5	-0.045	0.06	0.164	-0.13	-0.284	0.839	CAGL0I04884G	B	0.15	0.348	0.457	1.612	1.823	0.463
YBR170C	5	-0.025	-0.092	-0.134	-0.128	0.406	1.391	CAGL0M06105G	B	0.083	0.135	0.624	1.537	1.707	0.489
YFL044C	5	0.044	-0.221	0.054	0.522	0.593	1.245	CAGL0K12782G	B	0.134	0.274	0.738	1.744	1.782	0.582
YCR079W	5	-0.099	-0.176	-0.414	-0.024	0.617	0.81	CAGL0E00649G	B	0.189	0.308	0.34	1.573	1.643	0.751
YGR253C	5	-0.088	-0.01	0.104	0.32	-0.049	0.083	CAGL0I02442G	B	0.079	0.26	0.38	1.499	1.532	0.683
YHL030W	5	0.081	0.19	-0.054	-0.359	0.273	1.351	CAGL0E03828G	B	-0.035	0.049	0.339	1.42	1.833	0.619
YDR248C	5	-0.064	-0.024	0.037	0.356	0.45	0.428	CAGL0K11297G	B	0.091	0.068	0.292	1.752	1.587	0.5
YCR083W	5	-0.23	-0.216	0.078	0.424	0.581	0.932	CAGL0E00583G	B	-0.003	0.233	0.768	1.63	2.624	1.608
YBR269C	5	-0.257	0.016	0.261	0.444	0.574	0.501	CAGL0I09394G	B	0.188	0.396	1.1	1.909	2.202	0.776
YPL154C	5	0.134	-0.052	-0.045	0.029	0.406	0.884	CAGL0M02211G	B	0.121	0.452	0.951	1.828	2.264	0.617
YLR220W	5	-0.024	0.019	0.422	0.213	0.387	0.741	CAGL0C00693G	B	0.183	0.284	0.863	0.715	1.217	1.224
YKL072W	5	0.115	-0.078	0.217	0.549	0.508	-0.408	CAGL0L05016G	B	0.202	0.095	0.508	1.065	1.344	1.281
YGR029W	5	0.22	0.052	0.096	0.239	0.381	0.116	CAGL0G00946G	B	-0.108	-0.088	0.518	1.419	1.57	1.064
YLR099C	5	0.141	0.188	0.517	0.198	-0.562	-0.103	CAGL0M11462G	B	0.043	0.235	0.927	1.185	1.518	1.032
YGR048W	5	0.138	-0.096	0.093	-0.173	0.263	1.127	CAGL0J08096G	B	-0.044	0.209	0.813	1.209	1.618	0.78
YFR010W	5	-0.063	0.116	0.29	0.422	0.174	1.088	CAGL0K10494G	B	-0.012	0.122	0.702	1.205	1.746	0.814
YHR028C	5	-0.109	-0.026	0.045	0.266	0.354	0.334	CAGL0J00583G	B	0.008	-0.074	0.779	1.308	1.472	-0.044
YKL065C	5	-0.058	0.033	-0.007	0.612	0.646	0.686	CAGL0M13255G	B	0.051	0.407	0.593	1.317	1.577	0.24
YIR014W	5	-0.024	-0.188	0.023	0.063	0.466	0.709	CAGL0K08734G	B	0.054	0.355	0.762	1.319	1.248	0.066
YPL100W	5	-0.002	-0.022	0.25	0.147	0.474	0.619	CAGL0H05841G	B	0.149	0.278	0.801	1.451	1.159	0.136
YKL193C	5	0.208	0.048	0.254	0.01	0.068	0.363	CAGL0D03564G	B	-0.148	0.268	0.85	1.09	1.339	0.708
YHR122W	5	0.021	0.175	0.322	0.589	0.116	0.46	CAGL0L13046G	B	-0.005	0.016	0.861	1.148	1.168	0.533
YGL011C	5	-0.122	0.006	0.235	0.241	0.101	0.722	CAGL0A00407G	B	0.096	0.162	0.623	1.249	1.201	0.552
YMR089C	5	0.131	0.194	0.001	0.088	-0.046	0.423	CAGL0J01353G	B	0.032	0.187	0.626	1.11	1.357	0.66
YNL265C	5	-0.042	0.278	0.278	0.503	0.174	0.518	CAGL0J08118G	B	-0.028	0.052	0.611	1.339	1.452	0.418
YPR108W	5	0.049	0.005	-0.017	-0.355	-0.135	0.482	CAGL0G01672G	B	0.001	-0.029	0.418	1.262	1.435	0.532
YOR261C	5	-0.067	-0.016	-0.109	-0.062	0.041	0.697	CAGL0K08866G	B	0.056	0.142	0.371	1.229	1.347	0.505
YGR135W	5	-0.022	-0.036	0.082	0.187	-0.297	0.324	CAGL0I10406G	B	0.003	0.123	0.605	1.577	1.196	0.609
YFR025C	5	0.107	0.159	0.201	0.372	0.235	-0.1	CAGL0I09009G	B	0.05	0.144	0.531	1.584	1.186	0.209
YML004C	5	-0.007	-0.001	0.316	0.504	0.632	0.741	CAGL0L07656G	B	0.448	0.911	2.399	2.927	2.501	2.067
YLR043C	5	0.216	0.207	0.261	0.44	0.867	0.491	CAGL0K00803G	B	0.232	0.852	2.212	3.362	1.946	1.849
YCL033C	5	0.09	0.069	0.178	0.394	0.644	0.442	CAGL0B00836G	B	0.153	0.891	2.607	2.908	0.666	0.796
YGR055W	5	0.051	0.112	-0.032	-0.391	0.966	0.603	CAGL0B02838G	B	0.069	0.592	2.508	3.145	2.373	-0.154
YCL034W	5	0.056	-0.055	0.15	0.004	0.453	0.64	CAGL0B00814G	B	0.013	0.392	2.362	2.771	2.299	0.83
YDR406W	5	-0.06	-0.119	-0.385	-0.288	0.003	0.074	CAGL0F02717G	B	0.143	0.612	1.695	2.655	2.185	0.444
YLR258W	5	0.101	0.128	-0.073	-0.078	0.946	0.567	CAGL0F04719G	B	0.147	0.208	0.71	2.201	2.447	-0.288
YLL024C	5	0.151	-0.025	0.144	0.477	0.142	0.286	CAGL0G03795G	B	0.132	0.315	1.414	2.406	1.718	-0.244
YPR172W	5	0.043	0.068	0.15	0.356	0.33	0.22	CAGL0I06424G	B	0.065	0.358	1.635	2.082	1.718	0.07
YML048W	5	-0.037	0.08	-0.071	-0.151	-0.208	0.412	CAGL0L01485G	B	0.735	1.307	2.151	1.978	1.673	0.552
YKL210W	5	0.09	0.164	-0.01	0.39	0.404	0.108	CAGL0K00319G	B	0.12	0.705	1.774	1.941	2.095	0.87
YLL027W	5	-0.118	0.203	0.115	0.169	0.226	-0.057	CAGL0G03905G	B	0.479	0.302	1.527	2.216	1.458	0.396
YPL272C	5	-0.02	-0.044	-0.319	-0.164	0.052	0.185	CAGL0A01089G	B	0.21	0.566	1.551	1.7	1.536	0.554
YKR014C	5	0.102	0.024	0.121	0.183	0.254	0.472	CAGL0G07689G	B	0.166	0.404	1.615	2.093	1.698	0.63
YOL126C	5	-0.072	-0.224	-0.132	-0.146	-0.353	-0.182	CAGL0E01705G	B	0.898	0.818	1.442	1.77	1.52	0.39
YBL043W	5	-0.407	-0.568	-0.4	0.374	0.47	0.5	CAGL0F04521G	B	1.037	0.452	1.052	1.734	1.221	0.434
YGR052W	5	-0.159	-0.708	-0.074	0.247	0.953	-0.388	CAGL0K04301G	B	0.758	0.405	1.024	1.833	1.369	-0.032
YML007W	5	-0.075	-0.028	-0.526	-0.586	0.304	0.98	CAGL0H04631G	B	0.607	0.884	0.927	1.79	1.64	1.032
YHL002W	5	-0.05	0.098	0.084	-0.011	0.565	0.332	CAGL0K02761G	B	0.32	0.91	1.209	1.778	1.202	0.534
YER065C	5	0.069	0.022	-0.116	-0.391	-0.25	0.006	CAGL0J03058G	B	0.142	0.521	0.946	1.489	1.456	0.798
YAL049C	5	0.081	0.134	0.066	0.374	0.724	0.476	CAGL0J07128G	B	0.462	1.624	1.221	0.953	1.246	1.82
YOR367W	5	-0.142	0.058	-0.003	-0.281	-0.13	-0.046	CAGL0J07172G	B	0.12	0.738	1.875	1.759	0.639	0.342
YOL049W	5	-0.068	0.225	-0.062	-0.208	0.013	0.407	CAGL0F00825G	B	0.353	0.862	1.616	1.307	0.965	0.752
YLR387C	5	0.034	0.117	0.25	0.113	0.07	1.334	CAGL0H06479G	B	0.264	0.726	1.283	1.244	0.814	0.477
YBR096W	5	-0.163	-0.364	-0.099	-0.053	-0.157	0.096	CAGL0H08459G	B	0.244	0.643	1.423	1.461	1.048	0.602
YLR259C	5	0.101	0.103	0.106	0.089	0.438	0.976	CAGL0K05973G	B	0.039	0.132	0.989	1.448	0.88	-0.223
YMR102C	5	0.123	0.064	-0.275	-0.522	0.04	0.099	CAGL0K03377G	B	0.193	0.072	1.248	1.226	0.9	0.166
YOR208W	5	0.101	0.005	-0.044	0.242	0.56	1.156	CAGL0L02827G	B	0.03	0.383	1.283	1.526	0.894	0.287
YKL035W	5	-0.036	0.01	-0.211	0.08	0.908	0.224	CAGL0L01925G	B	0	0.516	1.319	1.419	0.972	0.102
YBL029C-A	5	0.026	0.246	0.695	1.021	-0.518	-0.131	CAGL0F04191G	B	0.089	0.565	0.891	1.416	0.686	0.072
YMR276W	5	0.204	0.051	0.258	0.12	-0.036	0.5	CAGL0M02937G	B	0.067	0.47	0.986	1.29	0.977	0.046
YHL009C	5	-0.061	-0.059	0.134	0.158	0.155	-0.035	CAGL0K02585G	B	0.091	0.332	1.167	1.376	0.918	0.05
YCL040W	5	0.161	-0.031	0.019	0.132	0.702	0.401	CAGL0F00605G	B	0.148	0.478	1.283	1.48	1.326	-0.368
YLR288C	5	-0.133	0.13	0.092	-0.22	-0.294	-0.175	CAGL0M09735G	B	0.159	0.712	1.351	1.218	0.662	-0.19
YER008C	5	0.168	0.115	-0.081	-0.074	0.29	0.247	CAGL0H09680G	B	0.148	0.353	1.275	1.287	1.056	0.477
YML013W	5	0.02	0.108	-0.142	0.004	0.016	0.507	CAGL0H04785G	B	0.016	0.262	0.991	1.321	1.14	0.342
YIL138C	5	0.122	-0.042	0.227	-0.162	-0.244	0.057	CAGL0L08338G	B	0.157	0.278	1.006	1.35	1.213	0.34
YCR098C	5	-0.028	-0.598	-0.168	-0.079	0.189	0.462	CAGL0A01243G	B	-0.095	-0.074	1.414	1.224	1.331	0.329
YFL042C	5	-0.034	0.015	0.107	0.56	0.425	0.815	CAGL0K12760G	B	0.048	0.282	1.271	1.402	1.343	0.188
YPR013C	5	0.063	-0.011	0.099	0.329	0.163	0.486	CAGL0L05786G	B	-0.051	0.384	1.376	1.36	1.548	0.253
YHR146W	5	0.178	0.209	0.583	0.775	-0.226	0.291	CAGL0G05830G	B	0.172	-0.078	1.241	2.028	1.512	0.403
YFR024C-A	5	0.096	0.04	0.074	0.333	-0.098	0.55	CAGL0I08965G	B	0.055	0.213	1.056	1.739	1.694	0.345
YML049C	5	-0.005	0.022	-0.307	-0.556	0.181	0.758	CAGL0L01507G	B	0.294	0.252	1.57	1.574	1.116	0.611
YOR042W	5	0.301	0.171	0.31	0.412	0.35	0.242	CAGL0L09933G	B	0.129	0.281	1.263	1.837	1.131	0.361
YMR039C	6	0.184	0.302	0.67	0.968	0.579	0.322	CAGL0F06039G	A	0.159	0.308	-1.016	-1.561	-1.252	-0.276
YNL110C	6	0.324	0.026	0.271	0.961	0.391	0.259	CAGL0L03806G	A	0.016	0.094	-1.276	-1.945	-1.737	-0.208
YOR028C	6	-0.103	-0.1	0.686	1.611	1.847	0.593	CAGL0H08173G	A	0.024	-0.171	-1.119	-1.226	-1.014	0.996
YGR032W	6	-0.109	0.192	0.269	0.493	0.774	1.174	CAGL0G01034G	A	0.162	0.388	0.025	-1.36	-1.438	0.46
YHR048W	6	-0.192	-0.076	0.033	1.671	1.572	1.212	CAGL0J00363G	A	0.011	-0.262	-0.128	-0.032	-0.01	0.098
YFR017C	6	-0.027	0.026	-0.131	0.344	2.171	1.45	CAGL0K10428G	A	0.066	-0.051	-0.027	0.354	-0.041	0.028
YPR094W	6	-0.091	0.184	0.372	0.929	1.315	1.245	CAGL0K08074G	A	-0.143	0.234	-0.201	0.108	-0.235	-0.135
YPL003W	6	-0.121	-0.023	-0.101	0.136	1.227	1.218	CAGL0L08954G	A	0.038	-0.118	0.009	-0.187	-0.259	-0.255
YML091C	6	0.095	-0.036	-0.447	0.038	1.712	1.157	CAGL0I06380G	A	0.037	0.1	-0.224	-0.614	-0.199	-0.38
YGR023W	6	0.078	-0.062	-0.034	0.802	1.306	1.295	CAGL0J00253G	A	-0.248	-0.279	-0.49	-0.148	0.353	0.182
YHR111W	6	0.002	0.161	0.461	0.924	1.454	1.621	CAGL0I01254G	A	0.044	-0.071	-0.38	-0.368	-0.202	0.28
YOR161C	6	0.089	0.012	-0.46	-0.493	1.816	1.406	CAGL0L04378G	A	-0.255	-0.04	-0.022	0.399	0.301	0.124
YIL101C	6	0.187	-0.032	-0.319	-0.453	1.537	1.85	CAGL0G02739G	A	-0.125	-0.081	0.137	0.24	0.312	0.448
YDR204W	6	0.167	-0.04	0.231	0.544	1.184	1.203	CAGL0F05423G	A	-0.043	0.077	0.273	0.123	0.277	0.28
YMR114C	6	0.024	0.162	0.227	0.414	1.18	1.162	CAGL0K03575G	A	-0.127	0.016	0.239	0.141	0.293	0.049
YOL048C	6	-0.079	-0.007	-0.045	0.54	1.244	1.28	CAGL0F00869G	A	-0.014	-0.014	0.046	0.215	0.429	0.173
YOL117W	6	0.032	-0.047	0.025	0.405	1.726	1.532	CAGL0E02057G	A	0.116	0.047	0.033	0.108	0.161	0.21
YOR018W	6	-0.002	-0.229	-0.793	0.101	1.385	1.251	CAGL0A02046G	A	0.112	-0.346	0.315	0.573	0.632	0.444
YMR105C	6	0.023	0.126	-0.181	0.094	1.672	1.35	CAGL0K03421G	A	-0.164	-0.171	0.196	0.33	0.736	-0.027
YGR127W	6	-0.215	-0.12	-0.474	0.264	1.326	1.296	CAGL0I10582G	A	0.011	-0.007	0.237	0.58	0.524	0.072
YPR026W	6	-0.033	0.176	-0.297	-0.038	1.888	1.812	CAGL0K05137G	A	0.063	-0.138	0.148	0.602	0.679	0.004
YDR255C	6	-0.026	-0.057	0.214	0.55	1.105	1.209	CAGL0B02695G	A	0.03	0.154	0.198	0.487	0.554	-0.007
YHR171W	6	0.013	-0.076	0.304	0.554	1.081	1.185	CAGL0I02420G	A	0.083	0.208	0.272	0.516	0.534	0.082
YGR223C	6	-0.003	0.07	0.409	0.611	1.407	1.63	CAGL0B02101G	A	0.099	0.2	0.327	0.676	0.522	0.131
YIL097W	6	-0.083	0.238	0.402	0.92	1.298	1.445	CAGL0G02651G	A	0.066	0.08	0.382	0.624	0.503	0.073
YPR168W	6	0.013	-0.041	0.4	0.49	1.546	1.605	CAGL0I08525G	A	0.127	0.256	0.267	0.356	0.11	0.113
YOR022C	6	-0.073	0.008	0.233	1.139	1.563	1.208	CAGL0E04510G	A	-0.023	0.064	0.403	0.455	0.381	0.102
YIL055C	6	0.045	-0.012	-0.141	0.294	1.509	1.835	CAGL0M12474G	A	0.131	0.098	0.403	0.199	0.311	0.041
YKR046C	6	0.247	0.075	0.206	0.415	1.397	1.993	CAGL0M05995G	A	-0.001	0.093	0.528	0.298	0.167	-0.627
YFL033C	6	-0.074	0.217	-0.009	0.279	1.33	1.112	CAGL0K12562G	A	-0.045	0.15	0.476	0.314	0.123	-0.218
YNL274C	6	0.125	0.159	-0.102	0.27	1.429	2.143	CAGL0J08272G	A	0.042	0.077	0.513	0.415	-0.054	-0.069
YKR066C	6	0.328	0.06	0.33	0.778	1.342	1.206	CAGL0K08184G	A	0.27	0.691	1.229	0.747	-0.266	0.733
YHR082C	6	0.201	0.02	-0.215	0.447	1.425	1.231	CAGL0F03311G	A	0.087	0.385	1.014	0.779	-0.298	-0.231
YGR243W	6	0.033	0.022	-0.198	-0.392	2.307	1.131	CAGL0F08085G	A	0.405	0.306	0.671	0.732	0.074	0.313
YOL119C	6	0.081	0.099	-0.205	0.812	1.514	2.319	CAGL0E02035G	A	0.026	0.148	0.69	0.586	0.183	0.176
YOR052C	6	-0.024	0.382	0.517	0.132	0.692	1.337	CAGL0L10186G	B	0.22	0.778	3.386	3.508	3.76	1.908
YBR244W	6	0.004	0.384	0.863	1.056	0.736	0.436	CAGL0C01705G	B	0.558	0.923	2.51	3.858	3.147	2.757
YPR160W	6	0.14	0.115	-0.014	0.193	1.599	1.216	CAGL0F04895G	B	0.04	0.122	1.646	4.025	3.38	0.253
YBR213W	6	0.052	-0.167	0.288	0.284	0.936	1.369	CAGL0K06677G	B	0.183	0.537	1.579	3.208	2.94	1.006
YEL047C	6	0.185	0.302	0.235	0.515	1.01	0.994	CAGL0L01177G	B	0.266	0.73	2.398	3.67	3.257	1.23
YPL091W	6	0.015	0.188	0.359	1.003	1.206	1.213	CAGL0H05665G	B	0.609	1.751	2.629	2.958	1.32	1.292
YOR226C	6	0.403	0.672	0.761	0.674	0.435	0.592	CAGL0J04048G	B	0.63	0.988	2.428	2.603	1.79	0.243
YDL020C	6	-0.066	-0.068	-0.205	0.102	1.452	1.923	CAGL0K01727G	B	0.643	1.485	2.274	1.748	1.391	0.964
YER042W	6	0.072	0.28	0.521	0.988	1.034	1.068	CAGL0C02233G	B	0.434	1.238	3.334	4.017	1.553	0.504
YHR071W	6	-0.004	-0.276	-0.098	0.81	1.976	0.304	CAGL0J10846G	B	0.181	0.912	3.657	2.465	0.907	-0.049
YLL026W	6	-0.008	-0.044	0.392	0.456	1.092	1.313	CAGL0G03883G	B	0.639	2.541	4.678	4.124	2.052	0.258
YAL034C	6	-0.186	-0.255	0.055	1.348	1.281	1.51	CAGL0M11902G	B	0.566	1.618	3.804	2.741	2.951	0.594
YDR353W	6	0.122	0.159	0.407	0.817	0.839	0.405	CAGL0I01166G	B	0.877	1.512	3.168	3.13	2.624	0.9
YPR067W	6	-0.011	0.333	0.473	0.953	0.923	1.039	CAGL0D01496G	B	-0.014	0.521	1.725	1.364	0.839	0.477
YDR216W	6	0.047	-0.143	-0.405	0.459	1.621	1.124	CAGL0E04884G	B	0.042	0.524	1.506	1.244	1.19	0.529
YNL191W	6	0.086	0.21	0.508	1.119	0.944	1.073	CAGL0J11484G	B	0.24	0.682	1.824	1.679	1.233	0.562
YBR287W	6	0.024	-0.021	0.31	0.852	0.82	0.64	CAGL0G07601G	B	0.203	0.595	1.408	1.583	1.46	0.606
YPL196W	6	0.073	0.114	0.436	0.792	0.776	0.886	CAGL0G09152G	B	0.009	0.134	1.996	1.87	1.351	0.36
YPL247C	6	0.377	0.149	0.127	0.96	1.328	1.255	CAGL0H00781G	B	0.023	0.536	1.399	1.509	1.232	-0.011
YHR008C	6	0.203	0.202	0.205	0.144	0.469	1.376	CAGL0E04356G	B	0.066	0.199	1.165	1.801	1.228	0.497
YLR216C	6	0.129	0.177	0.289	0.326	1.034	0.837	CAGL0J08954G	B	-0.007	0.236	1.608	1.687	1.08	0.355
YFR030W	6	0.046	0.068	-0.054	0.097	1.925	2.345	CAGL0D05280G	B	0.038	-0.543	0.049	0.686	3.34	1.8
YAL060W	6	0.04	0.042	0.092	0.455	0.964	0.772	CAGL0D00198G	B	-0.008	-0.058	0.922	1.512	1.829	0.121
YLL023C	6	0.09	0.092	0.192	0.738	1.545	1.108	CAGL0G03773G	B	-0.026	0.28	1.154	2.005	1.7	-0.026
YLR177W	6	-0.049	0.037	-0.459	0.336	1.698	1.091	CAGL0B01078G	B	0.119	0.042	1.196	2.015	1.732	0.187
YLR356W	6	0.011	0.152	0.242	0.316	1.035	1.217	CAGL0B02860G	B	-0.084	0.294	0.92	1.769	1.855	-0.041
YKR011C	6	-0.114	0.24	0.334	0.401	0.698	1.1	CAGL0B03201G	B	0.099	0.09	0.915	2.023	2.028	0.167
YPL203W	6	0.066	0.009	0.327	1.066	0.947	0.736	CAGL0G09020G	B	-0.051	0.489	1.824	2.5	1.872	0.115
YGL125W	6	-0.033	-0.012	-0.014	0.364	0.981	1.387	CAGL0F07029G	B	0.03	0.173	1.17	2.46	1.833	0.54
YBR126C	6	0.033	0.02	0.061	-0.163	1	1.19	CAGL0J09812G	B	-0.068	0.448	1.396	2.173	2.096	0.436
YFR017C	6	-0.027	0.026	-0.131	0.344	2.171	1.45	CAGL0A02002G	B	0.002	0.12	0.581	2.685	2.578	0.134
YER142C	6	-0.006	-0.202	0.016	0.087	0.851	1.493	CAGL0I06809G	B	-0.127	-0.04	1.271	2.369	2.663	0.579
YGL156W	6	0.046	0.226	0.125	0.19	0.897	2.048	CAGL0E05148G	B	-0.137	0.116	1.077	2.029	2.969	0.387
YHR112C	6	0.026	0.106	0.125	0.915	1.47	1.732	CAGL0I01276G	B	-0.083	0.049	1.412	1.382	2.151	0.614
YJL068C	6	0.159	0.122	0.371	0.431	1.04	0.986	CAGL0J05324G	B	-0.009	0.218	1.012	1.622	1.886	1.012
YEL060C	6	0.093	0.086	0.335	0.229	0.491	1.775	CAGL0B03619G	B	0.051	0.03	0.424	2.037	2.094	1.056
YKR069W	6	-0.048	-0.052	0.106	0.209	1.954	2.032	CAGL0G01903G	B	0.208	0.484	0.381	1.788	2.557	1.222
YIL143C	6	0.042	0.014	-0.25	-0.151	1.304	1.674	CAGL0L08250G	B	0.079	0.107	0.014	0.399	0.893	0.394
YOL064C	6	0.115	0.188	0.207	0.57	1.196	1.332	CAGL0C05247G	B	0.042	0.067	0.249	0.485	1.147	0.634
YOR289W	6	-0.017	0.069	0.409	0.82	1.364	1.372	CAGL0M04763G	B	-0.122	-0.136	0.094	0.647	0.956	0.738
YML100W	6	0.315	-0.022	-0.319	0.01	1.44	1.3	CAGL0H02387G	B	0.1	0.234	0.484	0.809	1.014	0.178
YGL180W	6	0.064	-0.096	-0.183	0.494	1.25	2.194	CAGL0L06006G	B	0.077	0.069	0.584	0.707	0.973	0.147
YIL003W	6	0.029	0.114	0.244	0.165	1.252	1.383	CAGL0J02112G	B	0.021	0.106	0.53	0.804	0.882	0.504
YHR140W	6	0.044	-0.111	-0.202	0.441	2.056	1.91	CAGL0G05962G	B	-0.213	0.028	0.305	0.901	0.945	0.47
YPL222W	6	0.199	0.308	0.251	0.619	1.527	1.333	CAGL0E05962G	B	0.083	-0.022	0.25	0.811	0.973	0.219
YGL091C	6	-0.025	0.345	0.953	1.071	1.143	1.419	CAGL0H03091G	B	-0.042	-0.13	0.405	1.026	0.784	0.294
YOR027W	6	0.149	0.1	0.378	0.628	0.945	1.131	CAGL0H08195G	B	0.243	0.303	1.002	1.241	0.748	-0.728
YIL155C	6	-0.063	-0.133	-0.493	-0.476	1.253	1.888	CAGL0H06699G	B	0.231	0.389	0.942	1.172	0.67	-0.404
YCL039W	6	-0.053	-0.146	-0.269	-0.118	1.207	1.302	CAGL0B00748G	B	-0.062	0.046	0.546	0.87	0.715	0.01
YGL037C	6	0.14	0.302	0.457	0.322	1.359	2.494	CAGL0A01716G	B	0.008	0.016	0.462	0.928	0.799	-0.276
YDR247W	6	-0.111	-0.079	0.282	0.74	1.179	1.246	CAGL0K11275G	B	0.095	0.112	0.381	0.911	0.464	0.022
YGR130C	6	0.12	0.292	0.546	0.587	1.145	1.433	CAGL0I10516G	B	0.022	0.362	0.542	0.823	0.563	-0.095
YDL168W	6	-0.078	0.264	0.718	0.759	1.214	1.125	CAGL0L01111G	B	0.022	0.304	0.704	1.033	0.651	0.762
YAL017W	6	-0.012	0.05	-0.16	0.29	1.151	1.302	CAGL0H06259G	B	-0.027	0.223	0.818	0.992	0.48	0.33
YEL012W	6	-0.013	0.123	0.157	0.518	1.409	1.238	CAGL0M03399G	B	0.069	0.452	0.801	1.259	0.879	-0.028
YKL094W	6	0.032	-0.065	0.151	0.595	0.97	0.926	CAGL0F07535G	B	0.032	-0.007	1.031	1.303	0.612	0.146
YEL011W	6	0.078	-0.108	0.11	0.822	1.993	1.466	CAGL0M03377G	B	0.063	-0.096	0.219	1.526	1.806	-0.34
YMR105C	6	0.023	0.126	-0.181	0.094	1.672	1.35	CAGL0K07480G	B	0.07	0.128	0.582	1.257	2.461	0.164
YPL186C	6	0.069	0.286	0.172	0.041	1.417	2.264	CAGL0G02849G	B	-0.085	0.131	0.486	1.573	2.132	0.32
YAL028W	6	-0.168	-0.269	0.228	0.845	1.304	1.28	CAGL0G06314G	B	-0.025	-0.11	0.333	1.458	1.418	0.602
YGL121C	6	-0.098	-0.04	0.012	0.35	1.362	2.302	CAGL0F07117G	B	-0.12	-0.18	0.277	1.684	1.891	0.543
YPR184W	6	-0.109	0.204	0.104	-0.012	2.192	2.458	CAGL0G09977G	B	-0.015	-0.022	0.562	1.81	1.584	0.407
YLR299W	6	0.132	-0.096	-0.167	0.085	0.941	1.133	CAGL0I00506G	B	0.149	-0.182	-0.312	1.252	1.694	0.528
YBR062C	6	-0.117	-0.05	0.272	0.378	0.776	1.321	CAGL0H10274G	B	0.015	-0.377	0.197	0.948	1.242	0.868
YOR178C	6	-0.034	-0.224	-0.35	-0.016	1.817	0.968	CAGL0F04917G	B	0.228	0.184	1.075	1.338	1.038	0.301
YNL200C	6	0.198	0.027	-0.113	0.381	1.188	1.333	CAGL0G05357G	B	-0.008	0.077	1.064	1.42	1.227	0.165
YKL151C	6	0.118	-0.02	0.186	0.56	1.269	2.228	CAGL0E06380G	B	0.201	0.116	0.944	1.392	1.09	0.037
YGR205W	6	0.195	-0.017	0.149	0.412	0.974	0.797	CAGL0K00891G	B	0.228	0.094	0.959	1.632	1.381	0.228
YLR345W	6	-0.015	-0.042	0.175	0.605	1.052	1.147	CAGL0G01100G	B	-0.018	0.116	0.891	1.578	1.32	0.502
YLR270W	6	0.16	-0.168	0.039	0.454	1.139	1.821	CAGL0C03113G	B	0.009	0.194	0.768	1.42	1.234	0.266
YMR053C	6	0.103	-0.114	-0.252	0.044	1.351	1.43	CAGL0F06325G	B	0.143	0.413	0.244	1.503	1.088	0.121
YCR068W	6	0.006	-0.566	-0.165	0.173	0.892	1.3	CAGL0J03542G	B	0.066	0.097	0.461	1.202	1.206	0.174
YIL136W	6	0.133	0.103	0.384	0.317	1.189	1.886	CAGL0F04807G	B	0.033	-0.002	0.277	0.999	1.222	0.075
YBR026C	6	-0.113	-0.02	0.124	0.412	0.772	1.341	CAGL0B04323G	B	0.202	0.269	0.4	1.243	1.32	0.357
YPL113C	6	0.271	0.074	0.262	0.547	0.843	0.8	CAGL0J07084G	B	-0.04	0.226	0.61	1.177	1.455	0.287
YCR021C	7	0.027	0.659	3.51	3.646	4.062	2.115	CAGL0K07337G	A	-0.029	0.04	0.042	0.682	0.486	-0.041
YNL277W	7	0.023	0.258	1.112	1.832	3.048	3.542	CAGL0J08316G	A	-0.059	0.396	2.056	1.437	0.458	0.287
YCL026C-B	7	1.042	2.721	4.287	5.826	7.083	6.257	CAGL0B00990G	A	0.196	0.706	2.059	2.946	2.026	1.021
YPR167C	7	0.079	0.214	0.864	2.088	3.245	3.325	CAGL0I08503G	A	-0.036	-0.168	0.268	1.034	2.264	1.207
YMR090W	7	0.063	0.409	1.289	2.716	3.842	3.958	CAGL0J01331G	A	0.158	0.033	1.521	1.552	2.535	1.344
YKR076W	7	-0.003	0.2	0.943	1.62	2.592	4.412	CAGL0G02101G	A	0.199	0.268	1.164	2.344	2.784	1.539
YBR008C	7	-0.235	0.144	1.229	2.467	4.468	5.417	CAGL0H06017G	B	2.335	3.072	4.327	4.913	5.251	4.864
YML131W	7	0.324	0.686	1.63	2.626	3.731	3.399	CAGL0K12958G	B	1.051	2.545	4.634	5.028	4.904	3.343
YOL151W	7	0.399	0.931	1.165	1.884	3.365	4.762	CAGL0E05170G	B	1.398	2.36	3.599	5.686	3.991	4.607
YGR142W	7	0.142	1.708	3.103	2.672	3.616	3.952	CAGL0I10010G	B	2.964	3.393	4.765	4.697	3.227	0.75
YLR327C	7	0.233	0.263	1.385	2.172	3.143	3.43	CAGL0F08745G	B	0.092	0.462	3.572	3.052	2.572	0.177
YDR171W	7	0.158	0.912	1.831	2.139	3.207	3.826	CAGL0E00803G	B	0.614	1.289	3.727	3.951	3.16	0.4
YBL075C	8	0.081	-0.38	-0.213	-0.029	1.528	4.279	CAGL0G03289G	A	0.269	1.925	4.914	5.875	4.898	1.094
YNL134C	8	0.085	0.368	1.22	1.556	2.037	1.919	CAGL0K09702G	A	0.114	1.286	3.095	4.543	5.325	2.934
YHR029C	8	0.101	0.252	0.613	1.293	2.709	2.607	CAGL0J00561G	A	0.193	1.344	4.027	4.204	4.202	2.265
YDR533C	8	0.047	0.282	0.889	1.647	1.978	3.343	CAGL0C00275G	A	0.643	1.936	3.277	4.776	3.882	4.117
YHR179W	8	0.212	0.471	0.784	1.044	2.131	2.164	CAGL0I02574G	A	1.017	2.466	3.598	4.204	4.66	2.882
YLR108C	8	0.132	0.58	0.669	1.04	1.614	1.757	CAGL0M11682G	A	1.877	2.369	4.187	4.102	3.584	2.77
YGR211W	8	-0.088	0.413	1.54	2.235	0.901	0.418	CAGL0K00759G	A	0.454	1.026	3.06	2.459	-0.61	0.167
YDR258C	8	0.026	0.15	1.02	1.574	1.645	2.427	CAGL0M08822G	A	0.48	1.766	4.677	3.044	2.058	0.117
YBL033C	8	0.225	0.542	1.299	1.108	1.458	1.139	CAGL0F04279G	A	1.29	1.841	2.951	2.738	2.119	1.22
YBR101C	8	0.083	0.823	1.383	1.792	1.959	1.833	CAGL0K12144G	A	0.847	2.123	3.221	3.306	1.361	0.124
YLR303W	8	0.159	0.059	0.372	1.568	2.55	3.32	CAGL0D06402G	A	0.069	-0.103	0.182	2.765	2.558	1.445
YHR087W	8	-0.048	0.158	0.803	1.462	2.652	2.919	CAGL0H02101G	A	0.002	-0.73	1.237	3.246	3.606	0.81
YMR038C	8	0.349	0.52	1.025	1.503	1.514	0.748	CAGL0F06017G	A	0.313	1.012	2.128	2.64	2.73	1.101
YNR019W	8	0.389	0.324	0.835	1.44	1.103	0.934	CAGL0M10571G	A	0.178	0.84	1.684	2.335	2.053	1.058
YML130C	8	-0.07	0.09	0.425	1.736	1.766	2.22	CAGL0H06919G	A	0.38	1.292	2.103	2.293	1.939	1.21
YOR120W	8	-0.008	0.147	0.265	0.804	1.858	2.032	CAGL0I01100G	A	0.307	1.077	2.587	3.643	2.759	0.924
YMR009W	8	0.094	0.203	0.701	1.112	1.671	1.504	CAGL0K08800G	A	0.256	0.643	2.066	3.055	1.808	0.28
YDR253C	8	0.099	0.046	0.365	1.37	2.718	1.809	CAGL0L12562G	B	0.102	0.215	0.146	0.377	-0.04	0.023
YFL030W	8	-0.024	0.079	0.2	0.77	2.072	2.724	CAGL0K12518G	B	-0.014	0.23	0.368	0.155	0.169	-0.252
YPL230W	8	-0.151	-0.11	0.026	0.505	2.866	2.186	CAGL0L00583G	B	0.055	0.122	0.157	-0.123	-0.195	-0.163
YPL054W	8	0.173	0.161	0.186	0.618	3.608	3.055	CAGL0M07359G	B	0.048	0.066	0.177	0.098	0.03	-0.155
YHR138C	8	-0.037	0.051	0.927	1.056	1.442	2.474	CAGL0G06006G	B	-0.054	-0.048	0.308	-0.051	-0.028	-0.219
YLR149C	8	0.165	0.167	0.145	1.108	2.546	2.613	CAGL0K10824G	B	-0.097	0.056	-0.145	0.239	0.318	-0.431
YGR250C	8	0.098	0.132	0.878	2.016	1.93	1.318	CAGL0F08217G	B	-0.174	-0.086	-0.072	0.015	-0.175	-0.232
YHR096C	8	0.142	0.086	0.223	0.524	2.847	4.718	CAGL0A01826G	B	-0.1	-0.096	-0.075	0.126	-0.13	-0.107
YPL149W	8	-0.044	0.206	1.171	1.972	-0.118	0.464	CAGL0M02343G	B	-0.046	-0.113	-0.105	-0.067	0.105	0.143
YPR093C	8	0.332	0.204	0.96	1.827	1.39	1.55	CAGL0K08052G	B	-0.238	-0.397	-0.004	0.036	0.333	-0.066
YDL222C	8	-0.091	0.007	-0.016	0.34	2.285	2.867	CAGL0G05566G	B	-0.066	-0.05	-0.864	-0.87	-0.542	-1.31
YOL084W	8	0.042	0.116	-0.012	0.969	1.956	3.252	CAGL0I07865G	B	-0.095	-0.188	0.065	-0.154	-0.539	-0.544
YML116W	8	-0.116	-0.378	-0.428	1.412	3.08	3.41	CAGL0B02343G	B	0.072	-0.088	-0.027	-0.764	-0.455	-0.442
YNL260C	8	0.262	0.91	1.576	1.921	1.631	1.07	CAGL0J07986G	B	-0.107	-0.268	-0.232	-0.599	-0.224	0.633
YDL180W	8	-0.178	0.444	1.196	1.808	1.775	1.026	CAGL0J06358G	B	-0.055	0.028	-0.329	-0.446	0.023	0.058
YDL025C	8	0.014	-0.098	1.074	2.172	2.3	2.149	CAGL0K01661G	B	-0.143	-0.072	-0.242	-0.661	-0.143	-0.269
YLR092W	8	-0.11	0.134	-0.045	0.722	3.157	4.093	CAGL0L12342G	B	-0.02	-0.034	0.036	0.364	1.65	1.855
YBR047W	8	-0.199	-0.035	0.988	2.242	2.454	2.104	CAGL0H09966G	B	0.159	0.37	0.157	0.735	1.193	-0.463
YLR251W	8	-0.01	0.052	0.771	1.758	1.802	1.529	CAGL0B03465G	B	-0.103	0.192	0.646	1.325	1.298	0.08
YFL014W	8	0.106	0.122	0.291	0.045	1.984	4.26	CAGL0J04202G	B	-0.039	-0.138	0.078	1.072	1.332	-0.129
YLR267W	8	0.193	0.186	0.282	1.478	3.095	2.194	CAGL0K06105G	B	0.052	0.107	0.269	0.941	1.065	0.186
YER116C	8	0.122	-0.208	0.197	0.599	1.764	2.849	CAGL0G03553G	B	0.183	0.194	0.496	1.279	0.946	0.811
YBL064C	8	-0.117	-0.02	-0.175	0.338	1.836	2.952	CAGL0A04433G	B	-0.07	0.098	0.317	0.463	1.129	0.624
YPR154W	8	0.231	0.416	1.07	1.729	1.061	1.087	CAGL0F04829G	B	0.066	0.306	0.689	0.715	0.649	0.613
YMR041C	8	0.147	0.127	0.41	1.423	1.604	1.684	CAGL0F06061G	B	-0.065	0.154	0.848	0.684	1.02	0.274
YAL012W	8	0.065	0.24	0.461	0.821	1.762	2.129	CAGL0H06369G	B	0.083	0.174	0.084	0.549	0.514	0.492
YOL032W	8	0.172	0.844	1.621	2.253	2.196	1.855	CAGL0F01111G	B	-0.039	0.172	0.497	0.223	0.508	-0.004
YGR197C	8	-0.07	0.207	0.639	1.159	1.464	1.506	CAGL0G09273G	B	0.168	0.333	0.23	0.212	0.429	0.176
YPL123C	8	0.041	0.136	0.201	0.792	1.773	1.841	CAGL0J06820G	B	-0.139	0.028	0.368	0.734	0.676	-0.072
YBR214W	8	0.189	0.036	0.59	1.28	1.856	1.53	CAGL0K06699G	B	-0.04	0.016	0.428	0.702	0.575	-0.232
YML128C	8	0.071	0.115	0.262	0.748	2.948	3.847	CAGL0B02563G	B	0.254	0.464	0.394	0.739	0.795	-0.016
YER054C	8	-0.05	-0.094	-0.217	0.1	3.375	1.573	CAGL0J02904G	B	0.065	0.16	0.361	1.23	0.742	0.064
YDL021W	8	-0.152	0.053	0.765	1.741	2.507	1.23	CAGL0K01705G	B	0.113	0.18	0.501	0.922	0.492	0.188
YOR173W	8	0.103	0.147	0.147	1.278	2.174	2.299	CAGL0L04598G	B	-0.26	0.072	1.465	1.863	1.471	-0.061
YHL021C	8	0.054	0.126	0.427	0.848	1.725	2.116	CAGL0K08844G	B	0.051	0.338	1.284	1.808	1.218	-0.127
YBL078C	8	-0.21	-0.171	0.538	0.977	1.613	2.668	CAGL0A04675G	B	0.021	-0.055	0.798	1.631	1.855	-0.005
YGL184C	8	-0.081	0.158	0.689	1.59	2.3	2.526	CAGL0L06094G	B	-0.383	-0.201	0.993	1.525	1.57	-0.239
YIR017C	8	0.012	0.345	0.901	2.118	2.768	2.762	CAGL0K08668G	B	0.072	0.172	1.029	2.598	1.269	0.3
YKL103C	8	0.086	0.112	0.975	1.564	2.457	2.958	CAGL0K08536G	B	0.043	0.205	1.173	2.206	2.417	-0.041
YHR104W	8	-0.039	0.058	0.243	1.028	2.11	1.983	CAGL0I01122G	B	0.084	0.464	1.135	2.021	1.732	0.548
YBR046C	8	-0.082	-0.131	0.391	1.635	2.399	1.88	CAGL0H09944G	B	0.152	0.462	0.912	2.211	1.99	0.337
YOR385W	8	-0.016	0.326	1.998	2.242	0.876	1.018	CAGL0K08338G	B	0.561	1.495	1.848	0.225	0.377	0.646
YOL016C	8	0.024	0.458	2.293	2.258	0.935	1.34	CAGL0F04741G	B	0.052	0.417	1.356	1.504	0.831	0.4
YGL114W	8	0.081	0.29	0.725	1.496	1.851	1.835	CAGL0F07293G	B	0.312	0.418	1.461	1.468	0.97	0.556
YOR220W	8	0.064	0.474	1.589	1.922	1.615	1.375	CAGL0J04158G	B	0.387	0.629	1.794	1.982	1.341	0.473
YHL036W	8	0.095	0.032	1.151	1.941	2.178	2.672	CAGL0E04004G	B	0.231	0.73	1.8	1.593	0.871	0.16
YOR374W	8	0.178	-0.015	-0.084	-0.004	2.494	2.845	CAGL0D06688G	B	0.38	0.926	1.311	0.888	1.082	0.56
YHR199C	8	-0.009	0.15	0.452	1.187	2.024	2.662	CAGL0D02728G	B	0.046	0.395	1.503	0.94	1.03	0.018
YFL016C	8	0.225	0.253	0.852	1.356	1.688	1.928	CAGL0J04224G	B	0.128	0.276	1.234	0.914	0.586	0.064
