# Supplementary material for: Genome adaptation to chemical stress: clues from comparative transcriptomics in Saccharomyces cerevisiae and Candida glabrata
Source: Genome Biol. 2008 Nov 24;9(11):R164. doi: 10.1186/gb-2008-9-11-r164 (PMC2614496; doi:10.1186/gb-2008-9-11-r164)
Supplement: Additional data file 7 — Up-regulated genes with their associated regulatory controls (ScYap1p-dependant genes, Cgap1p-dependant genes or other regulatory controls). [file gb-2008-9-11-r164-S7.xls]

## Sheet: C_glabrata
GENE	Benomyl stress	Regulatory control
CAGL0A01089G	Up-regulated	Cgap1 dependant
CAGL0A02530G	Up-regulated	Cgap1 dependant
CAGL0B00990G	Up-regulated	Cgap1 dependant
CAGL0B01419G	Up-regulated	Cgap1 dependant
CAGL0B02519G	Up-regulated	Cgap1 dependant
CAGL0C00275G	Up-regulated	Cgap1 dependant
CAGL0C01067G	Up-regulated	Cgap1 dependant
CAGL0C01705G	Up-regulated	Cgap1 dependant
CAGL0E00803G	Up-regulated	Cgap1 dependant
CAGL0E03982G	Up-regulated	Cgap1 dependant
CAGL0E05170G	Up-regulated	Cgap1 dependant
CAGL0E05192G	Up-regulated	Cgap1 dependant
CAGL0E05214G	Up-regulated	Cgap1 dependant
CAGL0E05280G	Up-regulated	Cgap1 dependant
CAGL0F00825G	Up-regulated	Cgap1 dependant
CAGL0F01815G	Up-regulated	Cgap1 dependant
CAGL0F02717G	Up-regulated	Cgap1 dependant
CAGL0F04279G	Up-regulated	Cgap1 dependant
CAGL0F07293G	Up-regulated	Cgap1 dependant
CAGL0G01122G	Up-regulated	Cgap1 dependant
CAGL0G01947G	Up-regulated	Cgap1 dependant
CAGL0G02101G	Up-regulated	Cgap1 dependant
CAGL0G03795G	Up-regulated	Cgap1 dependant
CAGL0G03883G	Up-regulated	Cgap1 dependant
CAGL0G03927G	Up-regulated	Cgap1 dependant
CAGL0G05632G	Up-regulated	Cgap1 dependant
CAGL0G07271G	Up-regulated	Cgap1 dependant
CAGL0G09977G	Up-regulated	Cgap1 dependant
CAGL0H04631G	Up-regulated	Cgap1 dependant
CAGL0H05665G	Up-regulated	Cgap1 dependant
CAGL0H05995G	Up-regulated	Cgap1 dependant
CAGL0H06017G	Up-regulated	Cgap1 dependant
CAGL0H06853G	Up-regulated	Cgap1 dependant
CAGL0H07579G	Up-regulated	Cgap1 dependant
CAGL0H09680G	Up-regulated	Cgap1 dependant
CAGL0I00462G	Up-regulated	Cgap1 dependant
CAGL0I01100G	Up-regulated	Cgap1 dependant
CAGL0I01166G	Up-regulated	Cgap1 dependant
CAGL0I02024G	Up-regulated	Cgap1 dependant
CAGL0I02574G	Up-regulated	Cgap1 dependant
CAGL0I04884G	Up-regulated	Cgap1 dependant
CAGL0I08151G	Up-regulated	Cgap1 dependant
CAGL0I09394G	Up-regulated	Cgap1 dependant
CAGL0J00451G	Up-regulated	Cgap1 dependant
CAGL0J00561G	Up-regulated	Cgap1 dependant
CAGL0J03212G	Up-regulated	Cgap1 dependant
CAGL0J04048G	Up-regulated	Cgap1 dependant
CAGL0J07128G	Up-regulated	Cgap1 dependant
CAGL0K01683G	Up-regulated	Cgap1 dependant
CAGL0K02629G	Up-regulated	Cgap1 dependant
CAGL0K08800G	Up-regulated	Cgap1 dependant
CAGL0K09702G	Up-regulated	Cgap1 dependant
CAGL0K10890G	Up-regulated	Cgap1 dependant
CAGL0K12958G	Up-regulated	Cgap1 dependant
CAGL0L01177G	Up-regulated	Cgap1 dependant
CAGL0L01507G	Up-regulated	Cgap1 dependant
CAGL0L02607G	Up-regulated	Cgap1 dependant
CAGL0L05786G	Up-regulated	Cgap1 dependant
CAGL0L06402G	Up-regulated	Cgap1 dependant
CAGL0L07656G	Up-regulated	Cgap1 dependant
CAGL0L09537G	Up-regulated	Cgap1 dependant
CAGL0M04675G	Up-regulated	Cgap1 dependant
CAGL0M10571G	Up-regulated	Cgap1 dependant
CAGL0M11682G	Up-regulated	Cgap1 dependant
CAGL0M14047G	Up-regulated	Cgap1 dependant
CAGL0M14091G	Up-regulated	Cgap1 dependant
CAGL0A00143G	Up-regulated	Other regulatory controls
CAGL0A00407G	Up-regulated	Other regulatory controls
CAGL0A01243G	Up-regulated	Other regulatory controls
CAGL0A02002G	Up-regulated	Other regulatory controls
CAGL0A04675G	Up-regulated	Other regulatory controls
CAGL0B00704G	Up-regulated	Other regulatory controls
CAGL0B00814G	Up-regulated	Other regulatory controls
CAGL0B00836G	Up-regulated	Other regulatory controls
CAGL0B01078G	Up-regulated	Other regulatory controls
CAGL0B01925G	Up-regulated	Other regulatory controls
CAGL0B01991G	Up-regulated	Other regulatory controls
CAGL0B02838G	Up-regulated	Other regulatory controls
CAGL0B02860G	Up-regulated	Other regulatory controls
CAGL0B03201G	Up-regulated	Other regulatory controls
CAGL0B03619G	Up-regulated	Other regulatory controls
CAGL0B03817G	Up-regulated	Other regulatory controls
CAGL0B03839G	Up-regulated	Other regulatory controls
CAGL0B04059G	Up-regulated	Other regulatory controls
CAGL0B04323G	Up-regulated	Other regulatory controls
CAGL0C00319G	Up-regulated	Other regulatory controls
CAGL0C00693G	Up-regulated	Other regulatory controls
CAGL0C01595G	Up-regulated	Other regulatory controls
CAGL0C02233G	Up-regulated	Other regulatory controls
CAGL0C02321G	Up-regulated	Other regulatory controls
CAGL0C03113G	Up-regulated	Other regulatory controls
CAGL0C04587G	Up-regulated	Other regulatory controls
CAGL0D00198G	Up-regulated	Other regulatory controls
CAGL0D00704G	Up-regulated	Other regulatory controls
CAGL0D01496G	Up-regulated	Other regulatory controls
CAGL0D03564G	Up-regulated	Other regulatory controls
CAGL0D05280G	Up-regulated	Other regulatory controls
CAGL0D06402G	Up-regulated	Other regulatory controls
CAGL0D06424G	Up-regulated	Other regulatory controls
CAGL0E00583G	Up-regulated	Other regulatory controls
CAGL0E00649G	Up-regulated	Other regulatory controls
CAGL0E01705G	Up-regulated	Other regulatory controls
CAGL0E02827G	Up-regulated	Other regulatory controls
CAGL0E03828G	Up-regulated	Other regulatory controls
CAGL0E04004G	Up-regulated	Other regulatory controls
CAGL0E04356G	Up-regulated	Other regulatory controls
CAGL0E04884G	Up-regulated	Other regulatory controls
CAGL0E05148G	Up-regulated	Other regulatory controls
CAGL0E06380G	Up-regulated	Other regulatory controls
CAGL0F00605G	Up-regulated	Other regulatory controls
CAGL0F02101G	Up-regulated	Other regulatory controls
CAGL0F04191G	Up-regulated	Other regulatory controls
CAGL0F04521G	Up-regulated	Other regulatory controls
CAGL0F04719G	Up-regulated	Other regulatory controls
CAGL0F04741G	Up-regulated	Other regulatory controls
CAGL0F04895G	Up-regulated	Other regulatory controls
CAGL0F04917G	Up-regulated	Other regulatory controls
CAGL0F06017G	Up-regulated	Other regulatory controls
CAGL0F06369G	Up-regulated	Other regulatory controls
CAGL0F06941G	Up-regulated	Other regulatory controls
CAGL0F07029G	Up-regulated	Other regulatory controls
CAGL0F07117G	Up-regulated	Other regulatory controls
CAGL0F07535G	Up-regulated	Other regulatory controls
CAGL0F08745G	Up-regulated	Other regulatory controls
CAGL0G00946G	Up-regulated	Other regulatory controls
CAGL0G01100G	Up-regulated	Other regulatory controls
CAGL0G01672G	Up-regulated	Other regulatory controls
CAGL0G01903G	Up-regulated	Other regulatory controls
CAGL0G02849G	Up-regulated	Other regulatory controls
CAGL0G03289G	Up-regulated	Other regulatory controls
CAGL0G03773G	Up-regulated	Other regulatory controls
CAGL0G03905G	Up-regulated	Other regulatory controls
CAGL0G05247G	Up-regulated	Other regulatory controls
CAGL0G05357G	Up-regulated	Other regulatory controls
CAGL0G05830G	Up-regulated	Other regulatory controls
CAGL0G06314G	Up-regulated	Other regulatory controls
CAGL0G07601G	Up-regulated	Other regulatory controls
CAGL0G07689G	Up-regulated	Other regulatory controls
CAGL0G08151G	Up-regulated	Other regulatory controls
CAGL0G09020G	Up-regulated	Other regulatory controls
CAGL0G09152G	Up-regulated	Other regulatory controls
CAGL0H00704G	Up-regulated	Other regulatory controls
CAGL0H00781G	Up-regulated	Other regulatory controls
CAGL0H01375G	Up-regulated	Other regulatory controls
CAGL0H02101G	Up-regulated	Other regulatory controls
CAGL0H02321G	Up-regulated	Other regulatory controls
CAGL0H02893G	Up-regulated	Other regulatory controls
CAGL0H03289G	Up-regulated	Other regulatory controls
CAGL0H03707G	Up-regulated	Other regulatory controls
CAGL0H04785G	Up-regulated	Other regulatory controls
CAGL0H05841G	Up-regulated	Other regulatory controls
CAGL0H06479G	Up-regulated	Other regulatory controls
CAGL0H06699G	Up-regulated	Other regulatory controls
CAGL0H06919G	Up-regulated	Other regulatory controls
CAGL0H08195G	Up-regulated	Other regulatory controls
CAGL0H08459G	Up-regulated	Other regulatory controls
CAGL0H09944G	Up-regulated	Other regulatory controls
CAGL0H10274G	Up-regulated	Other regulatory controls
CAGL0I00506G	Up-regulated	Other regulatory controls
CAGL0I01122G	Up-regulated	Other regulatory controls
CAGL0I01276G	Up-regulated	Other regulatory controls
CAGL0I01782G	Up-regulated	Other regulatory controls
CAGL0I02046G	Up-regulated	Other regulatory controls
CAGL0I02442G	Up-regulated	Other regulatory controls
CAGL0I04048G	Up-regulated	Other regulatory controls
CAGL0I04246G	Up-regulated	Other regulatory controls
CAGL0I06424G	Up-regulated	Other regulatory controls
CAGL0I06809G	Up-regulated	Other regulatory controls
CAGL0I07887G	Up-regulated	Other regulatory controls
CAGL0I08503G	Up-regulated	Other regulatory controls
CAGL0I08965G	Up-regulated	Other regulatory controls
CAGL0I09009G	Up-regulated	Other regulatory controls
CAGL0I10010G	Up-regulated	Other regulatory controls
CAGL0I10406G	Up-regulated	Other regulatory controls
CAGL0I10967G	Up-regulated	Other regulatory controls
CAGL0J00583G	Up-regulated	Other regulatory controls
CAGL0J00803G	Up-regulated	Other regulatory controls
CAGL0J01331G	Up-regulated	Other regulatory controls
CAGL0J01353G	Up-regulated	Other regulatory controls
CAGL0J03058G	Up-regulated	Other regulatory controls
CAGL0J03542G	Up-regulated	Other regulatory controls
CAGL0J04158G	Up-regulated	Other regulatory controls
CAGL0J05082G	Up-regulated	Other regulatory controls
CAGL0J05302G	Up-regulated	Other regulatory controls
CAGL0J05324G	Up-regulated	Other regulatory controls
CAGL0J05720G	Up-regulated	Other regulatory controls
CAGL0J05830G	Up-regulated	Other regulatory controls
CAGL0J05852G	Up-regulated	Other regulatory controls
CAGL0J05962G	Up-regulated	Other regulatory controls
CAGL0J07084G	Up-regulated	Other regulatory controls
CAGL0J07172G	Up-regulated	Other regulatory controls
CAGL0J07612G	Up-regulated	Other regulatory controls
CAGL0J08096G	Up-regulated	Other regulatory controls
CAGL0J08118G	Up-regulated	Other regulatory controls
CAGL0J08316G	Up-regulated	Other regulatory controls
CAGL0J08954G	Up-regulated	Other regulatory controls
CAGL0J09262G	Up-regulated	Other regulatory controls
CAGL0J09812G	Up-regulated	Other regulatory controls
CAGL0J10296G	Up-regulated	Other regulatory controls
CAGL0J10846G	Up-regulated	Other regulatory controls
CAGL0J11484G	Up-regulated	Other regulatory controls
CAGL0K00231G	Up-regulated	Other regulatory controls
CAGL0K00319G	Up-regulated	Other regulatory controls
CAGL0K00759G	Up-regulated	Other regulatory controls
CAGL0K00803G	Up-regulated	Other regulatory controls
CAGL0K00891G	Up-regulated	Other regulatory controls
CAGL0K01727G	Up-regulated	Other regulatory controls
CAGL0K02585G	Up-regulated	Other regulatory controls
CAGL0K02761G	Up-regulated	Other regulatory controls
CAGL0K03377G	Up-regulated	Other regulatory controls
CAGL0K04301G	Up-regulated	Other regulatory controls
CAGL0K04367G	Up-regulated	Other regulatory controls
CAGL0K04719G	Up-regulated	Other regulatory controls
CAGL0K05665G	Up-regulated	Other regulatory controls
CAGL0K05687G	Up-regulated	Other regulatory controls
CAGL0K05973G	Up-regulated	Other regulatory controls
CAGL0K06677G	Up-regulated	Other regulatory controls
CAGL0K07480G	Up-regulated	Other regulatory controls
CAGL0K08338G	Up-regulated	Other regulatory controls
CAGL0K08536G	Up-regulated	Other regulatory controls
CAGL0K08668G	Up-regulated	Other regulatory controls
CAGL0K08734G	Up-regulated	Other regulatory controls
CAGL0K08844G	Up-regulated	Other regulatory controls
CAGL0K08866G	Up-regulated	Other regulatory controls
CAGL0K10494G	Up-regulated	Other regulatory controls
CAGL0K11297G	Up-regulated	Other regulatory controls
CAGL0K11594G	Up-regulated	Other regulatory controls
CAGL0K11946G	Up-regulated	Other regulatory controls
CAGL0K12144G	Up-regulated	Other regulatory controls
CAGL0K12760G	Up-regulated	Other regulatory controls
CAGL0K12782G	Up-regulated	Other regulatory controls
CAGL0L00759G	Up-regulated	Other regulatory controls
CAGL0L00803G	Up-regulated	Other regulatory controls
CAGL0L00957G	Up-regulated	Other regulatory controls
CAGL0L01199G	Up-regulated	Other regulatory controls
CAGL0L01485G	Up-regulated	Other regulatory controls
CAGL0L01925G	Up-regulated	Other regulatory controls
CAGL0L02321G	Up-regulated	Other regulatory controls
CAGL0L02827G	Up-regulated	Other regulatory controls
CAGL0L03630G	Up-regulated	Other regulatory controls
CAGL0L04312G	Up-regulated	Other regulatory controls
CAGL0L05016G	Up-regulated	Other regulatory controls
CAGL0L06094G	Up-regulated	Other regulatory controls
CAGL0L06974G	Up-regulated	Other regulatory controls
CAGL0L07238G	Up-regulated	Other regulatory controls
CAGL0L08338G	Up-regulated	Other regulatory controls
CAGL0L09933G	Up-regulated	Other regulatory controls
CAGL0L10186G	Up-regulated	Other regulatory controls
CAGL0L10582G	Up-regulated	Other regulatory controls
CAGL0L12342G	Up-regulated	Other regulatory controls
CAGL0L13046G	Up-regulated	Other regulatory controls
CAGL0M00154G	Up-regulated	Other regulatory controls
CAGL0M00374G	Up-regulated	Other regulatory controls
CAGL0M02211G	Up-regulated	Other regulatory controls
CAGL0M02937G	Up-regulated	Other regulatory controls
CAGL0M03377G	Up-regulated	Other regulatory controls
CAGL0M03729G	Up-regulated	Other regulatory controls
CAGL0M05665G	Up-regulated	Other regulatory controls
CAGL0M05687G	Up-regulated	Other regulatory controls
CAGL0M06105G	Up-regulated	Other regulatory controls
CAGL0M07007G	Up-regulated	Other regulatory controls
CAGL0M08822G	Up-regulated	Other regulatory controls
CAGL0M09229G	Up-regulated	Other regulatory controls
CAGL0M09713G	Up-regulated	Other regulatory controls
CAGL0M09735G	Up-regulated	Other regulatory controls
CAGL0M11462G	Up-regulated	Other regulatory controls
CAGL0M11902G	Up-regulated	Other regulatory controls
CAGL0M12551G	Up-regulated	Other regulatory controls
CAGL0M13255G	Up-regulated	Other regulatory controls
CAGL0M13651G	Up-regulated	Other regulatory controls
CAGL0M13783G	Up-regulated	Other regulatory controls
CAGL0M14003G	Up-regulated	Other regulatory controls

## Sheet: S_cerevisiae
GENE	Benomyl stress	Regulatory control
YAL012W	Up-regulated	ScYap1p dependant
YBL033C	Up-regulated	ScYap1p dependant
YBL064C	Up-regulated	ScYap1p dependant
YBR008C	Up-regulated	ScYap1p dependant
YBR072W	Up-regulated	ScYap1p dependant
YBR099C	Up-regulated	ScYap1p dependant
YBR101C	Up-regulated	ScYap1p dependant
YBR145W	Up-regulated	ScYap1p dependant
YBR169C	Up-regulated	ScYap1p dependant
YBR285W	Up-regulated	ScYap1p dependant
YCL026C-A	Up-regulated	ScYap1p dependant
YCL026C-B	Up-regulated	ScYap1p dependant
YCR021C	Up-regulated	ScYap1p dependant
YCR102C	Up-regulated	ScYap1p dependant
YDL020C	Up-regulated	ScYap1p dependant
YDL021W	Up-regulated	ScYap1p dependant
YDL025C	Up-regulated	ScYap1p dependant
YDL168W	Up-regulated	ScYap1p dependant
YDL180W	Up-regulated	ScYap1p dependant
YDR032C	Up-regulated	ScYap1p dependant
YDR171W	Up-regulated	ScYap1p dependant
YDR258C	Up-regulated	ScYap1p dependant
YDR368W	Up-regulated	ScYap1p dependant
YDR453C	Up-regulated	ScYap1p dependant
YDR513W	Up-regulated	ScYap1p dependant
YDR533C	Up-regulated	ScYap1p dependant
YER035W	Up-regulated	ScYap1p dependant
YER079W	Up-regulated	ScYap1p dependant
YER103W	Up-regulated	ScYap1p dependant
YFL014W	Up-regulated	ScYap1p dependant
YFL016C	Up-regulated	ScYap1p dependant
YFL055W	Up-regulated	ScYap1p dependant
YFL056C	Up-regulated	ScYap1p dependant
YFL057C	Up-regulated	ScYap1p dependant
YFR017C	Up-regulated	ScYap1p dependant
YGL091C	Up-regulated	ScYap1p dependant
YGL114W	Up-regulated	ScYap1p dependant
YGR010W	Up-regulated	ScYap1p dependant
YGR011W	Up-regulated	ScYap1p dependant
YGR088W	Up-regulated	ScYap1p dependant
YGR127W	Up-regulated	ScYap1p dependant
YGR130C	Up-regulated	ScYap1p dependant
YGR142W	Up-regulated	ScYap1p dependant
YGR154C	Up-regulated	ScYap1p dependant
YGR197C	Up-regulated	ScYap1p dependant
YGR209C	Up-regulated	ScYap1p dependant
YGR211W	Up-regulated	ScYap1p dependant
YGR223C	Up-regulated	ScYap1p dependant
YGR248W	Up-regulated	ScYap1p dependant
YHR048W	Up-regulated	ScYap1p dependant
YHR087W	Up-regulated	ScYap1p dependant
YHR179W	Up-regulated	ScYap1p dependant
YHR199C	Up-regulated	ScYap1p dependant
YIL168W	Up-regulated	ScYap1p dependant
YKL071W	Up-regulated	ScYap1p dependant
YKL086W	Up-regulated	ScYap1p dependant
YKL103C	Up-regulated	ScYap1p dependant
YKL151C	Up-regulated	ScYap1p dependant
YKR066C	Up-regulated	ScYap1p dependant
YKR076W	Up-regulated	ScYap1p dependant
YLL026W	Up-regulated	ScYap1p dependant
YLL056C	Up-regulated	ScYap1p dependant
YLL060C	Up-regulated	ScYap1p dependant
YLR108C	Up-regulated	ScYap1p dependant
YLR164W	Up-regulated	ScYap1p dependant
YLR297W	Up-regulated	ScYap1p dependant
YLR327C	Up-regulated	ScYap1p dependant
YLR460C	Up-regulated	ScYap1p dependant
YML091C	Up-regulated	ScYap1p dependant
YML100W	Up-regulated	ScYap1p dependant
YML116W	Up-regulated	ScYap1p dependant
YML130C	Up-regulated	ScYap1p dependant
YML131W	Up-regulated	ScYap1p dependant
YMR090W	Up-regulated	ScYap1p dependant
YMR105C	Up-regulated	ScYap1p dependant
YNL134C	Up-regulated	ScYap1p dependant
YNL260C	Up-regulated	ScYap1p dependant
YNL274C	Up-regulated	ScYap1p dependant
YNL331C	Up-regulated	ScYap1p dependant
YNR034W	Up-regulated	ScYap1p dependant
YNR074C	Up-regulated	ScYap1p dependant
YOL032W	Up-regulated	ScYap1p dependant
YOL117W	Up-regulated	ScYap1p dependant
YOL119C	Up-regulated	ScYap1p dependant
YOL151W	Up-regulated	ScYap1p dependant
YOR374W	Up-regulated	ScYap1p dependant
YPL091W	Up-regulated	ScYap1p dependant
YPL171C	Up-regulated	ScYap1p dependant
YPR094W	Up-regulated	ScYap1p dependant
YPR158W	Up-regulated	ScYap1p dependant
YPR160W	Up-regulated	ScYap1p dependant
YPR167C	Up-regulated	ScYap1p dependant
YPR200C	Up-regulated	ScYap1p dependant
YPR201W	Up-regulated	ScYap1p dependant
YAL017W	Up-regulated	Other regulatory controls
YAL028W	Up-regulated	Other regulatory controls
YAL034C	Up-regulated	Other regulatory controls
YBL075C	Up-regulated	Other regulatory controls
YBL078C	Up-regulated	Other regulatory controls
YBR045C	Up-regulated	Other regulatory controls
YBR046C	Up-regulated	Other regulatory controls
YBR047W	Up-regulated	Other regulatory controls
YBR214W	Up-regulated	Other regulatory controls
YBR233W-A	Up-regulated	Other regulatory controls
YCL039W	Up-regulated	Other regulatory controls
YCR005C	Up-regulated	Other regulatory controls
YCR091W	Up-regulated	Other regulatory controls
YCR106W	Up-regulated	Other regulatory controls
YDL159W-A	Up-regulated	Other regulatory controls
YDL222C	Up-regulated	Other regulatory controls
YDR034W-B	Up-regulated	Other regulatory controls
YDR204W	Up-regulated	Other regulatory controls
YDR216W	Up-regulated	Other regulatory controls
YDR247W	Up-regulated	Other regulatory controls
YDR253C	Up-regulated	Other regulatory controls
YDR255C	Up-regulated	Other regulatory controls
YDR379C-A	Up-regulated	Other regulatory controls
YEL011W	Up-regulated	Other regulatory controls
YEL012W	Up-regulated	Other regulatory controls
YEL039C	Up-regulated	Other regulatory controls
YEL072W	Up-regulated	Other regulatory controls
YER053C	Up-regulated	Other regulatory controls
YER054C	Up-regulated	Other regulatory controls
YER081W	Up-regulated	Other regulatory controls
YER116C	Up-regulated	Other regulatory controls
YFL030W	Up-regulated	Other regulatory controls
YFL033C	Up-regulated	Other regulatory controls
YFR030W	Up-regulated	Other regulatory controls
YGL037C	Up-regulated	Other regulatory controls
YGL121C	Up-regulated	Other regulatory controls
YGL180W	Up-regulated	Other regulatory controls
YGL184C	Up-regulated	Other regulatory controls
YGR008C	Up-regulated	Other regulatory controls
YGR023W	Up-regulated	Other regulatory controls
YGR043C	Up-regulated	Other regulatory controls
YGR161C	Up-regulated	Other regulatory controls
YGR243W	Up-regulated	Other regulatory controls
YGR250C	Up-regulated	Other regulatory controls
YGR256W	Up-regulated	Other regulatory controls
YHL021C	Up-regulated	Other regulatory controls
YHL036W	Up-regulated	Other regulatory controls
YHR029C	Up-regulated	Other regulatory controls
YHR053C	Up-regulated	Other regulatory controls
YHR055C	Up-regulated	Other regulatory controls
YHR082C	Up-regulated	Other regulatory controls
YHR096C	Up-regulated	Other regulatory controls
YHR097C	Up-regulated	Other regulatory controls
YHR104W	Up-regulated	Other regulatory controls
YHR111W	Up-regulated	Other regulatory controls
YHR112C	Up-regulated	Other regulatory controls
YHR138C	Up-regulated	Other regulatory controls
YHR139C	Up-regulated	Other regulatory controls
YHR140W	Up-regulated	Other regulatory controls
YHR157W	Up-regulated	Other regulatory controls
YHR171W	Up-regulated	Other regulatory controls
YIL003W	Up-regulated	Other regulatory controls
YIL045W	Up-regulated	Other regulatory controls
YIL055C	Up-regulated	Other regulatory controls
YIL097W	Up-regulated	Other regulatory controls
YIL101C	Up-regulated	Other regulatory controls
YIL107C	Up-regulated	Other regulatory controls
YIL136W	Up-regulated	Other regulatory controls
YIL143C	Up-regulated	Other regulatory controls
YIL155C	Up-regulated	Other regulatory controls
YIL167W	Up-regulated	Other regulatory controls
YIR017C	Up-regulated	Other regulatory controls
YIR039C	Up-regulated	Other regulatory controls
YJL156W-A	Up-regulated	Other regulatory controls
YKR046C	Up-regulated	Other regulatory controls
YKR069W	Up-regulated	Other regulatory controls
YLL023C	Up-regulated	Other regulatory controls
YLR092W	Up-regulated	Other regulatory controls
YLR149C	Up-regulated	Other regulatory controls
YLR161W	Up-regulated	Other regulatory controls
YLR178C	Up-regulated	Other regulatory controls
YLR251W	Up-regulated	Other regulatory controls
YLR252W	Up-regulated	Other regulatory controls
YLR267W	Up-regulated	Other regulatory controls
YLR270W	Up-regulated	Other regulatory controls
YLR303W	Up-regulated	Other regulatory controls
YML128C	Up-regulated	Other regulatory controls
YMR009W	Up-regulated	Other regulatory controls
YMR030W	Up-regulated	Other regulatory controls
YMR041C	Up-regulated	Other regulatory controls
YMR052C-A	Up-regulated	Other regulatory controls
YMR053C	Up-regulated	Other regulatory controls
YMR084W	Up-regulated	Other regulatory controls
YMR085W	Up-regulated	Other regulatory controls
YMR103C	Up-regulated	Other regulatory controls
YMR104C	Up-regulated	Other regulatory controls
YMR107W	Up-regulated	Other regulatory controls
YMR114C	Up-regulated	Other regulatory controls
YNL194C	Up-regulated	Other regulatory controls
YNL195C	Up-regulated	Other regulatory controls
YNL200C	Up-regulated	Other regulatory controls
YNL277W	Up-regulated	Other regulatory controls
YNR002C	Up-regulated	Other regulatory controls
YNR068C	Up-regulated	Other regulatory controls
YNR069C	Up-regulated	Other regulatory controls
YOL016C	Up-regulated	Other regulatory controls
YOL048C	Up-regulated	Other regulatory controls
YOL052C-A	Up-regulated	Other regulatory controls
YOL064C	Up-regulated	Other regulatory controls
YOL084W	Up-regulated	Other regulatory controls
YOL153C	Up-regulated	Other regulatory controls
YOR018W	Up-regulated	Other regulatory controls
YOR022C	Up-regulated	Other regulatory controls
YOR120W	Up-regulated	Other regulatory controls
YOR161C	Up-regulated	Other regulatory controls
YOR173W	Up-regulated	Other regulatory controls
YOR220W	Up-regulated	Other regulatory controls
YOR289W	Up-regulated	Other regulatory controls
YOR385W	Up-regulated	Other regulatory controls
YOR386W	Up-regulated	Other regulatory controls
YPL003W	Up-regulated	Other regulatory controls
YPL054W	Up-regulated	Other regulatory controls
YPL123C	Up-regulated	Other regulatory controls
YPL149W	Up-regulated	Other regulatory controls
YPL186C	Up-regulated	Other regulatory controls
YPL222W	Up-regulated	Other regulatory controls
YPL230W	Up-regulated	Other regulatory controls
YPL247C	Up-regulated	Other regulatory controls
YPL250C	Up-regulated	Other regulatory controls
YPR026W	Up-regulated	Other regulatory controls
YPR093C	Up-regulated	Other regulatory controls
YPR154W	Up-regulated	Other regulatory controls
YPR168W	Up-regulated	Other regulatory controls
YPR184W	Up-regulated	Other regulatory controls
