# Supplementary material for: Genome adaptation to chemical stress: clues from comparative transcriptomics in Saccharomyces cerevisiae and Candida glabrata
Source: Genome Biol. 2008 Nov 24;9(11):R164. doi: 10.1186/gb-2008-9-11-r164 (PMC2614496; doi:10.1186/gb-2008-9-11-r164)
Supplement: Additional data file 11 — Oligonucleotides used to construct the mutated yeast strains shown in Figure 4. [file gb-2008-9-11-r164-S11.xls]

## Sheet: Feuil1
Name	Sequence	Use
CgYRE2*	GAAATTTATTATCCCTTCTAGATATTTTAACCACTTCTG	Mutagenesis of CgYRE2
CgYRE3*	TCCATCTGCGCAGTTTTCTAGATTGAAGCTGAAGTT	Mutagenesis of CgYRE3
Prom CgFLR1-for	CTTCCGCGGAAATCAAAAGTCATCAGCGAG	cloning of CgFLR1 promoter in pZLG
Prom CgFLR1-rev	CTTGCGGCCGCCTTTGCAATTGGGTTGTAATATGG	cloning of CgFLR1 promoter in pZLG
Prom ScFLR1-for	CTTCCGCGGATAAGTAAAATGAAAAATCACAGG	cloning of FLR1 promoter in pZLG
Prom ScFLR1-rev	CTTGCGGCCGCAGTGGAGATTGTCGTTCAACGGATAC	cloning of FLR1 promoter in pZLG
ScYRE1*	ATGGGCGGGATAATTCTAGAGGTAAAAGGGGAAC	Mutagenesis of YRE1
ScYRE2*	TGGTATCAATCATCTCTAGAATGGGCGGGATAAT	Mutagenesis of YRE2
ScYRE3*	CGTTATGATGGTGATCTAGAAGTATAGGAATGCC	Mutagenesis of YRE3
ScYap1new-for	CTGGTTGACTTGTGCATGAACACGAGCCAT	PCR control of CgAP1-his5 insertion and sequencing
ScYap1new-rev	GTTTCGGCGAAAAGGCGAAGCAAGGTAAG	PCR control of CgAP1-his5 insertion
YRE2*= CgYRE2new	AAATTGGTATCAATCATCTTACAAATGGGCGGGATAATTCTAG	mutagenesis of inactive YRE2 into CgYRE2
YRE3*= CgYRE3new	AATACGTTATGATGGTGATTAGTAAGTATAGGAATGCCCTGC	mutagenesis of inactive YRE3 into CgYRE3
His5 Longtine-for	CTTCTTCCGCGGATCCCCGGGTTAATTAA	amplification of his5
His5 Longtine-rev	TAGAAAAAGTTCTTTCGGTTACCCAGTTTTCCATAAAGTTCCCGCTGAATTCGAGCTCGTTTAAAC	amplification of his5 and of the CgAP1-his5 fusion
CgAP1-rev	CTTCTTCCGCGGTTAAGACATGTGCTTATTTAAAGCAAC	amplification of CgAP1
CgAP1-for	GCCACCCAAAACGTTTAAAGAAGGAAAAGTTGTTTCTTAAACCATGGCTGAGGTGGATAACGGTGG	amplification of CgAP1 and of the CgAP1-his5 fusion
lacZ-for	CGTCACGAGCATCATCCTCTGC	real-time Q-PCR
lacZ-rev	GTCGCACAGCGTGTACCACAGC	real-time Q-PCR
ACT1-for	GGTTGCTGCTTTGGTTATTG	real-time Q-PCR
ACT1-rev	GACCCATACCGACCATGATAC	real-time Q-PCR
S_Nlaczrev	GCGAGTAACAACCCGTCG	sequencing of lacZ promoters in pZLG
